# Supplementary material for: Root Transcriptome and Metabolome Profiling Reveal Key Phytohormone-Related Genes and Pathways Involved Clubroot Resistance in Brassica rapa L
Source: Front Plant Sci. 2021 Dec 15;12:759623. doi: 10.3389/fpls.2021.759623 (PMC8715091; doi:10.3389/fpls.2021.759623)
Supplement: Supplementary file 1 [file Table_2.XLSX]

## Sheet: Table S2
#ID	S0d-1	S0d-2	S0d-3	S3d-1	S3d-2	S3d-3	S9d-1	S9d-2	S9d-3	S20d-1	S20d-2	S20d-3	R0d-1	R0d-2	R0d-3	R3d-1	R3d-2	R3d-3	R9d-1	R9d-2	R9d-3	R20d-1	R20d-2	R20d-3
Brassica_rapa_newGene_4059	0	0.073703	0	0.051063	0	0	0.113157	0.280333	0.305804	0.179678	0	0	0	0	0	0	0	0	0	0	0	0	0	0
Bra001514	0	0	0	0	0	0	0	0	0	0	0	0	0	0.028623	0	0	0	0	0	0	0	0	0	0
Bra032778	0	0	0	0	0.187813	0.102449	0	0	0	0	0	0	0	0.664959	0	0.209051	0.124932	0	0	0	0	0	0	0.131124
Bra038089	4.22187	3.84305	4.38258	1.23308	0.555267	0.26371	3.35142	1.73568	1.66354	2.01304	1.45581	1.45613	1.60411	0.747686	1.45325	1.33674	1.897	1.1625	2.40969	1.69478	1.29338	1.02879	0.699954	1.43259
Bra004452	5.64436	6.74786	4.66925	2.5976	3.4908	5.12774	3.85124	4.45947	6.90776	4.68026	6.0789	7.76796	6.62899	6.07797	6.27829	4.97515	4.61842	5.54986	4.54212	5.18197	5.41089	5.64778	7.91685	7.82254
Bra027943	0	0	0	0	0	0.076545	0	0	0	0	0	0	0	0	0	0	0	0	0	0.041392	0.015262	0	0	0
Bra017733	3.71489	3.71566	3.97467	3.30729	1.09941	1.59783	2.47516	3.11008	3.2716	5.25491	5.70951	7.466	8.17274	12.1277	8.83619	5.86735	4.34755	5.20056	3.58676	2.96774	4.32418	5.69665	6.73841	5.56155
Bra020633	118.478	125.544	106.905	100.067	104.235	96.8181	107.747	90.4273	113.997	160.683	193.038	193.674	154.363	124.504	172.489	87.911	85.6125	87.8919	99.9974	97.2855	80.6981	88.6775	75.9423	80.6113
Bra013872	0.61403	0.380874	0.966716	0.647443	0.859785	0.549824	0.35063	0.374574	0.581703	0.847459	2.14668	1.3662	14.9287	11.0878	18.5569	0.386768	0.537567	0.15645	1.19964	1.1552	1.05901	0	0	0.361779
Bra002641	8.95477	7.39445	7.65915	5.87722	7.20305	7.63929	8.0389	5.80365	7.22395	7.8692	8.26584	8.92423	10.2391	9.8695	8.23763	9.20883	7.71829	8.60411	7.71744	8.33167	7.7049	8.05115	6.46863	7.52163
Bra011330	15.314	15.5067	17.0989	10.7182	10.1995	8.85662	9.88607	8.43211	6.27893	16.1107	18.5437	20.1229	3.16998	6.35252	4.60926	2.19362	2.32623	1.96161	2.41102	2.04978	2.19362	2.32301	2.15765	2.29137
Bra022910	0.369488	0.555031	0.426966	0.161269	0.200439	0.050901	0.095865	0.070092	0.089656	0.303496	0.652173	0.062352	14.2712	11.2453	13.2783	8.61389	7.21222	9.6412	9.65228	9.07724	12.0105	7.7317	11.0317	7.43171
Bra004737	12.5182	18.0498	19.0874	5.4296	4.33345	5.33341	4.19628	5.45447	3.78637	6.58871	6.58211	8.19208	4.98815	5.71811	4.35229	8.15015	7.00992	5.40118	3.48969	2.71203	4.33233	5.80828	3.73935	3.09832
Bra008503	0	0	0	0	0	0	0	0	0	0	0	0	0	0	0.075531	0	0	0	0	0	0	0	0	0
Bra023317	19.9352	14.8015	12.9752	14.8085	11.6062	13.6539	14.9434	14.8571	15.5671	50.4625	27.25	19.4136	9.93012	13.4185	7.79041	19.2855	18.6442	18.6942	7.09048	7.08918	5.36188	31.7967	4.74686	6.17631
Bra024609	2.79827	2.14325	1.59948	1.82823	1.44801	1.56627	1.06244	2.68814	2.02775	1.52256	2.39524	0.994289	3.65966	1.81486	2.96245	1.3915	1.30166	2.125	2.03358	1.4819	2.24299	2.2314	3.11855	3.63782
Bra040668	0	0	0.032684	0	0.056339	0	0	0	0	0	0	0	0	0	0	0	0	0	0	0.027395	0	0	0	0
Bra031309	102.624	122.084	125.323	115.237	95.4432	100.335	99.4137	94.9326	101.532	19.6095	6.33266	6.43146	104.782	127.125	95.6429	62.0933	64.4018	50.8684	49.2906	43.7701	50.858	60.7009	45.4514	42.4656
Bra004618	0.101736	0.120297	0.173259	0.234131	0.285239	0.154524	0.200019	0	0.319698	0.027516	0.551339	0.275703	0.026764	0.082933	0.138004	0.175212	0.197337	0.663349	0.075398	0	0	0.150142	0.124159	0.068999
Bra009751	20.0289	21.6961	20.4731	26.0388	33.3551	33.7256	24.5741	12.1452	12.6033	12.5937	9.02544	10.6017	9.44137	16.3706	14.5547	33.1326	28.4935	18.2443	9.62722	8.04363	7.49936	17.9805	6.93081	7.38936
Bra010645	0.23365	0.355665	1.54447	2.86798	4.5834	4.97407	2.45345	6.17734	8.78259	5.67559	4.53132	3.3577	0.539005	0.85992	0.275607	0.903368	1.57141	2.58078	2.10835	2.3487	3.91114	2.90321	2.1032	3.55784
Bra013765	6.92591	5.68996	5.44418	4.4752	7.27509	6.10079	3.66233	7.97135	7.0403	0.867122	2.96518	2.97999	16.2231	15.3591	19.2071	5.56125	4.91892	4.42571	8.10779	7.52873	7.54871	3.56345	4.79875	6.04465
Brassica_rapa_newGene_24969	4.9142	3.37007	5.4967	0.630412	1.48579	1.68702	0.887244	3.74193	3.26576	0	0.123947	0	0.474383	0.318748	0.213381	1.39871	2.11741	3.18775	2.56506	1.91213	2.07863	1.69087	2.59658	2.58273
Brassica_rapa_newGene_6532	0	0	0	0	0	0	0	0	0	0	0	0	0.94616	1.06309	2.74845	0	0	0	0.045359	0	0.009127	0.016295	0.037429	0.008595
Bra021635	1.68027	1.12468	1.32974	2.51373	2.75117	3.09151	2.46658	4.25693	3.27677	3.74968	1.47052	1.6734	1.10005	0.541402	0.672084	2.11352	1.88567	2.04275	3.11382	2.75969	2.43198	2.00673	2.20548	2.29947
Bra036539	5.24109	5.33114	4.25965	13.3628	11.4109	9.60808	8.01222	8.93653	8.03658	16.8802	17.4472	17.4097	4.49617	4.48788	4.82909	4.39683	5.25365	4.611	6.59235	7.02239	8.27905	6.71816	5.65008	4.59891
Bra035787	16.4407	6.99173	5.44581	0.862357	2.57653	2.07877	0.17559	0.084009	0.134322	0	0	0.24396	4.10885	90.243	8.82572	63.3977	61.2033	17.3624	8.79474	1.70413	2.24558	66.679	0.693413	1.02833
Bra029287	4.44545	5.83024	4.35529	1.98613	2.54578	1.89871	2.30962	2.55967	2.4973	3.63429	3.80116	4.93013	17.2197	13.3939	13.2379	3.54253	3.72296	4.47078	3.17171	3.42054	3.15187	3.44143	3.61463	5.28046
Bra038518	6.24853	5.95638	6.09243	6.15602	4.65369	5.56054	6.09729	3.56751	3.73575	8.65735	16.5744	9.19684	10.9893	13.4892	13.626	2.58914	3.08059	2.40689	4.3631	3.35738	1.38855	2.2185	1.25597	0.677366
Bra037701	0.437784	1.96124	0.594891	1.36181	1.5253	1.87876	0.926818	0.116442	0.164834	0.979562	2.02773	1.44626	0	1.33149	0	0.374664	0.264573	0	0	0.106829	0	0	0	0.094116
Bra004306	0	0	0	0	0.005403	0	0	0	0	0	0	0.053365	0	0	0	0	0	0	0	0	0	0	0	0
Bra024008	0.550087	1.67136	0.547735	0.468239	0.726518	0.588163	0.931154	0.526661	0.255392	1.03628	1.06635	1.59714	0.736148	0.866282	1.66212	0.369523	0.335535	0.312018	0.134806	0.462228	0.30742	0.286766	0.29449	0.510701
Brassica_rapa_newGene_11533	0	0	0.067046	0.06763	0	0	0.059647	0.05763	0	0	0	0	5.38175	3.48178	5.38434	3.55652	3.17963	3.69455	4.49589	3.52989	2.97546	2.77634	2.53373	3.98483
Bra040160	22.8143	23.1461	21.0799	21.4908	23.9629	21.843	22.3679	24.1013	21.2012	50.1885	54.587	50.1077	12.7146	14.6442	10.9287	8.93695	7.79913	10.3653	12.8451	8.3851	8.50486	8.15258	8.96614	9.49518
Bra016333	0.197636	0.263224	0.221962	0.101046	0.013457	0.159469	0.192351	0.241122	0.08494	0	0	0	0.185745	0.084429	0.148968	0.247742	0.526749	0.106228	0.169811	0.135805	0.291919	0.277365	0.185301	0.42348
Bra008010	0	0.048099	0.011763	0	0	0	0	0.048723	0	0	0	0	0	0.290411	0	0.09409	0.22701	0	0	0	0.095613	0.06794	0.156591	0.538505
Bra001386	1.76444	1.16167	0.820182	0.10645	1.35413	0.098047	0.141091	0.417418	0.109529	0.424963	0.111674	0.678512	6.62614	7.54832	10.6702	0.35346	1.17971	0.684112	0.18412	1.66665	1.50255	0.142399	1.77347	2.43706
Bra011809	0.026251	0	0	0	0	0	0	0	0.056331	0	0	0	1.29942	1.83276	2.04315	0.623595	0.904847	0.803428	0.350507	0.504759	0.320445	0.612481	0.484012	0.951965
Bra006703	0.014919	0	0	0	0	0	0	0	0	0	0	0	0	0	0.044936	0	0	0	0	0	0	0	0	0
Bra027277	0.865415	0	0.26028	0.411391	0.557875	0.117345	1.20346	0.870006	0.639549	2.25447	1.04214	0.319762	2.20105	1.71018	0.919917	0.740401	0.33898	0.367944	1.21757	0.209769	0.284541	0.776675	0.851535	0.824773
Bra015765	0	0	0	0	0	0	0	0	0	0	0	0	1.84502	1.05327	1.38766	1.08444	1.06578	1.50143	1.1284	1.09372	0.8379	0.984244	0.798682	0.370292
Bra014008	1.87931	2.7038	3.72781	2.30333	2.72848	1.83994	2.8052	2.85132	2.74638	2.36389	1.85183	4.29229	6.06669	5.48872	6.32393	2.96157	2.80911	3.33643	2.57471	2.87993	2.82675	1.93596	2.40051	2.22746
Bra011554	1.21872	2.45927	0.811602	1.2243	0	0.831457	0.845038	0.286046	0.441011	0.54791	0.413271	1.19936	2.49309	2.85133	1.95664	1.79934	0.921704	1.44094	0.622201	1.04668	0.89141	1.5649	0.236301	0.381334
Bra016641	88.788	96.9743	88.6131	38.2358	39.001	39.7327	34.9193	44.4679	48.0114	55.1788	72.2661	67.2449	76.7995	74.0714	95.6993	46.7869	42.6151	52.9458	45.9014	43.8786	46.3515	39.3389	47.4082	44.3463
Bra015094	0	0	0	0	0	0	0	0	0	0	0	0	0	2.32018	0.157035	1.00666	0	0.023214	0	0	0	0	0	0
Bra015717	23.2993	37.9024	28.3553	31.0736	31.1202	33.4666	50.3401	31.9039	30.1905	96.5543	98.2338	82.7207	79.6856	85.2768	78.8656	64.5236	64.4503	53.8151	69.6965	69.9134	63.5762	72.0661	52.2097	48.0638
Bra039728	0	0	0	0	0.111883	0	0	0	0	0	0	0	0	0	0	0	0	0	0	0	0	0	0	0
Bra031410	0.470601	0.832977	0.294711	0.409872	0.029269	0.219256	0.48189	0.094874	0.04452	1.67712	1.63119	1.15273	0	0	0	0	0	0	0	0	0	0	0	0
Bra029648	0.14507	0	0	0	0.115653	0	0.029423	0.189519	0	0	0	0	0.625205	0.215554	0.736721	0.060107	0	0	0	0.120643	0	0.44246	0	0.17299
Brassica_rapa_newGene_30733	0	0	0	0.122658	0	0	0	0.34748	0	0	0	0	0.325077	0	0.473535	0.501741	0.639768	0.511638	1.51058	0.381709	0.268139	0.074531	0.608719	0
Bra021853	5.57624	4.32752	5.37122	3.6168	3.11736	2.74503	3.62813	3.48307	3.46097	9.59593	8.61306	7.6568	24.0289	15.2602	21.0786	11.6714	10.8009	11.5991	14.1998	14.9096	16.6002	10.3531	10.7483	7.97103
Bra037895	0	0.77628	0.824427	0.298376	0.511266	0.444086	0.375801	0.256605	0.058214	0.042893	0	0	0	0.039579	0.032114	0	0	0	0	0	0	0	0	0.030138
Bra030249	19.4016	19.0934	22.815	20.125	21.6299	18.8966	21.8763	17.7116	16.6342	39.156	38.8047	35.4501	19.3652	16.9016	17.3728	14.8283	13.8814	14.641	15.4193	13.548	13.5915	17.4166	11.899	13.7459
Bra010672	0	0	0	0.01611	0	0	0	0.058789	0.128833	0.027797	0	0	0.116026	0.009483	0	0	0	0	0	0	0	0	0	0
Bra017529	0.488683	2.55591	3.36097	2.11564	0.858809	0.831555	0.880715	1.20291	0.690146	0.061326	0	0	0.028692	0.027094	0.28786	0.485794	1.0624	0.120068	0.430754	0.268163	0.18602	0.490575	0.065795	0.184878
Bra000070	1.4314	1.37696	1.51766	1.15987	1.17304	1.40699	0.476766	0.367167	0.725872	2.81597	2.99208	3.53949	2.471	2.99437	1.79855	0.388199	0.381735	0.823347	0.293018	1.07516	0.545866	0.468369	0.496911	1.04994
Bra024186	0.062553	0.05465	0	0.040513	0	0.062684	0.29371	0.139402	0.139962	0.780333	0.88072	0.248544	0	0	0	0.043944	0.038557	0.114622	0.147808	0.133909	0.090832	0.088219	0.145393	0.171975
Bra009317	112.432	123.49	136.491	125.291	8.52556	111.864	140.457	173.131	108.608	194.062	293.687	228.717	95.7764	96.4724	82.4379	78.2164	85.2027	82.402	91.6498	78.244	102.406	95.4009	89.7274	75.3726
Bra008883	0	0.058065	0	0	0	0	0	0	0	0	0	0	0	0	0	0	0	0.074971	0	0	0	0	0	0
Bra021809	58.114	46.5859	61.1409	59.711	67.3053	64.1099	86.5211	114.929	121.006	75.2064	93.5907	99.8052	49.3686	70.9035	52.556	45.5099	50.5627	53.753	74.879	71.0364	68.7399	65.5254	65.4282	61.0494
Bra030096	6.30808	5.88401	4.83423	4.91953	5.90305	7.67227	8.54125	10.5768	13.9875	11.8823	8.62146	7.57517	6.07255	5.37785	4.89125	5.09734	5.84206	8.29213	7.03551	5.9813	6.42643	7.19747	6.13755	5.83533
Bra014698	0.546485	0.060317	0.131896	0.396781	0.476289	0.745514	0.555972	1.21769	1.92411	1.32617	0.769199	1.4002	0.028412	0.105425	0.103894	0.447301	0.275069	0.699868	0.468132	0.704011	0.479207	0.370058	0.437925	1.06553
Bra003523	0	0	0.049204	0	0	0	0	0	0	0	0	0	0	0	0.225786	0	0	0	0	0	0	0	0.048072	0
Bra004147	1.30981	2.59915	1.40413	0.317171	0.610523	0.444887	1.21972	0.36323	0.409886	2.40444	4.64553	3.84371	1.83537	2.09721	2.04059	0.960489	0.183964	0.515294	0.700629	0.559652	0.502238	0.768402	0.523933	0.506554
Bra017808	6.07496	8.84425	8.41242	9.12497	7.98572	8.43255	10.8871	5.90683	6.81409	11.8215	16.4831	14.5883	6.13191	7.10402	7.33718	3.57672	4.7211	3.42943	3.78685	2.63019	3.91329	4.6234	3.4481	2.85822
Bra031571	7.01795	9.7486	9.23839	15.3611	10.0208	8.47398	22.9807	14.014	13.8447	27.5682	18.7639	15.1628	26.0991	19.0195	32.3627	21.7577	19.1053	13.7956	35.6296	27.0406	25.0545	15.3778	19.2909	20.4456
Brassica_rapa_newGene_21997	0	0.081649	0	0.135752	0	0	0	0	0.234843	0	0	0	1.0035	1.49015	2.3589	0.098729	0.600786	0.550623	0.090567	0	0.530469	0.237517	0.37687	0.16856
Bra026927	0.14603	0	0	0	0	0	0	0	0.134509	0	0	0	0	0	0	0	0	0	0	0	0	0	0	0
Bra022639	0	0	0	0	0	0	0	0	0.061811	0	0	0	0	0	0	0	0	0	0	0	0	0	0	0
Bra019464	100.077	80.641	88.8351	40.2162	53.0447	57.0075	27.637	47.8411	52.8553	3.48427	0.672133	0.611764	64.1187	79.1622	98.5894	17.9672	16.9375	27.8983	10.9534	10.5022	10.1529	11.3559	12.1547	14.7968
Bra028770	18.542	9.79506	10.8353	7.9015	8.60393	8.96216	9.49407	21.0043	23.4536	8.69096	5.84092	5.47212	3.48606	9.58029	10.1276	1.13982	1.50564	5.83741	1.38933	3.90866	1.65818	3.39896	3.66468	6.85274
Bra000896	1.80677	2.74085	1.63444	2.42765	2.12927	2.15685	2.52888	1.92181	1.8975	2.85489	2.66195	3.47075	6.26293	4.95835	5.84066	7.25811	7.23228	9.42616	8.82565	9.86487	7.49001	8.46643	12.3732	11.3016
Bra012068	0.060357	0.033824	0	0	0	0.078185	0.034642	0.02513	0.136113	0.062288	0.074476	0.604061	0	0	0	0	0	0	0	0	0	0	0	0
Bra035566	0.261249	0.357307	0.190961	0.329209	0.348952	0.261475	0.381631	0.330461	0.740431	0.516444	0.537229	0.383697	0.125132	0.095277	0.109829	0.076474	0.116764	0.151209	0.244927	0.145466	0.119012	0.163039	0.098527	0.113259
Bra040666	0	0	0	0	0	0	0.080127	0.146687	0	0	0	0	0	0	0	0	0	0.454967	0	0	0	0	0.641696	0.38889
Bra020404	20.2591	11.0844	15.3113	13.9779	14.9913	9.13025	17.9779	8.09836	11.8925	12.6054	9.4937	12.438	47.0665	45.2235	40.4372	28.4451	29.1258	27.6629	19.6986	17.9749	19.4662	28.9283	12.7766	16.3988
Bra019693	15.6213	17.9893	17.2953	16.6243	15.6099	14.7341	14.8173	9.08231	6.74294	19.5864	15.7177	15.7183	8.13608	11.1573	11.0572	5.77823	6.10637	8.90937	6.77889	6.76327	5.92855	6.81672	8.72245	8.72918
Bra019844	0	0	0	0	0	0	0	0	0	0	0	0	0	0.005214	0	0	0	0	0	0	0	0	0	0
Brassica_rapa_newGene_21545	1.57046	2.60206	1.473	1.75222	1.46104	1.59239	2.07289	1.17768	1.4115	2.69543	3.3543	2.59772	0.00285	0.002021	0.013671	0.003051	0.592874	1.18074	0.003517	0.000278	0.000288	0.662235	0.000136	0.007638
Bra012997	0.084945	0.112291	0.640274	0.088704	0.337531	0.224284	0.089082	0	0.083112	0.489275	0.163612	0.253234	0	0.11697	0.428763	0.097425	0.101887	0.084981	0.111371	0.171559	0.241149	0.305796	0.091668	0.101192
Brassica_rapa_newGene_30482	2.14127	1.18699	0	0.639886	1.06547	0.527753	0.103213	0.445457	0	1.55244	2.60444	2.81271	2.02608	1.30255	0	0.293872	0.75525	1.15717	0.36322	0.624659	0	0.201	0.150471	0
Bra029162	17.2472	14.8419	17.2138	17.8612	14.9079	15.254	18.8145	18.4344	13.9716	18.1621	23.3888	15.9337	30.862	30.0525	26.7324	27.4984	27.3191	22.6838	24.2198	20.7079	21.3552	26.0474	20.5307	20.026
Bra003950	7.90561	11.8933	8.86583	10.2532	7.97333	8.16682	7.1812	4.64969	5.11408	5.76887	5.22418	6.01878	11.4391	14.4197	10.9461	10.1133	10.3121	8.16755	10.3133	8.91067	9.35892	10.476	7.27387	7.5311
Bra039085	0.489231	0.878772	1.74652	1.41974	1.3	1.7337	1.55671	0.769873	0.387559	0.259188	0.236598	0	0.329553	1.7671	2.46032	0.30726	0.182883	0	0.224071	0.293127	0.243484	0.42485	0	1.04399
Bra024268	0	0	0	0	0	0	0.297387	0.140948	0.10084	0.277882	0.395491	0.086798	2.16118	1.04713	0.691276	0.788706	0.734623	0.495957	2.84584	1.60114	1.39329	0.635857	0.869435	1.68487
Bra016173	11.3484	15.5207	14.63	9.2833	5.85646	5.72953	6.76819	4.41069	3.95441	5.1632	4.25776	4.25486	20.0862	28.3259	21.3912	5.70629	7.4339	5.08027	6.46403	7.11609	5.53106	4.25875	2.94677	2.27943
Bra039636	0.050387	0	0	0	0	0	0	0	0	0	0	0	0	0	0	0	0	0	0	0	0	0	0	0
Bra013042	0.942861	0.783606	0.864233	1.26723	1.59015	1.89336	2.90072	6.0215	5.19277	1.75072	2.21311	3.04848	0.72363	1.24866	1.09326	2.76059	2.5333	2.88551	6.34353	6.84874	5.00844	3.4137	4.0466	5.16857
Bra034819	0	0	0	0	0	0	0	0	0.020485	0	0	0	0	0.057651	0	0	0	0	0	0	0.082761	0	0	0
Bra021652	19.3234	23.1079	19.6353	14.8532	6.29262	7.52675	10.7852	3.87562	6.2414	3.86946	21.7166	19.1057	19.7437	30.5753	22.811	8.8699	7.21253	7.84759	9.08817	3.14677	2.58569	4.02552	5.53375	2.34581
Bra017767	19.707	17.9529	20.4385	15.12	16.6793	15.2432	15.2032	16.0127	17.9544	15.8468	16.9973	17.2192	14.2371	14.4261	14.1846	12.4254	13.0107	12.1058	11.4119	11.3364	11.3699	11.9563	13.2718	13.7978
Bra016421	0	0.103256	0.037973	0	0	0.185215	0.363752	0.178757	0	0.058606	0	0	0	0	0	0.054349	0	0.095201	0.161339	0.036454	0.338687	0	0.134635	0
Bra035146	2.69693	2.76338	1.7876	2.23225	2.20381	2.81897	3.41153	2.17334	3.71396	8.37737	10.2423	6.34712	6.90916	7.24815	9.8375	0.349671	2.29824	1.63204	2.76633	3.12089	2.52629	1.54634	1.73595	2.0657
Bra021694	9.60753	6.39621	8.60774	22.216	20.3867	20.1636	18.1601	15.6669	15.4259	33.4563	26.7058	26.9608	8.89202	6.45826	4.95524	7.09504	9.26778	5.48686	10.4546	11.286	12.0809	10.8062	9.35498	8.02458
Bra033533	17.3718	14.409	14.8393	43.6218	48.8705	46.3486	32.3387	16.3884	19.2057	17.4873	11.82	18.4785	18.0052	14.2012	14.3609	38.1269	37.2199	26.1105	20.707	14.2131	12.9486	34.5182	9.53949	9.11962
Bra029614	1.1186	1.03838	1.09059	1.19583	1.78255	1.44378	2.61434	4.03514	3.59281	2.92634	2.29945	2.38625	11.2224	4.72182	7.95983	6.01271	5.53923	5.50672	6.20692	6.1344	5.87564	1.69988	5.66148	5.95813
Bra008419	0	0	0	0	0	0	0	0	0	0	0	0	3.16097	2.7479	3.09134	1.16585	1.31553	1.07839	1.55006	0.849475	1.25724	1.50121	0.89809	1.01908
Brassica_rapa_newGene_23172	0	0	0.068319	0	0	0	0	0	0.172127	0	0	0	0.480555	0.244374	0.376414	0.146239	0.105865	0.205042	0.357353	0.120817	0.255117	0	0.262282	0.158947
Brassica_rapa_newGene_3351	0.50735	0	0	0	0	0	0	0	0	0	0	0	0	0	0	0	0	0	0	0	0	0	0	0
Bra009763	10.3318	11.549	13.9593	8.92948	13.0008	14.3164	13.3172	5.73882	3.97	6.61574	11.3022	7.18133	8.67665	60.7108	8.60222	21.7799	22.3567	11.8668	9.98474	3.99046	5.75304	29.9289	2.19616	1.96811
Brassica_rapa_newGene_3922	1.48764	3.71669	2.29549	2.57255	3.21606	1.82518	3.86976	1.79411	2.54817	4.57759	4.31311	3.13625	0.503993	0.673789	0.583581	0.715726	0.991485	0	0	0.285187	0	0.045764	0.480975	0
Bra024509	0.053949	0	0	0	0.103695	0.163476	0	0.032655	0.232959	0	0	0	0	0	0	0	0	0	0	0.121213	0.063011	0	0	0.000942
Bra022326	0	0	0	0	0.059201	0	0	0	0	0	0.16272	0.536976	0.397197	0.98101	0.154546	0.268195	0.114404	0	0.073568	0.19066	0.087956	0.079065	0	0
Brassica_rapa_newGene_3409	0.696915	0.262579	0.599221	0.580304	0.75438	1.01453	0.698573	0.926563	0.951589	0.146713	0	0.219856	0.037892	0	0.049408	0.14292	0.09494	0.060328	0	0.265058	0.042999	0	0.150886	0.19875
Bra027546	36.2156	48.1226	43.224	32.8507	28.3524	26.9372	27.6736	11.1066	12.3495	5.88783	5.5502	5.11861	30.0828	21.0875	39.9066	22.692	20.4071	23.0726	11.6798	14.5414	12.5815	21.1748	7.54223	8.58591
Brassica_rapa_newGene_5602	0	0	0	0	0	0	0	0	0	0	0	0	0.193619	0.139601	0.145412	0.212967	0.38342	0.461659	0.734994	0.761088	1.01684	0.776914	0.459125	0.457116
Bra025032	0.034099	0.006786	0.2868	0.224433	0.171306	0.016873	0.201075	0.178443	0.111502	0.218386	0.026672	0.065182	6.60601	3.21104	9.13506	4.54746	3.57223	5.02222	4.02909	4.22603	1.43347	1.22227	3.83376	3.86373
Bra011725	8.41992	11.5107	10.3606	12.9565	10.6392	11.0722	13.7505	6.00467	7.07368	22.1704	18.5741	20.2435	8.61314	8.7948	6.76285	8.04713	8.18012	6.95266	9.87871	6.77845	4.95136	8.61669	5.37339	4.91634
Bra014692	2.58531	1.71808	1.05142	12.3486	6.97287	9.65021	3.61729	0.586223	0.783365	0	0	0	0.365254	3.91032	0.107983	1.69836	0.996725	0.472969	1.29985	0.186259	0.553331	4.54414	0.936022	1.20453
Brassica_rapa_newGene_31281	0.375511	0	0.138256	0.062952	0	0	0.171758	0.100759	0.348013	0	0.193752	0	0	0	0	0	0	0	0	0	0	0	0	0
Bra016697	6.38153	4.76546	5.21598	6.38851	5.10699	5.04875	4.40987	4.7125	3.53574	7.28341	10.5253	9.34075	4.57526	5.77309	4.08856	6.37939	4.74691	5.28237	3.18983	4.66143	4.3959	4.08807	4.30409	3.93537
Bra022163	0.62154	0.530379	0.19557	0.267712	0.666415	0.472404	0.907363	1.03912	1.48984	1.75133	0.644854	1.30663	0.965811	0.275748	1.22731	0.53449	0.367312	0.248393	0.733546	0.767784	0.910473	0.117544	0.669268	1.13358
Bra022438	0.875879	2.65455	2.27009	4.04965	4.83247	4.5216	4.61476	2.23397	1.42657	4.78677	6.27929	3.99025	0.037548	0	0	0.164638	0.355671	0	0	0.077105	0.037314	0.168923	0	0
Bra037085	1.44422	1.56644	1.52007	1.58375	1.32214	1.56215	0.983711	0.890995	1.75822	1.4592	3.36735	2.45056	0.986957	0.394072	0.645502	0.336179	0.862333	0.704816	1.2387	0.903027	0.945719	0.578786	0.379804	0.238809
Bra010735	61.9526	68.2522	61.9403	72.4083	64.382	65.1648	82.5202	71.2107	64.8565	100.368	105.296	104.26	71.8952	75.7982	70.2854	66.4315	70.1103	60.6288	78.4056	72.4586	76.2495	70.7751	62.4454	66.3332
Bra015572	0.320738	0.338741	0.070187	0.508783	0.078932	0.21984	0.239244	0.153102	0.515	1.00702	0.732754	0.242292	0.723453	0.31908	1.19058	0.129847	0.112868	2.25796	0.445545	0.88074	0.663059	3.14378	0.269292	0.121248
Bra031750	1.70098	1.67669	3.23966	1.64273	1.17627	0.546028	1.67429	0.577923	0.729862	1.96634	1.31823	2.3034	7.92831	7.83639	6.31213	2.38343	3.45973	1.36079	2.13272	2.59216	1.41589	1.41588	1.15619	0.901882
Bra010676	0	0	0	0	0.028887	0	0	0.13718	0	0	0	0	1.12476	0	0	0	0	0	0	0.056773	0	0	0	0
Bra038545	0	0	0	0	0.01062	0	0	0	0	0	0	0	0.299862	0.092721	0.228791	0	0.029161	0.089074	0.231443	0.047457	0.161603	0.030539	0.165681	0.239618
Bra023152	6.3855	7.02704	5.48906	10.187	10.2664	8.56669	8.33469	7.55624	6.39175	14.2632	16.2852	17.5155	7.25839	7.20581	6.3652	5.47114	6.76395	5.57787	7.61758	4.79498	4.95071	6.30172	5.83235	6.14749
Bra037750	3.42707	5.15018	5.34974	5.08172	4.97217	4.16927	5.75666	5.02708	4.63651	11.8925	13.4941	11.7199	1.9976	2.76087	1.7015	3.50318	2.25935	1.91706	3.38986	2.60392	2.31196	2.53267	2.19083	1.83811
Bra030737	0.151252	1.99457	0.155527	0.154622	0.107289	0.061828	0.064502	0.08136	0.082974	0.281336	0.235112	0.124802	4.64017	0.298752	6.40332	0.122472	0	0	0.671522	0.124171	0.690204	0	0.136598	0.198839
Bra007642	0.593516	0	0.089286	1.8953	2.1565	1.50147	2.72249	1.3951	1.02226	1.34161	0.259849	0.392863	0.71568	1.72858	1.35727	8.5953	5.65195	10.3589	16.9427	15.9265	13.5208	8.1337	16.9433	18.0281
Bra032846	0.385812	0.22752	0.432725	0.179874	0.903089	0.383292	0.710193	1.47726	1.07996	0.060281	0.062621	0.118196	1.81076	1.19986	1.64937	1.02595	0.991739	2.23162	1.91855	1.47981	1.26606	0.804224	2.48563	2.27826
Bra040019	3.76266	2.54032	2.70457	7.89504	9.16775	10.5285	10.1523	20.2021	17.4641	2.03176	1.0905	1.66133	5.44647	1.84214	3.89624	7.0066	7.74948	11.7801	26.9911	33.4412	30.9751	10.5482	25.5419	25.7179
Bra000509	6.39638	7.5542	7.29203	4.88152	6.66346	7.70142	6.74303	5.39771	4.13341	14.5609	15.2521	17.383	12.312	14.9458	12.5871	8.37102	10.4056	7.87937	6.80685	6.22422	6.12479	6.64232	4.86481	5.09597
Bra000764	0.030345	0	0	0	0	0	0	0	0	0	0	0.121251	0	0	0	0	0.08543	0.045722	0	0.18785	0.135452	0	0.086915	0
Bra026832	0	0	0.026681	0	0.021046	0	0	0	0	0	0	0	0	0	0	0	0	0	0	0	0	0	0	0
Bra013474	0.045477	0.021538	0.06251	0.001773	0.021828	0.079421	0.002728	0.050749	0.0517	0.075537	0.060082	0.002372	0.053399	0.019445	0.047945	0.051456	0.012591	0.015937	0.014657	0.057305	0.051065	0.076872	0.001414	0.066932
Bra002185	7.22046	7.69357	5.77453	12.0259	9.8291	9.22943	18.5284	11.1134	10.6286	25.183	21.3962	21.2029	27.0405	25.4653	22.8904	21.2482	16.5214	12.3855	24.2772	27.2939	23.9242	24.803	17.546	19.0351
Bra007063	10.1693	8.05658	8.59032	5.47205	7.6378	6.90431	4.1831	8.67371	9.76743	15.2646	18.3537	16.592	20.6579	15.1357	18.3351	4.08903	4.16849	8.92241	5.07474	8.47026	10.0788	5.70041	6.95294	7.8271
Bra001792	17.5456	18.2002	13.5608	9.60401	9.24339	7.59876	10.9248	10.2444	9.77912	20.1494	13.8993	9.84608	16.6922	14.1876	16.2808	10.2618	6.47054	7.17514	9.97954	9.26933	6.44244	7.60288	6.22462	5.59171
Brassica_rapa_newGene_5902	0	0	0	0	0	0	0	0	0	0	0	0	0	0	0	0	0	0.095019	0	0.619091	0	0	0	0
Bra028583	0.084994	0.043352	0.745183	0.115532	0.723157	0.080321	0.117741	0.304189	0.087031	0.154019	0.101448	0.097141	0.307563	0.230434	0.187977	0.320306	0.198257	0.214182	0.178627	0.202285	0.426194	0.458323	0.197683	0.199994
Bra028572	9.22282	11.3622	5.35459	6.56313	5.13052	5.6276	6.57597	5.81448	6.33139	2.72536	10.5135	5.73942	17.6738	18.3139	21.9991	10.7923	10.4024	8.40175	8.46024	7.25545	3.92069	13.5399	7.45628	7.47677
Bra040907	0	0	0.277922	0	0.480547	0	0.184147	0.271484	0.058319	0.952728	0.073998	1.08596	0	0	0	0	0	0	0.071008	0	0	0	0	0
Bra008069	0	0	0.043037	0.168059	0.100028	0	0.037204	0.035428	0	0	0	0	0.042038	0	0.095993	0.119616	0	0.044541	0	0	0.107879	0.092625	0.040863	0
Bra015281	14.4489	12.0212	10.8218	7.84918	7.9596	9.54121	4.548	8.36181	5.58588	7.26728	7.87564	8.59131	22.9085	19.002	26.6158	15.2081	13.0692	14.5237	9.14825	11.6174	11.1853	11.825	13.4103	13.4471
Bra012539	15.6443	18.1323	14.1396	13.4611	12.3806	11.8017	17.2324	8.61424	11.7775	15.5116	15.2662	15.3457	10.0506	10.1392	12.3329	7.83482	8.49611	7.13638	6.76517	6.03799	5.42197	8.14274	6.06846	5.67033
Bra039840	0.230423	0.148761	0.159915	0	0.077291	0.184686	0.144544	0.170655	0	0.374052	0.373671	0.526802	0.363184	0.736321	0.790615	0	0.220051	0	0.039785	0.005581	0	0.132461	0	0.304514
Bra005275	0	0	0	0	0.054313	0	0	0	0	0	0	0	1.26553	2.10535	3.16246	1.13539	0.885846	0.322329	1.51155	1.0091	1.38111	0.881813	0.422418	0.925148
Bra002454	11.4511	9.29801	8.63225	8.83132	8.84586	9.69068	5.42562	8.94552	9.15589	8.77658	3.84788	4.83267	3.90556	2.87992	4.01609	7.37504	8.19297	11.8537	8.72024	10.582	11.8059	6.71643	7.80174	7.73883
Bra011855	5.17862	5.84683	6.08263	5.10836	6.32104	5.10248	5.8149	6.05149	3.36964	7.4163	7.36362	6.24009	4.96558	3.05308	7.9259	2.02397	2.70706	3.58929	2.93356	2.36256	3.35598	3.56444	2.72022	2.27078
Bra038008	1.46402	0.989232	1.45353	1.22055	1.28774	1.28305	1.0978	1.5432	0.937993	2.71002	2.71404	2.55844	3.40285	3.09256	2.70287	1.54316	1.16197	1.2009	1.43702	1.5568	1.27815	0.942224	1.21886	0.718315
Bra031271	12.1733	10.0568	12.8077	5.74815	7.44265	10.4586	9.40343	6.38312	3.58691	17.4448	14.5082	6.78815	10.2825	9.90662	11.0146	9.22849	4.52114	5.40994	5.07247	7.73376	4.51479	7.75519	8.13185	10.1282
Bra005579	2.56037	3.13307	2.12993	3.86395	3.3911	3.81289	4.61588	12.2184	13.7343	2.77283	1.9054	2.36239	1.89753	0.286116	1.56756	2.15853	1.8379	3.44057	5.62183	4.58277	5.02535	3.31987	5.562	6.4543
Bra040400	0	0	0	0	0	0.097988	0	0	0	0	0	0	0	0	0	0	0	0	0	0	0	0	0	0
Bra029933	254.769	190.046	207.037	63.4307	119.938	111.85	67.3192	26.4876	26.7771	267.261	551.595	569.215	2.71713	13.2934	3.26256	6.80266	6.24658	5.59536	3.2684	2.08672	1.60671	5.74964	2.5192	2.78854
Brassica_rapa_newGene_23158	0.575542	0.637882	0.358805	0.15834	0.225558	0.160567	0.028862	0.113964	0.559726	0.126289	0.127145	0	0	0	0	0	0	0	0	0	0	0	0	0
Bra005438	215.843	270.291	271.557	242.264	203.654	218.054	250.211	98.9011	95.3187	190.832	146.753	134.11	88.7772	117.168	82.2814	213.704	209.192	119.559	96.7854	82.87	85.7644	150.29	63.4178	61.3942
Bra036903	6.2746	5.54777	5.6401	5.10976	5.09708	5.48098	5.21243	4.46943	4.31451	4.54161	5.36158	6.66696	4.81623	4.17747	3.97246	3.25539	3.48075	2.90632	3.37087	3.30849	2.4502	3.19709	3.48518	2.96049
Bra011643	7.82059	11.1057	8.07237	9.48414	10.7101	8.7485	9.14813	7.95509	10.1615	7.28301	4.94146	7.20523	3.55942	4.00721	5.43538	5.99736	7.57009	5.88334	5.23105	4.12275	5.15077	5.7562	5.41755	5.63879
Bra033586	1.34901	1.75692	1.74272	0.464194	0.768864	0.748575	0.573377	0.65848	1.02712	0.349401	0	0.017895	0.111926	0.048068	0.048093	0	0.148144	0.047891	0.231751	0.029309	0.057307	0	0.028956	0.056697
Bra021472	9.49593	14.6326	13.4463	8.07527	6.18466	6.35729	9.65019	2.6506	2.64487	7.31391	6.75757	6.27713	5.87275	9.97196	6.596	9.1806	8.46418	4.36678	3.80928	1.97926	2.14648	6.21179	1.09502	1.29283
Bra038237	5.01944	5.02099	5.45343	4.11146	3.96315	3.45762	3.53837	2.82497	2.90799	5.1451	5.34997	5.01477	6.04549	6.69955	6.26861	5.33282	5.8662	4.52078	3.75981	3.24247	3.29086	5.31133	4.37775	4.15818
Brassica_rapa_newGene_14106	0.076251	0.554781	0.164527	0.189987	0.017934	0.050375	0	0	0	0	0	0	0.036063	0.024167	0.077503	0	0	0	0	0	0	0	0	0
Bra031752	18.673	17.1418	15.007	14.4788	15.0274	15.1196	19.587	19.0725	16.6384	21.0336	17.6796	20.9003	15.0411	17.2281	21.4284	15.2912	17.3771	13.1786	14.8616	13.5267	12.3883	15.0004	14.6497	14.6982
Bra005665	0	0	0	0	0	0	0	0	0	0	0	0	0	0.185415	0	0	0	0	0	0	0	0	0	0
Bra026992	119.457	159.592	120.692	410.116	202.841	206.374	887.371	358.147	296.702	1349.78	1234.34	1217.14	130.129	180.608	88.8967	98.1389	99.6612	38.2391	29.6173	45.5001	35.0233	78.955	40.2749	43.4748
Bra007268	2.354	2.78172	4.05509	1.02408	0.919918	0.434799	2.08262	0.654843	1.18861	3.03488	3.64482	2.32687	1.92172	2.94783	2.46604	0.579436	0.610725	1.5591	1.24713	1.22355	0.690393	0.765125	0.242762	0.80067
Bra040891	0.091139	0.051027	0.057227	0.011138	0.037403	0	0	0.009805	0.010695	0.041957	0.014529	0.057756	2.12333	3.26764	1.61453	1.06723	2.97254	2.90534	2.71006	0.835155	1.63658	2.45567	1.1067	0.299268
Bra014217	0	0	0	0	0.018372	0	0	0.009311	0	0	0	0	0	0	0	0	0	0	0	0	0	0	0	0
Bra040448	21.6178	20.8224	20.0821	11.3446	8.37726	9.45543	11.5059	7.85396	10.2434	24.6765	23.1998	27.2905	35.8627	36.09	27.6588	14.3951	12.3626	15.069	15.6132	16.2241	16.245	9.98186	10.5962	11.976
Bra004099	0	0	0	0	0	0	0.024298	0	0	0	0	0	0	0	0	0	0	0	0	0	0	0	0	0
Bra008741	18.3474	10.3555	13.6881	11.9783	12.9157	13.8622	12.115	32.4078	30.346	10.8492	22.3367	23.5049	10.6582	5.59019	8.37777	3.35972	4.96761	7.56554	10.8095	12.7431	11.5585	7.60108	16.5813	16.5572
Bra000818	29.3091	21.0668	24.3204	18.0562	28.6226	26.9099	12.1685	35.7051	35.4435	4.91316	9.02799	7.86484	6.1821	5.26645	6.14848	4.8148	4.87249	8.33512	3.0389	4.16235	5.30594	3.04783	7.48692	9.38325
Bra034512	0	0	0	0	0.025031	0	0.095321	0	0	0	0	0	0	0	0	0	0	0	0	0	0	0	0	0
Bra031534	0.371743	0.316719	0.64033	0	0	0	0	0	0	0.10682	0.374526	1.17753	0	6.2532	0.504444	0.916831	0.877564	0.273572	0.152612	0	0	0.045362	0	0.193248
Bra031179	8.82211	6.69858	5.54695	3.2433	3.62147	3.38636	2.8928	3.63886	4.32178	12.5331	9.73956	12.9263	21.6903	17.0975	22.6704	7.63235	7.34987	8.40889	10.0098	8.41967	9.18063	6.13759	7.77446	7.27553
Bra005251	5.73176	4.72394	4.24728	4.28077	3.44939	4.20626	3.39601	3.1362	3.66762	8.54136	10.1907	10.6384	9.20489	8.65865	9.49791	4.0091	4.10763	2.56115	5.69065	5.07641	4.82517	2.71136	4.44551	5.4037
Bra028228	0	0.12517	0	0.035215	0	0	0.091228	0.108186	0.033815	0	0	0	1.57889	0.527973	0.628497	0.352729	0.241366	0.748371	0.65178	0.696578	0.895711	0.386757	0.388226	0.377767
Bra000213	1.31066	0.04347	2.40796	3.03442	2.50072	1.80189	2.76503	1.43211	1.79081	3.00129	4.43639	2.9991	0.913616	3.25103	4.1558	0.501212	2.02818	0.000299	1.70701	2.00589	3.52527	0	1.08433	2.97436
Bra026533	8.30687	9.0602	9.2752	35.369	23.2042	26.4943	29.5187	7.73278	7.35482	18.3289	15.0172	14.3565	12.5845	13.3444	10.9414	22.6578	21.9473	13.1638	11.0385	9.36688	10.8014	40.7506	8.44511	9.89307
Bra025799	1.94661	0.432818	0.885731	1.76852	1.49655	1.1509	0.404779	1.37489	1.01926	0.085809	0	0	0.410231	0.522019	0.089508	0.943503	0.712541	1.71863	0.742966	1.91473	1.25947	0.493219	1.09819	0.474203
Bra015523	9.65014	6.46212	10.6658	10.3357	9.06765	7.68416	7.08663	6.51131	4.17387	11.7848	13.401	6.02956	10.3721	10.8742	9.0766	8.14663	8.48997	5.71428	7.68465	4.66739	6.1807	7.20898	4.80762	5.59155
Bra038260	2.05947	1.29626	1.85903	0.28615	0.66066	0.460198	0.091229	0.067623	0.282882	0	0.067886	0	1.03798	0.863083	1.69283	0	0	0	0.059017	0	0	0	0	0
Bra025203	13.2526	12.2972	12.2827	2.65134	2.3144	3.20482	3.16881	3.39055	3.62828	2.60683	2.9108	3.13088	6.57597	6.5962	5.32883	6.57307	7.33788	5.71398	3.07184	2.70699	3.14433	5.09315	3.30826	3.60577
Bra029526	15.3729	11.4019	14.177	11.5341	10.6441	10.3164	9.6014	8.5671	7.91246	11.6663	14.1557	11.7371	19.2079	13.4972	15.5963	14.3381	11.6176	9.50432	13.05	11.7266	9.91208	11.9085	10.6411	10.7828
Bra028199	7.81902	8.19947	8.6256	4.41733	4.04338	2.68241	9.11211	7.95177	8.64576	1.5487	1.73171	1.20531	1.7857	3.04859	2.22747	1.43142	2.10207	1.18208	2.31612	2.7877	2.44477	1.40204	1.85088	3.12136
Bra014562	32.9449	38.2919	40.8279	48.6285	43.3682	42.4612	53.0461	37.3789	35.5551	70.4301	70.7387	69.2166	42.7725	38.0799	44.0176	26.2918	30.1172	21.2035	46.2217	32.0143	35.0216	24.7832	22.138	22.0007
Bra000973	9.02484	11.5747	9.9321	10.8514	10.9867	10.1396	9.62831	8.39224	10.1333	11.954	17.204	18.2152	3.65629	4.91471	8.52377	4.8757	5.95452	3.94244	3.07087	4.83719	5.37485	3.82797	2.4459	3.67958
Bra022023	30.1068	26.2323	27.1678	25.7741	25.4319	23.0573	21.9806	21.2896	28.0376	31.5046	38.0721	32.4211	27.6623	26.4666	26.6281	18.9381	20.4646	22.0532	16.8745	17.8899	16.2016	15.8818	16.215	16.4891
Brassica_rapa_newGene_3860	0	0	0	0	0	0	0	0	0	0	0	0	0	0	0.229148	0	0	0	0.194792	0	0	0	0	0.67343
Bra032524	0.550949	0.41945	0.532216	0	0.024149	0.025192	0	0	0	0	0	0	0.262826	0.091277	0.384492	0	0	0	0	0.033084	0.141963	0	0	0.060304
Bra026342	2.80853	4.75666	4.03747	6.35442	4.84581	4.04752	4.28741	3.05137	3.68537	6.75788	5.95008	5.39433	2.43842	4.14732	2.7267	2.14874	3.73239	2.21231	2.63102	1.38079	1.98533	3.24691	1.94096	1.52228
Brassica_rapa_newGene_26452	0	0	0	0	0	0	0	0	0	0	0	0	0.619121	0.523519	0.62295	0.55951	0.404051	1.01324	0.722762	0.554583	1.33511	0.278579	0.848015	1.2946
Bra002892	0	0	0	0	0	0.072071	0	0	0	0	0	0	0	0	0	0	0	0	0	0	0	0	0	0
Bra036006	8.7721	7.10402	11.3714	20.5797	18.256	18.5719	24.1867	24.2427	12.9139	42.8178	34.7729	39.6883	78.4578	98.3769	49.6541	21.8028	25.1563	10.5552	22.6026	22.1573	20.3935	41.0626	20.9563	22.1472
Bra036494	0.147599	0.241159	0.176701	0.193102	0.14484	0.228844	0.059914	0.031821	0.228454	0.239005	0.512529	0.33916	0	0.790301	0.079979	0.153037	0.086488	0.035466	0	0	0.136222	0.239841	0	0.081072
Bra021026	37.9885	35.621	30.9202	44.6221	48.6759	50.9405	45.572	35.4615	36.9399	51.8532	62.4697	62.782	49.9694	45.887	40.1001	40.5544	41.7658	34.6526	50.1538	37.9113	40.6177	45.6314	37.1078	33.6835
Bra005533	0	0.01479	0.101369	0	0	0	0.010622	0.030297	0	0	0	0	0	0	0	0	0	0	0.015917	0.097538	0.033236	0	0.023352	0.040555
Bra027095	0.018237	0	0	0	0.052029	0	0.013245	0.016582	0.063599	0	0	0	0	0	0.024855	0	0.086381	0.174843	0.197401	0.081665	0.178356	0.046153	0.10932	0.365524
Bra002122	0	0	0	0	0	0.021389	0	0	0	0	0	0	0	0	0	0.080328	0	0	0	0	0	0	0	0
Bra020428	45.4177	35.699	28.4092	52.5739	62.5576	67.1181	33.3754	58.5965	64.8369	27.8014	7.97219	10.6576	39.4612	20.9427	36.6432	20.5021	22.2406	33.9095	68.6947	85.1213	82.8109	21.5894	74.6238	78.8981
Bra025869	2.43977	5.01078	3.73101	0.712889	1.0555	0.532431	0.960086	0.670475	0.747179	5.41967	6.94874	9.57254	4.58173	7.65298	4.41291	1.52789	1.47581	0.605835	0.880241	0.895626	0.724925	1.40257	0.936553	0.842853
Bra040621	2.42027	2.5976	4.32358	2.26561	1.66836	5.93033	1.4431	4.19912	3.41223	4.62312	8.68003	14.5885	1.44758	1.5872	1.91293	1.4862	1.67806	0.766927	0.925146	2.39321	0.620132	1.66806	0.786792	0.749094
Bra027169	0.518293	0.626349	0.761129	0.720753	0.451701	0.243085	0.20414	0.040438	0.028126	0.295173	0.279102	0.302401	0.771088	2.61862	1.37769	3.56099	5.256	0.884012	0.077865	0.10666	0.130822	2.7946	0.118588	0.084373
Bra001738	6.49278	6.19107	5.98288	6.92441	5.66233	6.08946	6.14656	4.85013	5.0627	8.26701	9.19928	9.95096	3.65981	4.0405	4.75626	2.9776	3.0922	2.37775	3.39458	2.27734	2.32703	2.58147	2.19975	2.23293
Bra008545	13.1591	7.79621	7.898	5.34209	4.12685	5.35328	2.3131	6.65371	6.62402	0.260761	0	0	77.8527	47.483	99.0143	11.6993	7.1779	23.0863	22.4451	28.0649	28.7619	4.06585	19.4831	21.2141
Bra018269	0	0	0	0	0.029353	0	0	0	0	0	0	0	0	0	0.046955	0	0	0	0	0	0	0	0	0
Bra019834	3.33171	1.06682	1.86307	1.25881	2.08807	1.55761	2.41741	1.6962	0.637472	2.73552	2.01036	1.3266	5.93931	2.20338	3.98626	0.741637	0.562719	0.198571	0.520081	0.638567	1.17492	0.517231	1.24725	1.50641
Bra002330	1.12776	0.478274	0.74794	0.097926	0	0.340875	0.492626	0.68929	0.271018	1.48295	1.12781	0.848063	2.8647	2.66509	3.10708	0.49386	0.947333	0.421213	0.773885	0.926902	0.554953	0.236818	0.099432	1.05543
Bra018480	0	0	0	0	0	0	0	0	0	0	0	0	6.54962	6.84233	5.01457	2.92142	2.71248	2.33841	1.74832	0.992341	1.42716	1.17798	1.27703	0.750526
Bra032664	33.0131	31.3735	32.889	18.5863	21.8288	18.9237	17.454	15.4462	19.8775	19.2627	21.6477	22.0774	25.5738	23.011	26.1457	24.912	24.0694	25.564	17.0766	18.6619	18.8005	22.1049	19.7427	20.0612
Brassica_rapa_newGene_6235	0	0	0	0	0	0	0	0	0	0	0	0	0	0	0	0	0.201394	0	0	0	0	0.216137	0	0.165714
Bra015537	1.7069	0.511537	0.127097	1.10913	0.596258	1.11344	2.65193	1.71839	2.76807	2.75502	1.25578	5.86922	3.80563	1.62387	1.88766	2.16306	0.969652	1.70007	2.43587	2.85053	2.0831	0.459408	1.75952	2.74038
Bra040810	6.67052	5.52159	6.18544	5.78702	6.27376	6.36089	4.0408	3.00907	3.41377	6.43726	6.70711	8.08998	7.81572	7.14321	7.02062	8.7655	8.73142	7.65639	6.34763	5.67327	5.56281	8.26599	5.59619	6.06785
Bra038589	7.17523	8.41149	6.94531	15.7553	12.0896	11.6872	22.2309	17.1124	15.2	9.83162	5.06456	5.44997	6.255	4.18864	4.73454	6.94698	7.7202	4.23031	6.24481	5.55351	5.84767	7.31908	5.50677	5.51383
Bra030200	25.1352	14.1745	14.2057	20.8421	21.8464	20.3561	23.637	34.4948	36.5028	24.4326	23.9048	26.689	20.2193	17.2252	21.3691	42.9119	44.1264	65.2822	36.8557	43.9159	40.8318	38.4109	36.8411	36.8963
Bra004359	18.1858	16.1186	15.4396	15.9724	16.8276	16.3268	15.3986	18.3378	17.0264	15.8468	15.2867	15.8913	12.6738	11.5255	13.3563	11.7517	10.7067	13.5945	12.2239	13.6214	12.2959	10.9533	13.3461	14.7945
Bra015524	60.7168	59.7396	69.1572	83.9809	80.9016	75.5898	107.776	91.7035	82.9242	76.5208	80.045	75.0997	137.131	170.717	113.797	144.411	137.123	133.531	246.349	198.501	234.223	134.867	191.894	185.911
Bra023577	5.22434	8.44187	6.47068	7.22983	6.94257	7.28276	7.12527	4.82438	5.68209	10.6094	13.4477	14.5973	5.32328	4.93175	1.57318	2.91977	2.31909	1.81935	5.06314	2.70057	1.97521	0.808494	0.030264	1.26305
Brassica_rapa_newGene_30760	0.171737	0	0	0.033735	5.13254	4.75596	0	2.23576	0.065227	0	0	0	0	2.48273	1.87122	0.699416	2.99093	2.9621	0	0.998877	2.0701	1.16887	2.02958	0.071682
Bra034912	3.96407	5.12527	3.83648	4.92242	3.67992	4.58924	4.90731	4.17396	4.39012	4.74733	8.99264	6.28179	10.7675	8.38622	9.13858	6.52708	4.49888	6.74469	6.14797	6.18391	6.77463	5.78325	5.76224	6.5624
Bra037154	6.40235	1.31073	2.63421	4.46703	4.18258	4.55891	10.8643	16.9919	16.288	5.27342	1.98362	2.01973	18.9215	11.2187	13.8909	18.7198	18.4603	28.447	17.6744	16.2558	12.1847	17.5304	32.3895	28.4537
Bra030701	0	0	0.022318	0.147891	0	0	0.023093	0.013292	0	0.057332	0	0.012933	0.005303	0	0.015181	0.042965	0	0.032599	0	0.000103	0	0.00425	0.015969	0.036123
Bra008236	1.77221	0.831699	2.80859	3.5962	2.81552	2.50478	3.04262	1.67966	0.931845	2.98041	3.31631	4.72446	0	0	0	0	0	0	0	0	0	0	0	0
Bra033994	7.57238	4.95887	5.78089	3.00565	3.33588	3.14783	2.31668	3.65443	4.23499	4.26212	8.22777	8.5816	12.3325	8.43356	12.9891	2.2965	1.64928	2.53112	3.09617	2.53671	3.60549	1.79906	2.81284	3.42772
Bra029674	0.833517	0.782327	0.349611	3.58986	2.89442	2.64131	2.05488	1.54347	0.76255	2.54726	1.7927	4.02341	0.911608	0.410146	1.83335	1.02099	1.46387	0.695524	2.20577	2.06013	2.94437	2.17152	2.02318	1.99273
Bra038335	0	0	0	0	0.155937	0	0	0	0	0	0	0	0	0	0	0	0	0	0	0	0	0	0	0.067605
Bra032598	0	0	0	0	0.078096	0	0	0	0	0	0	0	0	0	0	0	0	0	0	0	0	0	0	0
Bra028328	0	0	0	0	0.309855	0	0	0	0	0	0	0	0	0	0	0	0	0	0	0	0	0	0	0
Bra013780	2.59402	2.1403	0.612488	1.6477	1.17542	0.604656	1.53309	0.403492	1.14323	2.09821	0.975522	1.3544	3.89738	3.8088	2.64157	1.06178	2.4052	1.81655	1.14913	1.46707	0.332617	1.3441	0.758519	0.436669
Bra007959	3.13215	3.11495	3.91362	5.377	5.51026	4.33962	4.19088	1.83214	2.45164	6.37622	7.90136	9.22117	3.52075	2.98635	2.82189	1.76148	1.78282	0.951188	2.79512	2.64287	2.08432	2.33186	1.19054	1.62654
Bra021390	14.9782	16.7523	13.0201	6.17792	6.17769	7.23487	5.12875	2.66278	4.61271	0.500255	0	0.163205	12.0352	17.6044	0.011765	2.48289	3.44443	2.45948	1.57463	0.979294	1.03464	3.76714	1.13693	1.14802
Bra029954	1.73798	1.04459	0.758968	1.67153	2.5414	1.6489	3.01154	2.66536	2.70143	4.10725	2.99856	4.23044	2.52455	1.11254	3.00072	1.14925	1.16195	0.82393	4.0582	3.48223	2.54677	1.71472	2.47991	3.01473
Bra019063	0.012921	0.344947	0.138798	0.033731	2.52703	0.807673	0.093815	5.34238	3.71292	0.101486	0.150385	0.040348	3.07465	0.1548	2.27917	1.81934	1.89086	0.31522	4.0712	5.45705	5.18613	1.95841	3.92713	3.75494
Bra027333	2.44261	2.39585	2.28904	1.58839	2.55856	2.36802	2.32532	3.23069	4.54033	1.42296	0.046579	1.02874	0.83375	0.836453	0.72156	1.62294	1.62961	1.67079	1.12942	4.36878	1.06958	0.318511	2.07988	2.05173
Bra034582	1.20203	1.4816	1.11088	0.667164	1.14935	1.16295	0.792102	1.06752	1.2426	2.3947	3.55795	3.74616	2.12872	1.07482	2.4553	2.42765	1.88726	1.83868	1.64275	1.50614	1.16287	1.29574	2.77562	1.73505
Bra020420	0	0	0	0	0.165649	0	0	0.04831	0	0	0	0.247257	0	0	0	0	0	0	0	0	0	0	0	0
Bra018094	0.499151	0	0.157709	0.067231	0	0.240328	0.041794	0.103026	0.16557	1.16451	1.18402	0.249627	1.66028	1.39477	1.7552	0.459489	0.724131	1.16154	1.17186	0.78024	1.15045	1.2211	0.650419	1.04598
Bra013827	1.72186	1.38174	1.26151	1.35589	1.22293	0.862989	4.13354	2.66449	3.04951	6.00227	3.75458	4.29686	1.61792	0.725064	1.4478	0.77284	1.03671	0.991455	1.04058	1.41051	1.12014	1.01254	1.39204	1.09825
Bra014722	11.4377	8.37099	7.18601	8.96697	10.5071	12.6717	17.3729	35.9996	40.9005	34.7722	17.8879	20.1242	11.4779	13.3249	13.5588	18.0988	18.3091	28.7322	22.3169	24.9252	27.0343	22.7161	36.8548	41.6371
Bra002745	0.021151	0	0.09284	0.627767	0.163083	0.123267	0.43068	0.166646	0.091084	0.820125	0.566773	0.501384	0.176363	0.611695	0.418171	0.481865	0.238225	0	0.055636	0	0.025127	0.219726	0	0.025714
Brassica_rapa_newGene_20316	1.28575	0.590852	0.340175	0.769353	0.636791	0.794658	1.62067	1.69542	2.18187	3.09399	1.59964	1.35565	0.504934	0.059956	0.474602	1.578	0	0	0.263493	0.405878	0.678788	0.267604	0.453753	0.752238
Bra036578	0	0	0	0	0	0	0	0	0	0	0	0	0	0	0	0	0.331669	0	0	0.143359	0	0	0	0
Bra002425	15.857	19.7682	17.2045	27.5519	29.1413	28.4459	25.9164	17.9632	17.3045	82.0803	83.1184	100.677	13.7311	12.734	10.8283	11.3593	12.7323	8.08392	15.676	12.8026	11.8847	13.8498	8.83986	9.45769
Bra033392	3.60706	3.29304	2.99037	7.97185	6.95591	6.24856	8.6292	4.77838	5.04264	11.1351	13.3829	12.0749	5.04134	4.55477	3.26961	3.55316	3.89147	2.14546	5.38276	5.48383	4.33417	4.85298	4.16619	2.47169
Bra019589	0.445008	0.745328	0.746801	0.421372	0.108159	0.056415	0.724519	0.273945	0.255586	6.03869	2.67364	3.17306	0.213874	0.214798	0.028836	0.075759	0	0.123622	0.085059	0.096316	0.045289	0.086873	0.019704	0.034712
Bra011312	1.64708	0.333187	1.62925	1.03475	0.834287	0.928486	1.02171	0.467274	0.983486	1.28921	2.31033	1.87895	0.225439	0.739177	1.04522	0.272004	0.12113	0.797076	0.276386	0.411322	0.349077	0.791649	0.964086	0.966796
Bra037017	3.5345	3.92971	3.96676	1.14719	0.717128	0.875099	0.543561	0.365696	0.621044	0.170934	0.23574	0.124162	17.9863	24.2652	17.4274	7.67898	7.64825	4.39135	4.34455	3.59166	2.99889	5.92994	2.00196	1.97494
Bra012215	0	0	0	0	0.02146	0	0	0	0	0	0	0	0	0	0	0	0	0	0	0	0	0	0	0
Bra006087	0	0.321768	0.101784	0.25548	0.231772	0.13006	1.24445	0.319767	0.14398	0.249625	0.131076	0.658874	0.265237	0.425041	0.486285	0.380203	0.08344	0.267611	0.099259	0	0.134555	0.029222	0.123215	0.228135
Bra000763	0.055655	0	0.052812	0	0.049752	0.055214	0	0.095132	0.145715	0.142204	0	0.014399	0	0	0	0	0	0	0	0	0	0	0	0
Bra014422	0	0	0	0	0	0	0	0	0	0	0	0	0	0	0	0	0	0	0	0	0	0	0	0.041515
Bra029101	2.22802	2.11467	2.57461	1.57092	1.20636	2.03932	1.73449	0.273831	0.496209	1.96537	2.93674	2.73888	2.44621	1.36208	3.08011	1.71682	1.99616	1.31571	0.77161	0.646674	0.875308	3.30968	0.777323	0.962872
Bra023881	0	0	0	0	0	0	0	0	0	0	0	0	7.06571	8.7329	6.56867	8.80509	7.91623	6.37621	3.65521	5.04629	4.08693	5.54974	3.93421	5.13742
Bra007452	0	0	0	0	0	0.011297	0	0.042141	0.050567	0.89486	0.091646	0	0.139355	0	0.049137	0	0.2392	0.282645	0	0.149504	0.333564	0	0.035211	0.195021
Bra039999	184.539	172.662	189.326	172.746	182.638	171.458	273.844	194.951	191.883	449.332	426.234	430.615	358.039	269.509	307.857	265.317	276.087	230.86	430.226	350.644	351.494	269.541	276.574	257.748
Bra028537	151.893	155.703	153.267	110.658	144.339	143.48	97.971	156.339	139.841	23.1654	16.3141	18.9963	40.5494	43.3477	32.5309	52.5987	50.6731	53.9763	66.2031	66.381	66.9543	51.7205	64.9055	66.2742
Bra038225	0	0.019596	0	0	0	0	0	0	0	0	0	0	0	0	0	0	0	0	0	0	0	0	0	0
Bra002780	0	0	0	0	0	0	0	0.047906	0	0	0	0	0	0	0	0	0	0	0	0	0	0	0	0
Bra002149	0	0.422946	0.357129	0.602296	0.583572	0	0	0.147745	0.180439	0	0.814468	0.450759	0	0	0.414935	0.96605	0	0.334756	0.443042	0	0.100766	0.379742	0	0.166022
Bra021708	15.3121	19.9684	15.8067	9.35585	17.0071	15.5618	13.9042	25.3911	29.2145	14.7975	8.41862	9.1121	10.5825	14.3895	12.294	72.8384	69.2873	98.6641	153.499	145.963	133.72	110.385	149.055	158.707
Bra036445	0	0	0	0	0	0	0	0.045259	0	0	0	0	0	0	0	0	0	0	0	0	0	0	0	0
Bra002643	0	0	0	0	0	0	0	0	0.271324	0	0	0	0.010158	0	0	0.055808	0	0.039412	0.005947	0	0.012596	0	0.000331	0
Bra011710	16.2983	17.7439	16.7122	13.987	14.1612	16.5437	19.9373	27.3747	26.7212	25.4795	7.62495	7.38007	5.02737	6.21024	6.28954	24.2677	25.5255	30.1938	22.3301	26.148	25.2796	26.7146	36.0464	33.2089
Bra018389	0	0	0	0	0	0	0	0.161775	0	0	0	0	0.206214	0	0.127658	0.058363	0.151573	0.023428	0.072941	0	0.052911	0.251897	0.157419	0.199192
Bra034090	0	0	0	0	0	0	0	0	0	0	0	0	0	0	0	0	0	0.146363	0	0	0	0	0	0
Bra031636	9.21655	7.00157	9.089	3.37788	3.83073	4.72372	1.15414	3.01621	2.61054	8.26689	28.9618	8.10316	2.85807	3.78804	3.01898	0.521358	0.88913	0.144811	0.163723	0.139437	0.125891	0.277623	0.108573	0.056232
Bra009744	0	0	0	0	0	0	0	0	0	0	0	0	0.484815	0.651755	1.00909	0.383484	0.343906	0.137163	0.326456	0.18025	0.194211	0.036124	0.167072	0.303826
Bra004599	6.53147	7.10421	7.36847	5.44258	6.13389	4.38575	9.91079	4.11134	4.54294	17.4541	15.8032	14.5801	23.4878	17.9496	25.2031	14.0114	12.9784	9.07057	6.45637	5.98533	5.95555	11.5451	4.23222	5.56432
Bra004480	0	0.049491	0.036289	0	0.141221	0.196428	0.089556	0.228384	0.077378	0.021325	0	0	1.10552	1.27271	0.923188	3.42265	3.54398	5.8322	3.47467	5.77776	7.18705	2.5538	8.09965	6.94025
Bra035268	0.060302	0	0	0	0	0	0	0	0.036657	0	0	0	0	0	0	0	0	0	0	0	0	0	0	0
Bra020829	2.75228	3.59123	5.13868	2.45372	2.66157	2.49004	3.23848	1.65837	1.03864	3.85434	4.95317	5.00676	4.39698	5.26668	4.90718	1.93974	1.06163	1.62038	2.47513	2.42074	2.2362	1.85539	1.38351	1.66238
Bra018756	0	0	0	0	0	0.068326	0.066771	0	0.055153	0	0	0	0.770971	1.07698	0.461413	0.189379	0.516338	0.328535	0.517343	0.167578	0.085412	0.348655	0.036669	0.433811
Bra001815	41.176	51.9711	50.3908	34.3722	26.0663	30.703	18.5672	20.0956	17.2706	14.8306	12.8991	11.0653	62.8909	54.8633	53.4723	15.8831	14.7893	15.127	12.2189	11.6603	13.2269	12.2752	17.0638	14.2971
Brassica_rapa_newGene_1736	1.027	0.446759	1.12049	0.537738	0.529048	0.218377	0.560121	0.204323	0.290228	0.722374	0.728656	0.731697	0.029266	0.133883	0	0	0.100807	0	0	0	0	0	0	0
Bra003140	0	0	0	0.035966	0	0	0	0	0.046671	0	0	0	0	0	0	0	0	0	0	0	0	0	0	0.045501
Bra019241	0.041556	0	0.047709	0.177148	0.33938	0.612919	0.74173	3.38763	2.01723	0.192901	0.161496	0.035711	0.605079	0.461225	0.31866	0.364349	0.534763	1.06474	1.28247	0.906088	1.13411	0.462019	1.49855	0.942928
Bra029374	1.84071	2.71958	3.06104	2.23671	1.89811	1.85467	2.25726	1.70009	1.63476	5.12908	5.81136	6.39897	1.11478	1.14684	1.44234	0.29245	0.538721	1.03057	0.75597	0.401808	0.485679	0.681893	0.294282	0.683739
Bra017740	0.711589	0.489111	0.560939	1.49127	1.07762	1.36193	0.417208	0.526042	0.216822	0.400848	0.612904	0	1.19544	0.53954	1.01412	0.584835	0.384726	0.861258	0.438257	0.307359	0.530603	0.723921	0.744469	1.2034
Bra011341	0.147759	0.640184	0.479867	0.315181	0.644132	0.106325	0.613639	0.108899	0	0.000111	0.335216	0.388568	2.15848	2.8986	3.17971	2.52145	0.865406	1.11349	1.3257	1.21315	1.10217	1.88588	0.801311	1.54722
Bra026887	3.67028	2.79649	3.84133	2.32062	2.41364	1.73637	2.70115	1.05624	1.08426	4.80447	7.35319	7.78021	3.7345	4.10243	2.68216	1.20238	0.826042	1.36728	1.43781	0.886533	0.259034	0.963487	0.549175	0.107502
Bra013309	2.8776	2.90143	2.99538	9.48044	9.34711	9.03261	10.7662	7.75121	8.71111	15.7071	17.4747	15.4657	7.73319	5.9402	5.68327	4.78201	5.42903	3.75262	10.493	6.98927	7.8595	6.73932	4.95589	6.60632
Bra026285	0.751463	3.32664	0	2.82471	0.957913	1.9699	3.99171	2.32063	4.29594	0	0	0	2.20038	0.507845	1.08345	0	0	3.63232	2.60606	0	0	1.3968	3.40428	3.14153
Bra009735	6.07138	3.90667	3.3945	2.99522	2.59544	2.18206	2.43854	2.06225	2.24533	13.1514	8.84017	10.6549	0.64439	3.72945	0.838865	1.34439	1.44422	0.938549	0.505879	0.319773	0.540216	2.06346	0.879357	0.470196
Bra011029	113.526	75.1695	69.4418	220.64	245.334	243.308	135.725	351.158	314.867	54.0811	28.5675	34.5672	93.0684	75.1734	94.7788	55.2936	65.0472	92.4586	177.613	225.696	252.306	86.7954	189.676	190.377
Bra031231	12.1247	12.6493	13.4068	8.44183	7.58443	8.93916	11.04	8.67477	8.98977	18.1466	17.904	15.4309	20.0721	22.808	20.7442	16.1665	13.6548	12.3865	10.9837	10.1281	10.8202	12.9626	10.7732	10.7259
Bra008924	16.3502	12.2445	9.6404	8.86823	12.2913	14.0544	8.49263	19.085	16.5075	12.0222	14.7195	14.3457	8.28927	9.38453	14.6034	7.66602	3.76599	5.10601	7.77791	6.74244	8.73777	10.595	7.75408	6.67633
Bra036777	0	0	0	0	0	0	0	0.090542	0	0	0	0	0	0	0	0	0	0	0	0	0	0	0	0
Bra039519	0	0	0	0	0	0	0	0.009412	0	0	0	0	0	0.01864	0	0	0	0	0	0	0	0	0	0
Bra013699	0.583584	0.332251	0.255383	0.208045	0.257912	0.158719	0.263074	0.077352	0.148359	0.213744	0.137819	0.129216	3.7074	2.68295	1.92169	3.72969	3.52146	3.19392	3.29146	2.25375	3.10043	2.72931	2.66857	1.49044
Bra019807	32.8464	16.0051	14.9694	44.2989	13.9212	35.2403	55.1759	47.5193	43.9373	87.5235	84.3272	26.7238	9.14769	8.75733	7.93457	6.01257	5.67398	5.12689	7.56984	6.05735	5.74434	5.79469	5.98353	5.40186
Bra015077	0	0	0	0	0	0	0	0	0	0	0	0	4.34962	2.76307	3.22615	1.3597	1.12936	0.908478	1.5612	0.687023	1.78033	0.677866	1.32798	0.987723
Bra035165	3.6254	4.43086	3.87711	1.79948	1.85743	1.80471	2.58095	1.05964	1.53455	4.0565	3.93554	6.14665	3.89201	5.08139	3.83539	1.01963	0.671866	0.98526	0.808156	1.03693	0.764496	0.552117	0.789468	0.2809
Bra019295	33.4166	35.847	31.5505	21.7303	15.8675	16.8436	20.1242	18.3109	18.0236	29.5507	22.5191	25.8714	57.6682	58.6147	67.8403	25.4728	24.594	24.9561	29.1514	23.1766	23.0732	40.8329	28.3888	27.541
Bra015400	8.33021	3.77699	3.35209	5.8019	5.99516	3.51585	9.33836	10.8619	3.86163	5.43118	2.44094	1.67464	13.6058	10.851	10.866	8.80021	10.6187	3.78771	13.0149	6.96301	12.5333	9.48117	9.70108	9.48882
Bra015422	0.417133	0.311976	0.669556	0.733793	0.165291	0.51053	0.543258	0.81094	0.736199	5.44134	7.93874	8.654	4.51137	4.38983	3.74595	0.570649	0.620352	0.483521	2.01904	1.01185	0.62635	0.349227	0.911981	0.549282
Bra014042	9.25054	6.80253	6.45704	4.87334	6.13032	6.29418	4.45051	8.64557	8.60679	6.02157	9.04583	10.5512	9.44274	8.8636	8.55327	7.43383	7.51105	8.98286	8.33264	7.66844	8.27155	7.31945	9.47688	8.57038
Bra038773	0.048026	0	0.047648	0.050327	0	0.147548	0	0	0	0	0	0	0	0	0	0	0	0	0	0	0	0	0	0
Bra038725	63.9594	68.1173	71.4381	87.1961	73.7008	80.6758	72.994	55.9743	49.4221	77.1676	138.995	144.944	35.1017	36.6319	33.7498	51.0786	54.5127	37.4382	37.5849	35.735	31.6072	38.529	27.6951	26.9821
Bra037891	0.738736	0.211529	0.605838	0.4142	0.019168	0.041875	0.056038	1.08713	1.0692	2.82414	5.47902	3.77731	0.949533	1.45586	1.68072	0.332342	0.777856	0	0.790643	1.43447	0.995509	0.512946	0.515713	0
Bra029531	0.128148	0	0.036078	0	0.090258	0.063513	0.147418	0.231166	0.190599	0	0	0	0.239868	0.195773	1.0376	0.416461	0.03922	1.38582	0.446559	0.395452	0.127138	0.07329	0.56333	0.888741
Bra004236	9.94086	11.3094	10.2776	11.1108	11.0885	11.2528	9.85579	7.93977	8.96475	12.0342	10.3317	14.0858	19.0744	18.0684	19.1358	13.3489	13.9385	14.9101	12.7454	13.8808	11.4311	13.015	11.8224	13.7923
Bra009262	48.9307	50.9186	51.1098	61.7687	73.7385	75.5074	57.3703	24.1564	19.676	22.2358	12.0522	16.1759	11.1206	19.2472	11.448	18.872	18.2331	13.3865	8.07393	7.99368	4.57872	20.3527	5.31947	6.05783
Bra039107	0	0	0.121267	0	0.136656	0.070804	0.069888	0	0	0	0	0	0	0	0	0	0	0	0	0	0	0	0	0
Brassica_rapa_newGene_814	0	0	0	0	0	0	0	0	0	0	0	0	0.185657	0.200391	0.828648	0.072529	0.063567	0.117236	0	0.136096	0	0.210022	0	0
Bra028300	3.93157	4.43977	2.97157	2.65983	1.62506	1.98879	2.28047	1.55364	1.30692	3.76879	5.45078	5.55633	7.43499	7.34861	8.96978	3.08344	2.47961	2.02785	2.90925	1.72344	2.14709	1.75508	1.16653	1.63673
Bra027844	1.97615	1.37642	1.15989	0.085331	0.962053	0.437267	1.00874	0.14052	0.215974	0.281585	0.109742	0.274616	3.02457	0.008631	0.014891	0.192269	0.083046	0.063527	0.790207	0.005183	0.972729	0.032397	0.160598	0.043821
Bra032652	14.3717	13.9524	12.3945	13.0235	12.4108	14.7193	13.9205	12.5194	14.3383	20.1905	22.1165	21.6924	22.6238	28.7442	20.1435	18.7121	10.9307	12.288	12.1916	14.5118	13.8082	14.4534	12.626	8.06891
Bra019044	23.5096	39.2661	34.2943	8.4122	17.1811	10.305	10.457	5.35132	9.22624	6.71296	3.86083	5.07531	3.71884	6.56982	3.07369	33.5879	49.1352	27.0973	9.7946	9.02493	8.01001	32.9594	9.34452	10.2835
Bra006563	6.16226	5.77419	8.08983	7.98575	6.69578	6.87687	8.53683	3.15466	3.82803	9.90365	12.7307	13.8197	26.6522	27.5693	22.9887	6.61934	6.65873	5.31349	6.45071	6.15898	6.07155	8.39053	5.12397	5.80166
Brassica_rapa_newGene_227	0	0.815682	0.237132	0.578629	0.608154	0.265595	0.589738	0.145295	0.081979	0.706003	1.47791	1.54467	0.118067	0.210909	0.541378	0.181964	0.192383	0	0	0.216916	0.573138	0.341901	0.697581	0.04409
Bra006297	29.5831	28.289	32.4987	44.6816	29.3352	31.7946	75.0813	52.6035	43.6951	87.7846	30.4869	29.2594	31.3164	41.7159	31.4472	55.2701	59.5723	27.6073	50.0999	33.8426	34.9109	58.3033	20.4998	21.8361
Bra002793	1.10708	0.426823	1.64941	0.456564	0	0.764678	0.951298	0	0	1.40497	2.62797	0	0.74005	0.587136	0	0.499778	0	0	0	0	0	0	0	0.200795
Bra024786	0.841687	1.35476	0.168548	0.4112	0	0.119928	0.045772	0	0.065133	0.50177	0.066669	0.089079	0.473114	0.367613	2.26013	0.061022	0	0	0	0	0.131006	0	0.075335	0
Brassica_rapa_newGene_306	0	0	0	0	0	0	0	0	0	0	0.935567	0.577783	0.143188	0	0	0	0	0.037024	0	0	0	0	0	0
Bra004264	0	0	0.047961	0	0	0	0	0	0	0	0	0	1.20565	1.97701	1.19704	0.551265	0.421442	0.396168	0.659408	0.47635	0.211786	0.920119	0.288446	0.584211
Bra017137	53.6157	38.0751	42.5347	30.6279	28.7375	27.5536	15.9007	27.7879	28.7064	6.05531	0.823342	1.20836	13.978	18.0652	15.2796	9.25614	7.83097	7.40859	6.36237	6.62977	8.63706	6.63227	5.89878	5.7177
Bra020795	0	0	0	0	0.059046	0	0	0	0	0	0	0	0	0	0	0	0	0	0	0	0	0	0	0
Bra022801	3.96283	5.92572	6.27357	8.36536	8.98267	8.24964	5.61148	4.67385	3.72814	6.48887	5.22769	5.28507	5.28467	5.17843	4.21825	6.26803	6.57592	7.09469	6.49008	4.87092	5.84929	4.80285	5.33561	5.82119
Bra030931	39.6481	39.4258	38.9581	32.0042	33.4476	37.4617	32.2976	23.3543	24.3031	50.7738	51.8885	53.8878	26.6196	36.861	34.3262	28.488	25.0337	26.5537	13.2507	16.5059	14.7241	24.7276	16.9427	20.6644
Bra024613	0	0	0	0	0	0	0.002419	0	0	0	0	0	0.032507	0.044513	0.109755	0.027162	0.029511	0.068947	0.044113	0.031751	0.052006	0.036652	0.080275	0.035429
Bra023003	7.34785	9.81181	5.86369	8.16413	7.55181	11.8223	14.3447	7.51434	8.69373	23.3411	12.762	12.1929	8.41637	9.29843	5.80563	18.5096	12.9199	9.57743	13.0322	11.9882	8.58705	12.3919	7.51193	9.91479
Bra038195	20.5835	21.642	20.8808	27.5324	25.963	26.0654	29.8842	35.1601	30.6664	64.2993	47.7422	53.6745	3.00688	3.30117	2.98947	6.2766	7.15411	4.33421	3.51431	2.55563	3.59264	5.23457	2.58645	2.73014
Bra032010	21.3764	36.8569	28.8404	42.6139	26.3042	25.1595	36.689	22.3919	18.4455	7.7584	3.34825	2.10647	29.0423	46.8932	43.6	24.0364	21.3994	23.1633	25.5481	22.5833	21.5761	39.2513	17.2334	17.7122
Bra027363	4.33021	4.40377	4.67215	1.61424	0.499471	1.1371	0.791775	0.682492	0.426163	0.926996	0.56277	1.0126	19.7497	22.8029	27.97	1.73957	1.96246	2.02036	1.66221	1.61821	0.94898	2.25336	3.12487	2.19288
Bra020993	0.716836	0.425811	0.601237	0.152649	0.206271	0.094064	0.188544	0.421814	0.287065	0.240107	0.243746	0.035295	0.664924	0.487177	0.3698	1.12576	1.0297	0.569316	0.384869	0.595418	0.437082	0.832327	0.109988	0.376234
Bra018025	0.446743	0	0.058829	0	0	0.224647	0.057753	0.145696	0.42826	0	0	0	0	0.428621	0.452376	0.276552	0.192886	0.123815	0.460187	0	0.152383	0	0.395043	0.071502
Bra023875	0.599152	1.32285	1.57896	1.65707	2.09366	1.74034	2.30049	2.66542	3.51164	0.721222	0.426759	0.778398	0.759616	0.985854	1.02281	0.102305	0.31045	0.684266	0.594958	0.762693	0.775121	0.667944	1.91674	1.61869
Bra014675	0	0	0.22382	0	0.047712	0.197337	0	0	0	0	0	0	0.092298	0	0.049088	0	0.217625	0.046895	0	0	0	0.076159	0.070838	0
Bra018267	0	0	0	0	0	0	0.107562	0.098676	0.057177	0.180227	0	0	0.810156	1.1701	0.612573	10.3015	11.4125	8.50763	4.97961	5.41617	3.44418	14.1358	5.31955	7.22039
Bra040594	57.1299	56.1768	57.5375	50.2521	40.4815	47.0794	42.2645	27.8601	28.5447	45.9617	47.2069	45.9883	86.7058	89.6435	87.8286	58.3517	58.37	41.3305	44.9948	35.2795	42.269	49.772	39.7656	40.1078
Bra002956	0.582362	0.595279	0.157797	0.038132	0.42818	0.07003	0.134236	0.199021	0.561131	0.024264	0	0.150304	2.10713	2.76207	2.67675	0.195394	0.19456	0	0.20402	0.406502	0.349727	0.202702	0.188643	0.419092
Bra004644	1.98118	1.65751	0.761405	1.12116	1.93531	1.6692	3.20465	8.50104	7.25612	7.20484	15.5447	12.8785	2.52477	1.5821	1.19449	1.47132	1.70801	5.04176	4.457	6.53804	4.0604	1.368	4.741	5.90623
Bra037042	0.218765	0.106311	0.024041	0.245428	0	0.043406	0.224285	0.084005	0	0.610407	0.226879	0.221579	0.246247	0.433343	0.587419	0.467075	0.26435	0.40341	0.566162	0.199135	0.224974	0.396775	0.20923	0.368998
Bra029116	3.03618	2.43902	2.23624	1.33548	1.20837	1.38088	1.20694	1.4078	2.23099	2.17837	4.37509	3.00487	1.99622	2.29244	1.06246	1.83154	2.38961	2.1332	1.41509	1.29983	1.40151	1.25338	1.69084	1.03113
Bra035175	7.36921	7.54483	7.65213	5.30041	6.87865	5.84775	6.35997	4.86332	3.98242	5.14696	5.68226	5.93197	4.81269	5.78264	7.13024	7.15708	8.21527	7.63499	5.73763	6.76509	6.3289	7.92749	5.89238	5.3788
Bra032485	0.026456	0.031635	0	0.012312	0.03774	0.013123	0.010937	0.012751	0	0	0.037663	0	0	0.043576	0	0	0.081873	0.014773	0	0	0	0	0	0
Bra032821	8.03982	2.86662	3.98625	6.91754	4.17511	4.0451	2.6555	3.26942	4.31757	5.76608	9.08779	10.4293	1.68484	3.5588	1.79307	3.02524	2.10214	1.5324	1.62308	3.27171	1.62308	2.01946	2.16493	2.07979
Bra022168	25.8565	25.4169	32.0352	29.935	45.3701	42.0453	27.3006	14.2343	11.2038	16.4311	22.1198	18.117	18.0409	14.2105	17.8467	22.5456	19.192	11.7371	12.9369	12.5557	17.9556	23.2217	8.82164	8.32122
Bra012251	14.3463	15.8649	14.1776	1.80068	1.94621	1.70049	1.53523	1.16728	1.45585	0.343356	2.41373	2.15039	0.420548	0.797473	1.11009	0	0.133386	0.210071	0.13681	0.316358	0.068757	0	0.028639	0.159052
Bra004285	0.592818	0.420647	0.365418	1.48573	2.0949	2.17084	2.31757	3.49613	3.73736	1.94188	0.535455	1.06427	3.29656	0.714368	1.71589	2.21168	1.6608	2.86609	3.78331	2.81379	2.62159	1.03725	2.67232	2.93542
Bra028815	0	0	0	0	0	0	0	0	0	0	0	0	0.27807	0	0.492024	0.080515	0.308686	0.321431	0.133889	0.737826	0.207142	0.030672	0	0.124499
Bra007897	0	0	0	0	0.011416	0	0	0	0	0	0	0	0	0.081811	0	0	0	0	0	0	0	0	0	0
Brassica_rapa_newGene_11647	0.197089	0	0	0	0	0.146645	0	0.094987	0	0.338734	0	0.139885	13.136	19.2463	22.7186	1.01046	2.02539	2.69244	2.60139	1.77377	0.975591	1.06664	0.393869	1.07574
Bra008842	12.8508	12.8181	11.3242	13.8513	9.3826	14.6934	15.3001	6.30218	6.66725	12.4098	13.2342	14.0304	14.8642	20.9029	14.6055	21.3957	17.9745	12.7759	14.7912	12.8428	12.2808	15.5086	6.65254	6.16765
Bra027845	2.76564	4.18932	2.56257	2.98732	2.18257	2.40819	3.26912	2.02582	1.94672	2.11145	2.84398	1.94997	3.11516	2.91576	3.27232	2.58607	2.19158	2.35797	1.92799	1.4057	1.39491	2.2908	1.90735	1.65583
Bra008192	18.4158	19.5588	21.311	24.1132	16.3676	13.304	9.46799	7.79703	6.99389	7.32361	4.35249	3.2531	0.961097	0.632638	1.67012	0.394825	0.564589	0.608197	0.103345	0	0.151227	0.175901	0.132712	0.114226
Bra023670	7.25303	8.04123	6.23264	5.31402	5.22826	5.26331	3.94373	3.55954	4.43822	4.62367	3.36984	4.72	4.61931	5.57674	4.13637	2.66122	3.35295	2.65729	2.44731	2.5054	2.00714	2.04289	1.69747	1.52414
Bra035822	9.42989	10.5278	10.3335	10.4325	8.9128	11.1555	10.5854	8.50991	8.04504	16.7003	16.3861	15.6616	15.4864	12.2529	12.0491	8.21813	8.00563	7.09288	8.64611	8.87712	9.4749	9.78069	8.96116	7.15564
Bra019761	7.60558	7.22403	7.5634	6.59847	3.5545	3.60999	3.78942	1.86866	1.6647	4.67731	4.84101	4.00277	9.78168	11.617	9.40277	2.43254	2.90008	1.39909	2.00401	1.64913	1.99389	1.88404	1.17045	0.845523
Bra019815	6.48144	7.83476	7.8366	7.63314	7.76008	7.9523	6.48423	6.44919	3.82231	6.69384	7.08167	8.16645	8.42282	9.1151	7.5922	8.04384	8.39689	6.26903	5.39625	4.82172	5.16387	6.68775	5.78752	5.2533
Bra036100	0	0.013564	0	0.015196	0	0	0	0	0.043388	0	0	0	0.118143	0.377544	0.083179	0.033202	0.167486	0.014981	0	0.036041	0.069767	0.158022	0.058116	0.065914
Brassica_rapa_newGene_17383	0.489103	0.611596	0.80476	1.34447	0.160979	0.327643	0.061659	1.12012	0.12699	0.523408	0.627672	0.528282	0	0.043146	0	0.214571	0.2864	0.320784	0.100391	0.302746	0	0.474626	0.094977	0
Bra013838	50.4235	52.5824	49.6196	43.2889	41.8225	43.4895	64.3298	54.4135	58.7806	89.1502	93.2169	90.621	83.2201	78.7108	83.0959	61.2141	60.3193	62.2258	78.6894	60.4716	70.4073	65.0455	60.4287	57.6739
Bra032303	70.4148	72.2368	74.1522	178.625	175.625	169.768	202.711	275.992	311.693	108.465	85.8171	79.6105	36.8782	26.1244	29.481	168.91	162.423	213.415	132.896	145.84	152.333	159.525	167.366	166.757
Bra020493	1.11139	0.537204	0.622268	0.422478	0.55903	1.20861	1.07868	0.975684	0.777566	0.47109	2.59693	2.5199	0.194974	0.090533	0.307722	0.18785	0.462605	0.735451	1.33192	1.77752	2.14547	0.818487	1.38986	1.60259
Bra031742	6.32185	4.27578	4.50336	5.78826	4.95477	4.69181	6.16017	11.2941	11.4744	5.70118	6.05418	5.36236	2.72453	3.16146	4.03721	7.81292	7.6696	9.41091	8.87533	8.00377	6.96014	12.468	10.9965	13.4019
Bra017781	17.0836	4.99458	17.2589	25.2506	5.96921	21.4771	13.4525	20.4661	18.7317	16.5904	12.6515	4.67438	22.5787	20.9277	16.8127	23.9202	26.4635	17.4106	22.0023	23.4301	28.0021	22.2649	17.4829	15.455
Bra001109	1.71187	2.09521	2.33711	0.211013	0.65319	0.246027	0.817621	0	0.118266	0	8.1798	8.55297	0	0	0	0.122031	0	0	0	0	0.070917	0	0	0
Bra015766	0	17.9227	20.2783	21.4606	18.8227	9.88095	8.56005	7.47312	7.98287	0.005288	0	0.267265	10.2212	9.29544	5.25733	0.495167	10.1832	3.20508	2.97158	3.13221	0.541001	6.14747	1.18074	5.03012
Bra032814	0	0	0	0	0	0	0	0.025875	0	0	0	0	0	0	0	0	0.258633	0	0	0	0	0	0	0
Bra027292	0	0.065982	0.102985	0.049835	0.041694	0	0.046853	0.179081	0.034671	1.75863	0.584361	1.27488	0.222739	0.113754	0.339414	0.040656	0	0	0	0.032126	0.018429	0	0.015665	0.028597
Bra011255	0.062629	0	0	0.076581	0.085424	0.05421	0.050245	0.106756	0.090456	0	0	0	0.076423	0.020095	0.100333	0.084353	0.08187	0.131203	0.090005	0.121232	0.110846	0.084439	0.173312	0.136472
Bra004596	4.73153	3.88165	4.86821	2.37524	2.7779	2.62891	3.91595	5.63536	6.07889	7.80741	6.83255	9.86138	8.02101	6.02846	6.46719	4.61934	5.72155	6.22659	4.43652	4.78145	5.09787	5.44304	5.41837	5.69207
Bra020240	14.0938	10.9569	12.8451	1.92732	1.69001	1.51435	0.717625	1.08191	0.601055	1.70861	1.55844	1.43957	25.1339	20.527	37.3782	1.41656	1.56626	2.04662	2.09448	2.02032	1.51698	1.19686	1.58147	2.24367
Bra024163	3.39	2.36176	1.84594	0.813427	0.272887	0.702634	0.65409	0.534937	0.619935	1.78656	2.2609	1.14429	10.0195	8.66117	10.7247	0.47645	0.26298	0.114241	0.440653	0.199923	0.526326	0.39716	0.468604	0.170463
Bra014930	0.941704	0.209824	0.210933	0.375003	0.528195	0.419404	0.646556	0.247774	0.529874	0.53121	0.637478	0.631446	1.17987	0.662036	1.17384	0.637114	1.1371	1.34521	1.51926	1.8816	0.947736	0.733226	0.972411	1.61344
Bra016805	175.519	174.945	160.866	140.379	142.782	139.554	120.141	147.187	140.308	225.304	308.896	287.025	215.548	202.213	250.593	113.072	111.282	144.417	129.101	136.449	140.589	103.6	133.618	131.761
Bra002239	3.74806	5.60285	3.58239	8.0272	4.9053	6.00663	5.33153	5.81194	6.62796	7.67417	6.09406	6.69392	4.70343	4.63944	5.54321	3.18567	4.82292	3.94274	3.53536	3.7792	2.94945	3.59689	3.42142	4.02567
Bra018490	0.147647	0	0	0.151569	0.105075	0.140984	0.472143	0.364097	0.288634	0.334624	0.28716	0	0	0	0	0	0	0	0	0	0.093094	0	0	0
Bra018838	6.85569	4.54966	4.73449	1.49908	1.82802	1.458	0.982405	2.04994	2.44109	0.552386	0.065837	0.281768	15.7922	8.84439	13.6125	5.8085	6.02836	8.10143	6.48209	8.47886	8.47436	3.93551	9.06564	8.93404
Bra034077	48.2126	50.0178	41.553	43.4267	42.8356	42.6021	77.4035	56.6387	51.5833	124.042	120.754	121.561	87.3174	57.4951	66.3854	66.7235	70.584	57.3436	107.334	94.5405	82.4848	62.7346	61.5257	59.8205
Bra003096	5.94727	7.71739	6.58078	9.59702	7.01211	7.01872	9.83528	4.85097	5.82282	8.23212	7.71533	6.98327	5.03648	4.99287	4.83198	4.65847	4.2877	3.67169	5.11603	5.31139	3.80959	4.18253	3.28112	3.07464
Bra000990	7.97419	7.81452	9.10661	4.69928	4.57369	4.16688	2.96562	2.26253	2.3834	4.50723	4.86194	4.79369	5.3535	8.32953	6.11622	5.43564	4.6591	4.57397	2.31169	2.35085	2.20078	3.17908	3.49618	2.77545
Bra040855	0.685075	0.251852	0.475437	0.585447	0.559974	0.275479	0.367396	0.824537	0.905247	0.039175	0	0	4.79524	3.35501	5.90807	1.05643	0.53019	1.47921	1.25485	1.34106	1.73297	0.51653	1.65697	1.71772
Bra024508	10.6512	8.30912	8.31872	12.3258	12.81	12.8928	9.38963	10.0118	8.4516	11.33	13.7962	14.7547	11.9485	8.74443	11.3483	5.90829	6.33151	5.1694	7.44093	8.03545	7.05294	5.71428	6.49136	5.19697
Bra020763	29.2618	33.3518	32.6873	24.5253	20.2075	21.5232	16.0782	18.2821	16.7741	23.7491	30.9598	28.0141	28.643	32.1716	33.9966	16.5485	16.5071	16.8426	13.7808	14.0457	16.5169	19.5063	16.034	16.2707
Brassica_rapa_newGene_4706	0	0	0	0	0	0	0	0	0	0	0	0	2.01406	2.37165	1.71907	0.977911	1.05044	1.55028	0.526844	0.702674	0.861055	0.987789	1.55419	1.32856
Brassica_rapa_newGene_23228	0	0	0	0	0	0	0	0	0	0	0	0	2.66592	3.49581	2.36986	1.7081	0.600927	1.28554	0.909328	0.283784	0.512182	1.48195	0.493922	0.502918
Bra003340	17.3596	20.7257	19.735	16.1807	15.8406	14.7536	17.744	13.0213	15.3827	24.5387	23.2075	24.293	59.2926	54.8615	52.5837	36.1223	34.2366	37.1741	32.6646	31.5508	31.6507	32.151	29.5133	25.956
Bra032041	0	0	0	0	0	0	0	0	0	0	0	0	0.00716	0.015474	0	0	0.00077	0	0	0	0.000767	0.002869	0	0
Bra034480	0	0.103711	0	0.026744	0.001373	0	0	0.039377	0.001025	0.003163	0.001296	0.004502	0.160064	0.177155	0.143072	0.13874	0.115886	0.088585	0.134717	0.166469	0.137319	0.158162	0.111665	0.113636
Bra033101	0	0	0	0	0	0	0.005277	0	0	0	0	0.092409	0	0	0	0	0	0	0	0	0	0.130482	0	0
Bra020846	0	0	0	0	0	0	0	0	0	0	0	0	0	0	0	0	0	0	0	0	0	0	0	0.027195
Bra001673	0	0.373957	0.092347	0.029627	0.021442	0	0.048951	0.005998	0.028449	0.111603	0	0	0	0	0.041159	0.018692	0	0.029812	0	0	0	0	0	0
Bra013466	8.9382	10.3656	10.381	13.2119	15.447	15.8575	15.7902	24.552	28.9194	21.0359	16.9461	20.3718	6.52214	7.58696	8.04844	14.27	16.7651	26.6335	19.6046	22.26	20.945	19.3751	25.5343	25.3757
Bra031950	1.611	0.614987	0.363846	0.954304	0.908187	0.862701	0.215439	1.37151	2.07047	1.56461	0.184492	1.16419	1.4606	0.884541	2.30542	2.31232	2.91258	4.97133	1.02229	1.34924	2.11183	2.74234	4.59359	4.72984
Bra031889	1.40067	0.474276	0.289265	0.081156	1.12093	1.07983	0.127658	1.57513	1.87637	0	0.692414	0	4.18105	6.61527	4.24303	1.04089	1.82933	2.0644	0.68483	1.14895	0.624883	1.09889	0.643253	1.22995
Bra019163	0	0.060819	0	0	0	0	0	0	0	0	0	0	0	0	0	0	0	0	0	0	0	0	0	0
Brassica_rapa_newGene_2720	0.150054	0	0.322911	0.082154	0.080909	0.223855	0.067263	0.240625	0.097194	0.030969	0	0.432397	0	0	0.019417	0	0	0	0	0	0	0	0	0
Bra023976	1.38843	1.56755	2.15725	0.987379	1.33997	0.902385	0.672534	1.67967	2.08889	1.57457	1.24181	0.877878	0.253944	1.00199	0.712859	0.077595	0.163195	0.023111	0.621251	0.237779	0.450179	0.120654	0.097041	0.225557
Bra022238	5.72913	5.72679	4.81694	4.38848	3.87119	3.69261	3.89181	3.80019	3.78314	6.53372	6.39996	6.59518	7.3487	7.20794	8.00309	5.19654	4.92416	5.31454	4.43865	4.14191	4.32424	4.61409	4.26375	4.71886
Bra007836	0	0	0	0	0	0	0.02746	0	0	0	0	0	0.271523	0.098125	0.192312	0.031511	0.011772	0	0.019322	0.038396	0.036876	0	0.092043	0.023974
Bra028813	0	0	0	0	0	0	0	0.053981	0	0.204464	0	0	0.358541	0.251755	0.113688	0.065754	0.138535	0.149408	0.096241	0.087155	0	0.06586	0.175618	0
Bra003682	30.5375	48.5727	41.0204	21.0785	20.6918	17.8944	12.081	9.87748	11.1358	1.05285	0.033494	0.613368	46.1098	59.7181	49.4233	10.801	9.17612	7.15933	5.86685	3.68659	5.1235	10.5527	4.18261	4.29905
Bra001849	0.178072	0.028604	0.102922	0.326194	0.496267	0.088255	0.21312	0.471134	0.208607	0.031468	0.162793	0	0	0	0	0.095185	0.055988	0.627066	0.08569	0	0.085194	0.107329	0.068969	0.105204
Bra030331	24.1619	26.1229	19.1218	7.81113	10.0072	9.90159	11.6564	12.4541	13.0881	9.44215	17.9064	16.0924	41.8721	27.2844	44.1252	9.01308	11.9107	11.4575	22.6674	20.6897	18.2542	11.031	22.6706	27.5179
Bra025317	0.280219	0	0	0	0	0	0	0	0.112181	0	0	0.058173	0.018587	0.392907	0.255491	0	0	0	0	0	0	0	0.045008	0
Bra016914	31.7043	26.59	30.9017	70.8531	68.0267	74.37	56.5113	75.2782	73.0767	31.9849	21.8757	25.0111	37.7063	30.6502	33.3402	39.3372	38.7988	51.9738	60.7352	63.2677	63.6073	54.5053	70.7377	66.8623
Bra022351	67.4779	67.5701	76.6735	90.5186	103.111	96.2096	143.358	106.907	98.1773	209.234	190.017	202.833	116.862	111.504	92.406	70.6239	83.9489	53.8796	127.314	95.6784	109.79	88.0461	76.231	72.6551
Bra026349	0.565969	1.26467	1.07503	0.070305	0.248506	0.325437	0.117178	0.13308	0.081338	1.1424	4.34037	2.52675	0.138106	4.95743	0.079999	1.47579	1.76701	0.104559	0.595184	0.071952	0.153558	0.220537	0	0
Bra039981	0.039102	0.048232	0.161853	0	0.248197	0.415605	0.088386	0.137887	0.11806	0.052488	1.89583	1.31062	0	0.34882	0	0	0	0.101807	0	0	0.070322	0	0.119821	0
Bra004691	17.6638	14.0423	15.2866	13.2536	14.4986	12.7993	12.5382	15.6734	17.1697	14.3335	16.4649	19.5581	10.1298	10.4423	9.29255	9.35904	9.35597	11.7131	10.1632	10.1081	9.70584	10.6593	10.7235	11.5211
Bra039397	119.872	53.2134	52.0453	86.4507	103.975	114.405	99.7849	182.818	202.616	63.2621	16.9616	21.1303	290.36	164.306	288.234	228.133	236.312	366.179	358.958	401.905	397.401	217.704	414.874	380.696
Bra021096	1.85853	1.73007	1.31037	0.501726	0.386005	0.876068	1.28123	0.484283	0.979712	4.97103	10.0325	6.52035	11.887	9.59558	10.2504	0.910686	0.803855	0.889055	0.594301	1.02111	1.82038	0.753914	2.04919	1.09539
Bra008483	3.65614	4.64507	4.08531	4.52197	4.51342	4.92471	5.69701	4.21471	2.4928	8.22821	8.28372	7.50887	12.7273	13.7905	15.0423	6.15506	6.16117	4.61844	3.83127	4.57293	5.25396	5.69584	3.43402	1.92603
Bra030721	0	0.056803	0	0	0	0	0	0.066305	0	0	0	0	0	0	0	0	0	0	0	0	0	0	0	0.012195
Bra011549	19.2346	21.4618	21.4972	25.2652	22.1095	23.6326	30.8593	18.32	17.8952	41.6263	35.8107	34.2983	31.5768	37.1878	26.9813	113.023	107.908	62.6826	42.2173	38.3418	35.011	107.981	43.693	43.8521
Bra026417	6.45178	6.75378	8.16138	8.80687	4.88045	5.76226	7.73125	5.62246	3.92883	15.9109	19.7289	16.8097	8.23827	7.95891	6.13387	3.47027	2.77964	1.19634	4.67205	2.84814	3.40963	2.97887	1.91535	2.49536
Brassica_rapa_newGene_24681	0.000983	0	0.230001	0.345621	0.378205	0.088473	0.07671	0	0.21974	0.12717	0.224419	0.216278	0.081431	0.938787	0	1.32296	1.38566	0.357148	0	0.044806	0.00018	0.234492	0.504663	0.430714
Bra019146	11.5962	11.4925	10.1426	10.9849	11.9459	10.5991	13.5173	17.0427	16.8404	11.2596	11.0202	13.8373	18.4872	19.4527	27.9484	6.04955	7.12657	8.66606	7.02791	8.79447	8.09473	4.65691	7.36617	8.39207
Bra022979	1.87732	1.28883	1.15806	0.912472	0.894223	0.377299	1.28222	1.63083	2.19743	6.77879	7.56023	7.19267	3.20025	1.79498	1.83819	2.1959	1.08729	1.22076	2.41159	2.12764	1.44673	1.15237	1.64692	2.40327
Bra034116	0	0	0	0	0	0	0.056173	0.074096	0.283371	0	0	0	0.054686	0	0.045878	0	0	0	0	0	0	0	0.041269	0.045715
Bra036115	0	0	0	0	0	0	0	0	0	0	0	0	0.188364	0	0.236867	0	0	0	0.042586	0	0	0	0	0
Bra007057	12.8492	12.9834	11.4978	11.2537	10.7444	10.6288	10.4492	11.5413	11.6653	11.2665	11.9918	13.7563	17.5714	16.7625	17.6208	14.5992	13.6412	15.9461	13.1139	12.7808	12.2551	12.3853	13.8626	13.0184
Brassica_rapa_newGene_12437	0	0	0	0	0	0	0	0	0	0	0	0	0	0	0	0	0	0	0	0.475288	0	0	0.119175	0
Brassica_rapa_newGene_11470	0.072143	0	0	0	0	0	0	0	0	0	0	0	1.1352	0	0	0	0	0	0	0	0	0	0	0.193536
Bra000262	10.8704	13.3973	12.5582	12.8879	13.2849	13.6097	16.5556	10.1268	9.60844	15.2124	11.9188	12.0767	28.6888	26.7575	28.6455	23.1358	25.3904	17.552	24.2797	19.3967	21.3549	24.0215	18.8777	15.4479
Brassica_rapa_newGene_11619	0.53755	0	0.429751	0.34313	0	0.615712	0.099571	0.150858	0.253735	0.215428	0	0	0	0	0	0	0	0	0	0	0	0	0	0
Bra033645	150.778	184.47	213.468	226.049	197.717	221.565	318.109	250.49	248.492	272.966	443.915	436.994	52.0529	68.9975	46.2266	59.6358	65.3753	48.8841	57.3017	42.2506	43.6962	80.1073	49.1557	44.792
Bra016036	2.301	1.75623	1.10476	5.14576	1.93163	4.05528	2.38676	2.49638	0.649622	1.81277	1.28224	0.957998	2.68197	3.37469	1.45304	4.0133	3.53624	2.30526	3.6509	2.35357	2.75254	2.32834	2.29922	1.81041
Brassica_rapa_newGene_2735	0	0	0	0	0	0	0	0	0	0.716456	0	0	0.587878	0.07968	0.15782	0.03336	0.198349	0	0.250585	0	0	0	0.129354	0
Bra012061	10.5268	4.88757	5.38631	5.60148	6.38751	8.07548	4.41999	10.4539	12.36	3.16573	0.824396	1.20812	10.7173	9.88588	16.4673	8.47398	8.36732	18.1393	22.5163	25.449	26.3859	6.77121	19.5747	19.5114
Bra012779	9.89679	11.6813	13.3433	10.5489	8.91763	8.16411	7.59996	7.40661	7.33356	15.8781	12.41	14.922	21.9699	22.5539	22.0632	9.00921	9.65608	9.72291	10.6727	10.061	10.6528	7.21283	7.07709	6.54791
Bra012435	0	0	0	0.061904	0.116893	0	0.254789	0.926377	0.998263	0	0	0	1.51771	0	0.498808	0.317692	0.035036	0.439408	1.2844	0.534249	0.932002	0	1.0593	1.82857
Bra036321	106.862	81.3053	87.8744	58.6303	74.0823	85.6519	46.9322	50.9733	46.7654	89.4242	142.347	142.787	119.823	174.088	154.905	41.6153	41.6479	43.1011	42.013	35.8982	33.1217	30.7393	32.2223	31.5962
Bra039791	1.65084	3.17112	2.17555	1.1316	1.54573	1.19025	0.528758	0.60848	1.0436	1.85463	2.49756	2.83299	3.77341	2.79283	1.94583	2.11045	3.10891	1.40802	1.29182	1.2525	0.865648	2.79415	2.05056	2.93032
Bra018191	11.6321	14.7016	12.711	8.68722	8.436	8.27374	11.823	8.07753	5.9587	17.4303	13.9957	17.559	20.521	17.6789	26.0594	8.94604	10.1461	9.59408	8.82961	7.99033	9.09508	12.6126	10.6628	7.43481
Bra038127	0.621932	1.36717	0.856786	1.08396	0.770165	1.2946	2.16631	0.979494	0.71021	3.58938	2.07919	1.67524	1.1055	2.41896	1.589	4.04343	5.32369	2.32366	3.33997	2.31973	2.4685	3.99201	1.48497	2.18464
Bra020117	0.045392	0.268813	0.121193	0.128544	0.089042	0.165323	0.639452	0.099527	0.362489	0.290995	1.58833	0.385792	0.199171	0.332606	0.141066	0.135258	0.010769	1.14513	0.170086	0.115365	0.179756	0.355976	0.190894	1.18687
Bra015163	0.091531	0.019045	0.034831	0.092829	0.408573	0.305094	1.33252	1.44596	1.31247	2.81183	0.87114	0.906037	0.715375	0.662199	0.342264	0.883483	0.892783	1.45367	0.920842	1.08202	0.856862	0.641035	1.3836	1.22171
Brassica_rapa_newGene_30677	0	0	0	0	0	0	0	0	0	0	0	0	0	0	0.688102	0	0	0	0	0	0	0	0	0
Bra016453	32.4958	45.7008	42.447	72.0083	62.8915	60.612	64.838	40.4098	40.5237	22.4713	11.5932	12.3923	14.9855	19.1338	11.9146	58.3767	58.7783	52.6503	37.3634	37.817	37.6309	60.1619	47.2764	46.013
Bra016946	0	0	0	0	0.213703	0.178347	0.094678	1.46279	1.89862	0	0	0	0.223435	0	0	0.375086	0	0.193309	0.285477	0	0.043579	0.036213	0	0.280338
Bra025940	81.3162	67.4631	74.3478	62.8517	61.9734	56.2866	77.5448	62.0584	82.0771	152.304	129.779	127.984	69.2259	56.9875	63.9797	45.6857	50.0664	46.7876	53.8092	49.827	46.6137	47.2451	45.7623	48.5447
Bra005361	0.081691	0	0.041396	0.41245	0.367894	0.231884	0.20452	0.488262	0.504379	1.11794	0.233869	0.565364	2.22275	2.05546	2.19288	1.3446	1.27678	0.623239	0.960006	0.860408	0.495608	0.711461	0.295208	0.701971
Bra032054	0.61324	1.11609	1.09693	0.906917	0.823814	1.1161	0.868536	0.560302	0.634153	1.0777	1.07639	2.00098	3.07477	2.39656	1.86962	1.58177	0.763882	0.835202	0.536868	0.807806	0.669668	0.507062	0.971239	0.607432
Bra026124	68.8339	39.3765	43.6861	64.1703	101.895	100.264	88.6782	119.109	129.039	87.0153	172.145	165.702	3.65868	3.5204	4.00902	42.7702	44.0695	53.5019	102.638	88.8356	84.5266	106.254	98.5859	99.916
Brassica_rapa_newGene_9463	0.088277	0	0	0.050192	0.050649	0.199869	0	0.119512	0.21023	0	0	0	0	0	0	0.074529	0	0.307551	0	0	0	0	0.196542	0.086981
Bra009623	0.385374	0.710166	0.33306	0.204057	0.159745	0.275819	0.286493	0.131917	0.163819	1.51088	2.51147	2.84246	0.30288	0.585201	0.367917	0	0.089452	0.150898	0.129299	0.113717	0.093544	0.093543	0.049276	0.055397
Brassica_rapa_newGene_13862	0.464802	1.08608	1.30066	0.845263	0.631175	1.0943	0.739361	1.01921	1.31457	0.609044	0	0.412661	0	0	0	0	0	0	0	0	0	0	0	0
Brassica_rapa_newGene_7394	0	0	0	0	0	0	0	0.070027	0	1.06305	0	0	0	0	0	0	0	0	0	0	0	0	0	0
Bra039159	1.70632	0.71356	0.171769	0.493714	0.187363	0.251974	0.261071	0.000407	0.731046	0.207724	0.047548	0.975917	0.031648	1.06194	0.450904	2.8364	0.239986	0.075058	1.5961	2.06197	1.03421	0.205828	2.27825	0.724753
Bra021969	0.035118	0	0.042532	0	0	0	0	0	0	0	0	0	0.401875	0	0	0	0	0	0	0	0	0	0	0
Brassica_rapa_newGene_22588	0.155235	0	0	0.12084	0.153925	0.089591	0.05039	0.45829	0.149496	0.275586	0.061671	0.328709	0.289482	0.467792	0.284902	0.322868	0.048114	0.205234	0.157691	0.346509	0.440914	0.075226	0.68907	0.333492
Bra032115	3.72279	5.4669	5.85408	3.47478	2.4998	1.72704	2.14658	1.00328	0.947781	3.96106	4.38884	4.37405	2.65304	3.78906	2.56132	1.33989	1.07468	0.622528	0.806976	0.779503	0.907621	0.341993	0.41975	0.218561
Bra040228	0	0	0	0	0	0	0	0	0	0	0	0	0	0	0	0	0	0	0	0	0	0.039647	0	0
Bra008755	0	0	0	0	0	0	0	0	0	0	0	0	0	0	0	0	0.490639	0	0	0	0.769859	0.05348	0.246629	0.025056
Bra006369	0.007393	0	0	0.050359	0.054797	0.039055	0	0	0.056191	0	0	0	0.147767	0.051464	0.040241	0	0	0	0.064298	0.064449	0.034246	0	0	0
Bra031368	0	0	0	0	0	0	0	0	0	0	0	0	0	0	0	0	0	0	0	0.042773	0	0.075419	0	0.156061
Bra040202	4.68442	4.70666	1.9124	6.51715	5.13978	7.70762	9.44799	19.485	26.2845	5.35728	7.83196	5.58598	7.56515	4.74678	6.10037	9.10516	12.5067	16.6773	22.4492	26.4182	27.6716	18.248	25.5009	28.843
Bra019383	7.45944	6.54195	7.37379	7.65248	5.27459	5.82712	6.84842	8.12694	5.19826	7.23486	13.9115	6.62358	5.40911	4.92987	4.28117	3.66161	3.26577	3.27511	3.03944	2.64375	3.29403	2.94335	2.25002	3.32973
Bra028922	34.0429	33.7516	30.9634	44.126	33.7042	34.3727	42.6644	32.2564	32.7318	90.5184	81.5864	74.7693	47.2017	50.0086	48.9282	23.7542	22.9322	18.0728	43.6161	32.8527	32.5194	27.9491	28.4048	29.1389
Brassica_rapa_newGene_182	10.5528	13.6272	14.239	14.0414	13.3601	12.0532	21.5758	8.70471	10.7589	23.4915	18.5766	17.6814	32.3015	30.1963	28.9741	32.1534	36.0348	24.7708	24.8606	22.6648	22.5995	26.3628	18.5979	20.4264
Bra008606	4.74524	6.56567	6.95353	4.87364	4.26748	3.84582	7.22234	2.42324	1.96082	7.00713	7.25475	14.6431	18.0082	11.2733	11.1554	7.62512	6.99434	7.23808	9.84368	6.39247	6.10327	6.86564	5.93573	6.16412
Bra008235	16.3309	15.5354	16.1338	9.91296	11.9496	10.7026	9.4944	14.5379	14.2026	10.7503	19.4234	15.5928	12.347	11.8364	15.1447	4.27657	5.42547	4.52021	5.33976	8.48862	6.06298	2.48479	4.68882	4.18943
Bra010072	0.219816	0.114226	0	0.016389	0	0.172067	0.171282	0.255729	0.175433	0	0.768575	0.500126	0.250122	0.233754	0.559632	0.700306	0.729757	0.162991	0.450878	0.19558	0.631553	0.279118	0.673227	0.704626
Bra016940	0	0	0	0.105016	0.034101	0	0	0	0	0	0	0	0	0.05303	0	0	0	0	0	0	0	0	0	0
Bra039644	0	0	0	0	0.0494	0	0	0.057588	0.030494	0	0	0	0.110379	0.135596	0.092552	0.14853	0.10919	0.122041	0.018373	0.11106	0.109075	0.024643	0.072438	0.109164
Bra031987	417.537	433.097	488.802	412.306	550.537	537.738	435.829	401.471	389.179	183.753	156.038	154.226	115.919	163.13	109.584	179.57	178.477	191.248	225.209	229.542	224.552	206.542	248.393	239.235
Bra033325	1.23206	0.550773	0.629985	0.482852	0.497754	1.08571	0.174842	0.538408	1.01732	0.703102	2.79799	0	0	0.125331	0.626726	0.096809	0.382425	1.33667	0.70296	0.556775	0.31977	0.519174	0.964796	0.75094
Bra021858	8.6239	10.3675	7.01567	6.56432	7.07874	7.09494	7.54481	8.20853	10.2226	8.58195	8.42566	7.12479	8.09479	8.40963	7.79628	7.75997	4.92148	9.19939	8.34327	7.75083	8.3408	5.15766	7.21764	7.92741
Brassica_rapa_newGene_24017	0.994844	0.805506	3.12091	0.830251	1.23083	1.93096	0.349311	0.73897	1.37755	1.003	3.87656	2.09309	1.91522	3.71183	2.47943	2.56575	2.17342	1.93454	2.15875	1.10912	1.05077	2.40092	1.33	2.0314
Bra026819	3.4335	2.08723	2.26549	1.44508	1.68395	1.62394	1.87187	0.988213	1.25616	7.82225	15.9209	13.8632	4.18553	2.06695	3.00857	1.21791	1.07183	2.34115	1.22426	2.33881	1.82602	1.76285	2.28803	2.05567
Bra032291	24.6176	20.125	21.766	26.3942	26.01	20.4487	25.436	25.447	20.3206	33.7116	34.2751	35.5452	20.8475	19.7298	19.6364	15.3324	16.5529	15.4009	19.7122	16.4042	20.0159	14.6799	13.8874	13.961
Bra001161	23.8089	19.0295	17.8684	15.7559	16.9835	16.304	7.5567	11.3283	13.1744	9.98521	4.89372	6.05031	8.17338	0.041079	12.1144	7.70488	0.033079	9.442	4.2419	0.112119	0.165061	3.76511	0.03737	6.03619
Bra031570	8.9277	6.84981	0.283059	6.34485	4.82499	4.76315	3.40725	3.44928	3.89347	5.52454	0.432011	5.9657	0.500112	1.80576	0.77577	1.16782	1.44101	1.86068	0.490248	1.99669	1.12418	1.70908	0.219294	0.388711
Bra014328	2.59382	2.25397	2.44281	7.67322	4.59472	5.10279	3.77486	3.5371	1.77858	3.77284	3.99354	2.80922	3.42913	3.22429	2.53112	2.4673	1.88924	1.55402	1.61129	1.64349	1.88672	3.34763	1.22659	1.6376
Bra014251	17.0162	18.3323	18.9688	12.9898	17.676	18.3457	14.4105	15.251	16.9067	12.4887	17.6899	14.9193	12.7935	8.17326	10.0286	13.0857	11.5899	14.8022	11.9024	13.0203	11.5917	16.2665	13.9083	11.483
Bra026329	11.0198	10.6569	12.1397	22.8292	20.5961	21.114	18.0912	9.28901	12.14	24.5413	24.3517	24.0663	15.9528	15.6489	13.254	18.9474	16.8392	13.3478	15.3233	13.5712	13.2439	17.8327	10.1644	10.7751
Bra013191	2.16968	2.89473	2.06221	2.49096	0.950214	0.988904	0.986265	0.467718	0.203835	1.34653	1.00499	1.3404	1.07358	1.65097	1.04979	0.541552	0.309509	0.16162	0.187613	0.216432	0.247373	0.315775	0	0
Bra021719	3.07014	1.07096	2.95209	2.65973	3.71986	2.52589	6.92645	5.63068	7.01705	7.31936	11.1949	13.8826	2.49722	4.34623	2.97989	3.29033	5.72377	4.04801	5.46377	4.48816	2.74235	2.7509	2.67976	2.57778
Bra007849	0	0	0	0	0	0	0	0.073691	0	0	0	0	0	0	0	0	0	0	0	0	0	0	0	0
Bra019053	0	0	0	0	0	0	0	0	0.214999	0	0	0	0.373516	0	0.103972	0.317373	0.225161	0.106621	0.863479	1.01132	0.908977	0.088166	0.369041	0.820519
Bra022179	28.2202	16.6361	18.3174	6.26842	8.58742	9.3002	13.6639	41.3968	47.0372	2.95799	0.374364	0.666431	96.9917	55.1756	105.91	64.6184	65.7672	133.573	46.0656	56.9352	55.2572	72.4181	140.043	146.497
Bra016256	0.295028	0.739204	1.14471	0.211811	0.584772	0.235905	0.766198	0.927119	3.05867	0.61071	1.20368	1.30304	1.32333	1.31409	0.245251	0.151832	1.4978	1.53481	0.960127	0.852283	1.83628	0.991027	1.71217	0.741821
Bra031775	0	0	0	0	0	0	0	0	0	0	0	0	0	0	0	0	0	0	0	0	0.051432	0	0.076093	0
Bra020229	9.72993	10.8476	9.33542	18.9518	19.8828	21.8511	19.7838	17.1035	14.3784	13.2773	16.2984	19.1309	16.585	19.1315	14.4025	9.24698	10.7048	8.63879	19.8092	15.4545	14.7761	10.6306	12.5469	14.8271
Bra017588	0	0	0.017834	0	0.032749	0	0	0	0	0	0	0	0	0	0	0	0	0	0	0	0	0	0	0
Brassica_rapa_newGene_10769	0	0	0	0	0	0	0	0	0	0	0	0	0	0	0	0	0	0	0	0	0	0	0.336872	0
Bra003318	3.34929	4.06779	3.64508	3.67419	4.71636	2.26901	2.90629	1.36149	2.96569	5.73939	6.07903	7.79584	3.25546	3.01105	3.34231	4.26922	1.10065	3.01654	1.51729	0.858132	1.74938	0.806033	1.11548	1.84095
Brassica_rapa_newGene_46	0	0	0	0	0	0	0	0	0	0	0	0	0	0.568209	0.51386	0	0	0	0	0	0	0	0.29421	0.250239
Bra002362	16.201	14.2839	13.8549	15.0465	16.4231	17.1522	15.8951	9.63127	11.7839	18.4109	17.1888	19.6614	22.6473	16.7549	19.2636	20.4268	21.1955	14.6193	18.4146	16.0838	14.5987	16.9749	12.4696	14.2443
Bra025474	2.19782	2.20305	2.63212	2.51053	3.05057	2.09954	1.0417	1.91525	1.77682	0.385902	0.363884	0.169824	0	0	0	0	0	0	0	0	0	0	0	0
Bra026719	0	0	0	0	0	0	0	0	0	0	0	0	0	0	0	0.034148	0.265881	0.042835	0	0.151304	0.244497	0.174343	0	0
Bra020709	2.03974	1.30314	1.81468	56.3999	50.8558	56.1158	22.1187	8.10223	9.72157	18.9595	30.0049	30.6666	0.893753	0.599619	1.47717	11.8217	15.3096	11.3194	8.80775	8.22459	13.8334	12.4758	2.91665	4.02182
Bra039070	0.967125	2.82642	3.50987	0.12705	0	0	0	0.037154	0	0.268108	0.663487	1.33234	0	37.4987	0	1.86537	1.9181	0.180381	0	0	0	0.449197	0.163606	0
Bra028401	33.7931	39.5498	39.8814	30.9136	27.8262	30.5781	20.4926	21.2589	20.9398	26.1274	31.517	31.7754	30.6636	29.038	25.5219	16.5759	15.8994	19.5718	12.1499	12.8085	12.7486	14.5521	11.3151	12.7262
Bra037719	12.7992	11.2187	11.3478	4.44381	7.47462	7.40708	6.13644	7.22987	6.53883	7.76211	12.052	8.19499	12.6291	13.1688	12.1084	6.2403	6.54503	7.56268	4.35541	5.13151	4.77922	6.25328	6.08753	4.90078
Bra037585	18.7316	18.5132	18.4055	20.2916	19.9441	19.4492	9.13421	5.95522	4.47027	1.38773	1.65618	0.248323	11.8325	21.2935	13.3742	35.1628	38.0444	41.6041	19.277	23.5417	22.0307	26.1468	23.0389	21.5747
Brassica_rapa_newGene_30929	0	0	0	0	0	0	0	0	0	0	0	0	1.3832	0.705342	0.930552	1.49059	0.738351	1.38538	3.36588	1.77199	1.64704	2.0731	3.78222	2.29189
Bra034473	1.34139	1.47109	1.43715	0	0	0.158933	0	0.013322	0.026806	0	0	0.069961	10.1996	7.82803	11.5989	0.316509	0.062263	0.352775	0.074182	0.176431	0.426127	0	0.094087	0.500503
Bra021685	87.3038	84.2227	92.02	82.4129	63.7778	71.4679	80.3679	58.3489	57.5837	121.549	155.478	138.416	107.324	113.969	98.8758	60.9397	61.3098	44.801	64.4626	52.4188	50.7029	59.854	41.3689	38.558
Bra029192	7.83417	7.13582	6.56395	10.1276	9.96373	11.1325	10.9867	7.33071	7.91986	12.2144	13.5762	12.1976	4.29561	4.23872	4.26243	8.77376	8.73013	9.95129	6.57203	6.68233	7.17174	7.14611	6.38989	5.40005
Bra006019	0	0	0	0	0.044797	0	0	0.015204	0	0	0	0	13.2555	7.8185	13.2582	6.26918	5.52247	5.38613	5.20019	4.40096	4.56794	5.00746	5.09728	3.42959
Bra022726	1.619	1.4802	2.45719	2.71755	3.61438	3.8527	2.22997	2.66585	2.41691	6.50518	12.2636	7.65973	0.474541	0.400249	0.51059	0.159296	0.308855	0.859688	0.311763	0.171308	0.514765	0.798815	0.327042	0.243118
Bra010587	2.43867	2.53434	3.05015	2.55441	1.14351	2.62274	2.02152	3.02723	2.50819	3.5	4.7767	5.75813	4.70325	3.40624	5.16398	1.08988	2.13036	2.00457	5.34085	1.26688	2.88976	0.71313	2.25319	1.79336
Bra021370	6.25589	6.49073	5.58443	4.10486	3.01318	2.67829	12.7505	9.02713	9.06486	15.7064	8.87716	9.01393	11.8406	6.7297	13.3307	5.18434	4.55888	4.17596	16.3006	10.6634	10.0513	2.5684	7.57377	8.94427
Bra014464	20.4234	43.4026	39.4939	30.1096	10.9065	8.33112	11.423	0.64545	1.23838	0.610653	4.56619	4.43204	3.28435	13.0045	2.28546	0.623061	0.78602	0.164337	0.35113	0.079498	0.139275	0.551454	0	0
Bra009269	0.080941	0.404583	0.420491	0.218684	0.414619	0.331165	0.081943	0.563741	0.497186	1.15935	0.173615	0.152945	1.85586	3.45195	2.20261	2.48454	1.77175	2.58704	2.76666	1.03795	1.87642	3.19898	3.27744	1.89631
Brassica_rapa_newGene_4444	0	0	0	0	0	0	0	0	0	0.518891	0	0	0	0	0	0	0	0	0	0	0	0	0	0
Bra015182	17.8155	15.2304	14.7969	10.8605	13.4697	12.7671	12.5061	17.3021	14.5523	13.5021	13.6248	17.2214	20.8608	18.0919	17.8507	13.9133	19.9978	21.8862	13.073	17.5176	14.1182	19.5925	19.8294	21.9188
Bra025804	46.9718	41.5483	47.9677	58.7948	85.7037	74.4355	91.0829	70.8974	80.6324	80.9643	105.378	68.5341	64.1377	60.8616	65.2497	88.7455	83.9177	75.0716	91.2405	79.6463	76.6224	74.4996	67.8227	73.7449
Bra013510	5.97274	5.27772	5.64593	4.44578	3.67091	3.32618	4.68265	4.99144	4.87004	9.78607	11.2845	11.784	9.33002	8.8479	10.8693	4.15519	5.19214	3.35996	7.22822	6.3561	5.25352	4.62453	4.31887	5.50722
Bra008438	272.885	195.78	251.748	497.855	464.628	480.519	473.104	726.311	653.94	144	70.0679	67.4607	141.7	154.529	121.241	387.928	367.604	422.707	625.88	659.506	699.436	431.541	630.768	571.007
Bra002058	18.2477	19.1347	17.4332	17.9282	17.1334	16.751	14.4389	13.2482	14.0867	20.352	22.2021	20.417	16.27	15.253	16.8196	10.5941	11.7546	9.24858	10.5741	9.49232	8.27159	10.8594	9.28558	9.40671
Bra026272	12.1845	26.3939	26.8504	2.39478	2.15815	1.93914	3.56627	1.31609	1.35074	11.5056	56.5986	51.1361	38.5859	133.748	39.8418	7.51907	6.19383	3.62231	3.59765	1.92718	3.40577	6.76143	1.55117	2.10052
Bra018790	1.17979	1.7727	1.02406	1.49792	1.34759	1.11403	1.19005	0.785681	0.66989	3.07965	2.27446	3.1744	4.25273	3.1502	3.86848	2.90522	1.69004	3.47588	2.39087	1.70702	1.46921	2.13807	1.34424	1.47735
Bra039561	0.150875	0.038237	0.11916	0.013848	0.243795	0.063581	0	0.024488	0.012521	0.150504	0.10769	0.127366	0	0	0.029055	0	0	0	0.082161	0.062124	0	0	0	0.030389
Bra011031	11.2474	10.181	11.6652	11.3091	5.8812	6.80348	9.0012	5.8458	4.48521	7.79729	9.6296	9.11864	12.0132	14.8701	14.0324	7.29577	7.51315	5.14004	6.63468	5.24118	3.76148	9.48937	6.85038	6.24611
Bra036282	20.8953	15.1446	17.8316	6.89493	20.4893	20.7559	1.46957	0.920579	1.02166	0.622147	0.282981	0.90462	7.0682	9.55947	9.01975	0.234983	0.613735	0.450068	1.69927	1.46885	1.1542	0.023097	0	0.21539
Bra037106	0	0	0	0	0	0	0	0	0	0	0	0	0	0	0	0	0	0	0	0	0.21543	0	0.079774	0.147279
Bra013217	24.7863	32.7378	34.6283	10.1728	7.10218	6.19728	9.37785	6.72063	6.37056	4.56951	5.45423	5.40883	17.8111	25.3778	15.4685	25.3355	26.3321	16.5685	11.3591	9.70987	11.4374	17.5384	9.4062	7.92285
Brassica_rapa_newGene_2783	0	0	0	0	0.088296	0	0	0	0	0	0	0	4.08336	4.53992	9.0179	7.10085	6.41776	3.40676	3.13262	2.52488	3.61377	4.51211	2.21776	4.20227
Bra036123	3.19569	2.8476	1.15594	0.687228	0.923243	1.19275	0.928606	1.92519	2.07572	4.21888	15.8599	14.8931	5.68638	6.74283	4.34521	0.349708	0.545143	0.69477	0.873463	1.14637	0.553889	0.77125	1.0551	0.746541
Bra020942	0	0	0	0.0311	0	0	0	0.021182	0.003129	0	0	0.086415	0	0	0	0	0	0	0	0	0	0	0	0
Bra029978	2.7482	3.80296	2.17989	4.31999	2.78571	3.48273	4.04513	2.73953	4.30186	3.94327	4.62921	4.745	5.27107	5.18449	3.88705	3.60826	4.19325	3.50389	5.18113	3.82812	4.21024	4.82579	3.4936	3.88355
Bra040072	0.856577	1.08152	0.695052	0.362097	1.27441	0.540727	0.822028	0.332761	0.661266	0.455595	0	0.370388	0.21242	0	0	0.067818	0	0	0	0	0.086817	0.537226	0	0.02143
Brassica_rapa_newGene_17950	0	0	0	0	0	0	0	0	0	0	0	0	1.90707	0.565373	1.36282	1.65425	2.07999	1.33754	1.10815	1.20704	0.352785	1.49386	1.07597	1.38265
Bra025570	174.568	140.341	140.019	139.213	131.159	128.221	165.686	133.752	139.325	348.961	393.87	443.704	167.649	151.357	128.553	137.448	154.865	131.337	188.684	159.517	156.555	164.347	135.004	140.523
Bra025532	7.13635	16.5655	12.9122	16.8327	11.8985	7.99013	21.6631	11.0917	15.4469	29.0094	27.7313	29.9744	14.8215	18.7761	18.1424	9.24204	13.1774	9.63054	12.8963	12.8784	14.3792	10.157	7.63767	10.8588
Bra031512	0	0	0.097079	0	0.035964	0	0	0.041581	0	0	0	0	0	0	0	0	0	0	0	0	0.027199	0	0	0
Bra029505	12.2052	14.8802	13.0208	21.0599	12.2046	14.0676	33.4875	30.8888	25.6687	24.2063	20.9631	21.6229	8.93774	10.5436	13.1279	6.64335	6.6543	7.13185	10.0529	8.43038	8.49377	9.33094	7.5975	6.74628
Bra034083	0.597772	0.617484	0.569651	0.459536	0.469527	0.436977	0.794045	0.497359	0.816678	3.72119	2.91981	2.41161	2.04093	1.69229	1.20764	0.561191	0.248655	1.07614	0.851097	0.692772	0.261527	0.195485	0.540256	0.446348
Bra001244	5.19607	4.46807	4.2691	5.53624	2.51765	5.31545	6.62672	3.36936	3.38829	7.30228	6.32044	4.18927	1.28631	1.73408	3.39148	2.05466	3.0013	2.25418	2.79648	3.55935	2.71219	2.19629	1.75416	2.68472
Bra027184	16.7555	11.8232	13.3628	7.41224	11.5723	10.2193	7.28635	5.47322	6.88887	14.2184	35.0982	36.5547	29.8882	33.1133	22.3512	9.90521	11.7418	11.7239	11.5835	7.89954	10.8703	6.3494	8.42477	7.52407
Bra024979	0.338891	0.089458	0.206559	0.035162	0.170715	0.002772	0.008521	0.094079	0.080992	0.034576	0.355139	0.131545	0.768342	0.166243	0.24056	0.218555	0.068755	1.83623	0.205669	0.155104	0.313951	0.11975	0.622844	1.45552
Bra005019	0.434365	0.590111	0.815363	0	0.01104	0	0.03124	0.061915	0	0	1.54207	0.557217	0.575755	4.55856	0.503563	0.269124	0.68242	0.070298	0.027504	0.041844	0.106651	0.093456	0	0
Bra022969	54.8124	55.551	61.1349	65.8401	66.8452	68.6137	87.9175	60.9051	62.0999	94.3144	82.1829	75.8324	69.0537	60.5622	69.0452	66.9103	66.3246	54.9954	84.5745	71.9297	77.3738	80.4933	66.2301	67.9645
Brassica_rapa_newGene_18793	0.100491	0	0.028813	0.153616	0.353326	0.204636	0.061473	0.159768	0.158776	0.06848	0.191378	0.346593	0.188859	0	0.50108	0	0	0.056894	0	0	0	0.087024	0	0
Brassica_rapa_newGene_25659	0.065488	4.00646	7.69202	3.84685	2.54062	3.65348	3.91901	8.66114	6.48024	3.88064	0.064608	3.24428	0	0	0.472561	0	0	0	0.138623	0	0	0	0	0
Bra018898	4.39649	2.64987	3.72773	3.76008	1.54951	1.53405	3.12599	2.26953	2.30423	5.44856	10.8675	8.74896	14.0566	7.98271	13.2146	8.71382	8.84177	7.24552	5.98335	5.36686	5.95909	5.8983	3.00392	3.21915
Brassica_rapa_newGene_686	8.42632	6.13826	5.90294	0.775624	0.961114	1.09638	0.96349	0.668189	1.0981	9.45522	17.1727	22.6774	5.02744	5.93625	7.63738	0.308791	0.161834	0.619398	0.28242	0.688109	0.273369	0.130158	0.1608	0.130336
Bra012004	138.551	136.995	130.463	190.422	169.512	159.418	280.423	173.763	180.409	369.039	304.406	306.635	127.909	106.974	141.205	94.3445	105.623	75.6276	188.689	135.466	156.717	121.475	112.553	108.488
Bra005838	8.46814	12.5373	9.04586	11.5534	9.66064	10.5632	10.8713	13.3088	11.8856	6.8316	6.56738	6.8304	15.7547	13.7967	19.699	10.8828	11.0327	14.2633	12.5391	13.7892	14.6574	9.51304	14.0713	15.7261
Bra023242	65.5304	63.909	56.0828	54.4263	53.0287	57.9811	56.0177	62.3192	50.2699	61.4891	68.6454	62.0073	63.0227	62.1399	59.4823	49.1847	51.8942	43.5738	46.0952	44.3866	40.9964	44.6394	42.1123	44.0577
Bra035455	18.3694	16.2129	16.8881	9.31404	11.3982	10.4512	9.69091	9.3405	11.1841	10.5564	11.1743	11.8729	19.3898	17.8839	21.3856	15.3815	14.8158	15.5122	11.3606	11.8156	11.8423	14.1768	12.8427	12.7249
Bra002898	2.16242	3.12886	2.93698	4.00299	2.66066	2.8529	3.58908	1.31879	1.06729	3.63491	6.22178	5.66169	4.66082	5.08549	5.25386	2.50875	2.67887	2.81299	3.16207	2.13422	2.28188	1.95914	1.97139	1.73585
Bra039387	20.5328	26.2826	21.975	16.9766	14.9647	16.912	19.1239	11.9305	12.5595	15.1011	15.1872	16.5189	9.06044	14.2011	11.2545	10.3153	11.8272	11.7116	4.57887	4.79808	5.87727	7.64859	3.4806	4.89943
Brassica_rapa_newGene_6977	0.657294	0.657231	1.61362	2.22432	3.85327	4.79794	4.82416	3.08711	3.36705	6.49882	3.70881	3.19497	0.116556	0	0	0.579452	0.117389	0.046869	0	0.565317	0.289592	0.361001	0.907824	0.845988
Bra028386	0.136757	0.205146	0.148569	0.085991	0.116955	0.265967	0.185827	0.5353	0.328748	1.01396	0.165214	0.053004	0	0.079079	0.263248	0.051372	0.014615	0	0.047911	0.073806	0.015434	0	0.031999	0.263826
Bra030915	21.9289	12.8289	13.4962	25.6375	34.5674	34.0879	52.7481	92.8139	93.1145	41.4866	14.5473	14.3928	202.748	115.307	172.397	145.066	147.956	176.964	164.88	181.622	177.483	161.691	233.178	249.27
Bra006438	0	0	0.170752	0	0	0	0	0.030982	0	0	0	0	0	0	0	0	0.077139	0	0	0	0.076961	0.092534	0	0
Bra039042	3.72488	3.1427	4.8885	2.30965	1.56934	1.49152	2.70915	2.43094	2.61847	10.0992	5.29183	5.5529	12.3931	7.07476	11.0013	4.92915	4.82343	4.20111	8.40565	8.22	7.25463	3.32485	4.65899	5.57223
Bra019322	10.5498	8.62201	7.15524	16.2485	20.3836	18.7584	25.0033	52.1703	61.2884	16.2426	13.3627	14.0517	1.48827	1.17836	1.24864	2.33358	3.0198	4.62586	6.69846	8.18118	6.17357	3.64904	8.01974	7.745
Bra029309	9.46318	11.7563	12.0579	15.097	13.6239	13.7294	15.912	8.33348	7.4053	13.5268	13.9932	11.9818	10.1079	14.6366	9.71562	16.0443	13.275	8.26339	10.2811	7.945	7.14706	13.9543	6.43866	6.23282
Bra033225	25.7606	18.5602	23.0464	10.9566	11.7043	11.4894	9.61311	8.41437	9.61101	5.07037	3.77845	3.98693	10.4991	9.71367	9.92273	12.145	14.6849	13.8263	6.69944	7.46724	7.33178	10.7258	10.0734	7.37517
Brassica_rapa_newGene_27788	0	0	0	0.215199	0	0	0	0	0	0	0.70903	0	0	0.130372	0.498945	0.156793	0	0	0	0	0	0	0	0
Bra012107	0	0	0	0	0	0	0	0	0	0	0	0	0	0	0	0	0	0	0	0	0.158711	0.261088	0.225048	0.222235
Bra013237	36.1628	44.4346	42.0301	39.0662	40.1452	39.8841	42.2205	39.4391	33.0177	46.5601	59.7258	46.2968	52.9576	56.6757	61.1875	34.2956	36.7168	39.6656	45.8152	32.8232	42.0589	40.0642	35.6806	31.4057
Bra008045	9.5676	4.60766	9.5399	10.4501	17.9286	17.4605	19.0281	12.0195	7.28821	11.9305	18.9731	18.9665	15.5382	13.962	9.44914	13.088	12.4358	4.69158	18.8036	9.2621	7.90369	8.11599	5.65816	5.75505
Bra004940	347.253	588.843	406.283	462.607	420.126	426.374	392.549	168.727	159.038	276.455	191.336	202.359	350.869	559.093	419.406	675.887	704.543	572.782	354.235	315.891	318.83	582.312	308.499	307.797
Brassica_rapa_newGene_20806	0.234865	0.137072	0.128506	0.292508	0.325493	0.34071	0	0.009371	0.019218	0.048029	0.074416	0.200571	0	0	0	0	0	0	0	0	0	0	0	0
Bra036175	0.230142	0.103611	0.163089	0.951602	0.821214	0.555741	0.615545	2.64439	1.3187	1.9781	2.56971	2.19189	0.107056	0.102332	0.100265	1.28184	1.30944	1.27881	2.49946	2.99778	4.272	1.2843	1.8182	1.69456
Bra033510	31.1968	26.4414	30.6266	59.3893	45.4919	45.6728	49.4888	41.4817	29.9675	63.4734	67.8607	60.8453	24.7544	22.1718	16.5529	31.4064	28.4369	21.8526	32.2523	29.0281	33.4558	36.2999	23.4403	22.5621
Bra005429	0	0	0	0	0.37787	0.508364	0	0	0	1.17671	0	0.741721	0	0	0	0	0	0	0	0	0	0	0	0
Bra004084	3.96977	5.16008	5.0735	3.95352	3.30932	3.3962	2.53711	2.23951	3.90936	3.38248	4.93323	4.08319	8.54331	6.83204	4.63715	2.0753	5.62014	2.76465	4.65576	4.84201	2.7442	4.28073	2.09133	3.89895
Bra008980	0	0	0	0	0	0	0	0	0	0.261363	0	0	0	0.128667	0	0.045276	0	0	0	0.0815	0	0.0238	0.032798	0
Bra007785	0	0	0	0	0	0	0	0	0	0	0	0	0	0	0	0	0	0.082229	0	0	0	0	0.025897	0
Bra040892	21.1879	18.4085	19.0962	12.1435	12.7688	11.5979	12.0856	12.3012	11.324	12.1281	12.965	16.2614	31.3755	26.8306	37.2103	12.6828	11.9599	13.073	15.4851	16.4344	15.4843	11.0028	15.6174	15.8111
Brassica_rapa_newGene_3338	3.01822	0.252976	1.66641	0.986153	1.15155	1.30992	1.20638	1.75035	2.2975	1.11723	0.83996	0.268017	2.51231	0.422504	1.67153	0.624845	0.664195	1.44272	0.793042	0.023306	1.10617	0.598225	1.13645	0.99204
Bra031868	24.9494	25.1479	23.7723	19.6742	20.5829	20.45	17.2733	18.3327	21.4487	16.342	18.7946	18.0461	17.2832	17.6832	18.2974	17.3257	16.6855	17.4418	15.8708	16.8213	14.7982	16.2375	14.3345	15.6492
Bra021842	0.38384	0.192114	0.088644	0.180431	0.193087	0.152539	0.191035	0.271226	0.276995	1.12632	0.446792	0.152748	0	0.019023	0	0	0	0	0	0	0.018145	0	0	0
Bra021735	23.5089	24.3923	19.0126	22.3156	24.3668	20.392	20.4275	13.868	16.6304	13.4767	8.9651	10.1775	19.5737	20.83	18.6294	21.184	20.8157	18.8097	25.2468	20.7384	15.446	17.5161	15.4494	16.8843
Brassica_rapa_newGene_8212	0	0	0	0	0	0	0	0	0	0	0	0	0	0	0.07003	0	0.167798	0.296113	0	0.415439	0	0.315143	0	0.541514
Bra006692	53.0398	53.7221	44.7383	36.4494	0.779196	48.4905	26.1094	61.4329	38.1915	26.6126	11.9687	17.7868	125.532	108.217	0.874849	63.3384	62.5658	0.478056	0.797112	100.037	1.17654	78.6763	0.487223	0.463516
Bra001009	29.2024	24.4148	21.8914	68.337	63.2984	65.5711	33.3756	83.3024	89.0193	68.735	43.5669	36.4773	91.1663	46.5832	60.4045	127.119	122.724	232.448	75.1419	106.26	119.675	58.9955	133.18	129.47
Bra022501	6.55958	6.54488	6.21757	5.48633	6.26487	5.56305	5.49128	4.57566	4.84179	6.81542	6.66786	7.18125	8.32964	6.82633	8.53952	5.92083	5.69043	5.08853	4.78842	4.41207	3.90561	5.41594	4.09777	4.40146
Bra021567	0.027809	0	0	0	0	0	0	0	0	0	0	0	0.460686	0.325206	0.321517	0.362644	0.31422	0	0.125921	0.163044	0	0	0.161719	0
Bra040004	0.260748	0.082351	0.119853	0.225091	0.152611	0.107647	0.217819	0.256541	0.109054	0.1526	0.222044	0.350452	0.154046	0.163434	0.125568	0.132951	0.73316	0.198725	0.137622	0.148439	0.105137	0.170252	0.075446	0.147195
Bra007074	13.7149	13.0053	14.2673	14.5286	13.624	12.5145	14.0184	11.4046	14.3454	16.2038	14.4577	20.2767	17.8702	20.3128	19.1753	15.1552	13.3719	14.6858	10.6867	13.3623	11.1632	13.3829	12.2968	13.3901
Brassica_rapa_newGene_16991	0	0	0	0	0.333303	0	0	0	0	0.189552	0	0	0	0.254055	0	0	0	0.208137	0.288983	0	0	0.498348	0.354686	0.110665
Bra037363	27.3533	27.2908	30.8116	28.9473	36.8195	31.9808	39.9927	30.8577	28.4668	55.7907	50.1171	51.8975	29.7429	29.8646	26.0386	27.1636	24.8907	20.3091	31.3975	24.9146	23.559	28.315	21.9996	23.8201
Bra016597	0.171323	0	0.06498	1.38885	0.436609	0.600415	0.224692	0.464058	0.011537	0.694769	0.329939	0.554156	0.48616	0.113125	0.219627	0.664042	0.277841	0.014443	0.064897	0.260329	0.360719	0.494618	0.278154	0.170972
Bra022305	0	0	0	0	0.065064	0	0	0	0	0	0	0	0	0	0	0	0	0	0	0	0	0	0	0
Bra020477	0	0	0	0	0	0	0	0.248417	0	0	0	0	0	0	0	0	0	0	0	0	0	0	0	0
Bra040734	0	0	0	0	0	0	0	0.02872	0	0	0	0	0	0	0	0	0	0	0	0	0	0	0	0
Bra015940	33.4852	32.9672	32.7342	30.963	31.746	28.083	32.6773	28.2664	28.4333	67.3758	99.392	95.2844	24.6945	22.988	25.7221	13.5258	13.9133	10.3669	16.6208	13.9484	13.4748	11.0157	12.0701	12.8504
Bra015929	0.151416	0	0.060941	0.141657	0.111728	0.070083	0.162308	0.347106	0.618782	0.067717	0.085259	0.060973	0.940737	0.136044	0.278143	0.022913	0.27088	0.060563	0.533181	0.080344	0.10514	0.024967	0.133916	0.248823
Bra024612	0.641928	0.196312	0.081427	0.069121	0	0.025331	0.030355	0.239996	0.1806	0	0	0	0.131264	0.055087	0.179286	0.178471	0.160386	0.008093	0.072099	0.028597	0.130476	0.008065	0.052969	0.147301
Bra015356	4.53679	7.91148	7.99793	5.52777	2.98226	3.76782	2.48959	1.19681	2.40773	3.86257	6.0015	6.572	0.009891	0.021018	0.035834	0.006861	0.002484	0.032657	0.002609	0	0.012806	0.006101	0.006531	0.002412
Bra035725	0.951847	1.88147	1.20457	0.897818	0.671489	0.572327	0.890945	0.270464	0.059867	0.508579	1.77386	1.24687	4.70215	5.05547	5.7572	3.49984	4.14359	3.20474	4.20983	4.75037	3.64509	3.56096	2.70964	3.35665
Bra008968	11.2588	12.9729	10.7412	8.36815	7.90181	8.36276	8.60653	6.95984	8.31824	10.9701	14.0023	10.6975	21.4207	19.4215	18.7387	14.9774	12.5082	10.2297	14.6157	13.0531	12.4955	11.0744	11.9359	11.3648
Bra025432	0	0	0.019896	0	0	0	0	0	0	0	0	0	0	0.053064	0	0	0	0	0	0	0	0	0	0
Bra013912	14.1449	9.94704	10.8394	1.90558	2.9456	2.19985	2.21705	1.60137	1.80328	6.53242	7.00525	6.66351	34.5008	34.9728	58.4451	1.93496	2.3736	3.51249	1.85872	1.49478	2.15645	3.27228	1.85884	1.45394
Bra024544	10.4608	6.82374	9.68933	9.03239	7.59066	9.55197	7.18874	6.7228	7.0394	7.15254	8.57002	10.1697	2.93095	2.54193	1.17547	1.39987	2.33655	5.61459	3.80289	9.57911	3.2919	3.44734	9.58816	1.6934
Bra028219	4.11357	6.20107	9.67665	6.3315	4.18509	3.27557	4.06667	1.53459	1.62275	6.19278	10.39	10.2029	0.381264	1.5859	0.101066	2.00949	2.50335	0.634787	0.739931	0.563732	0.412164	3.62631	0.385457	0.430616
Bra005828	58.3368	53.43	55.1699	53.3184	52.1168	52.9584	44.3538	60.0565	63.0769	23.4837	19.7443	20.7091	10.7405	9.11763	8.97798	18.2632	17.848	21.4248	20.1897	22.3688	22.416	17.2187	24.3447	22.6374
Bra032514	3.94006	3.50789	3.8795	2.48132	2.40639	2.24479	1.13626	1.16191	0.847591	0.430689	0.283788	0.096373	4.66283	4.48731	6.2477	1.02164	0.937769	1.2866	0.833522	1.24218	0.930274	0.519806	0.798645	0.661879
Bra021915	166.914	151.826	170.627	215.776	242.968	226.843	297.834	211.494	193.12	358.035	313.356	324.156	244.136	189.564	223.702	190.537	195.437	143.68	368.468	285.532	286.791	233.1	228.626	203.949
Bra026314	0.519843	0.817962	0.500451	0.28241	0.816819	0.048291	0.019464	0	0	0.663192	3.18811	1.88048	1.17858	3.84111	0.287494	0.718071	1.07453	0.33777	0.718452	0.876252	0.080328	0.477395	0.165551	0.607598
Bra021072	0.000579	1.51889	1.8563	3.01258	0.002582	0.001651	0.074253	0.969306	0.714682	0.001479	2.98072	0.946126	9.20989	7.93359	6.83016	11.4874	9.41751	11.1326	10.6473	13.1542	15.457	9.01367	12.015	12.6702
Bra000177	0.548237	1.4281	0.78888	0.219973	0.161387	0.052185	0.091081	0.207363	0.048266	0.601692	0.420489	0.767587	0.510103	0.418552	0.227311	0.264553	0.438514	0.474825	0.339244	0.439708	0.282094	0.128827	0.849122	0.304873
Brassica_rapa_newGene_13878	0	0	0	0	0	0	0	0	0	0	0	0	2.85974	1.25693	2.24937	0.618501	0.495952	0.953395	1.04039	1.38125	0.977123	0.493846	1.1095	1.70006
Bra040519	19.0477	19.3041	20.6427	5.03527	9.82811	10.7363	7.02198	4.9602	4.93125	9.46369	8.73983	16.3045	16.5959	34.1101	23.7426	3.13919	4.66947	4.71924	2.97432	2.99225	3.30523	2.48735	2.2041	1.91997
Bra022039	0.54257	0.30353	0.537709	0.146809	0.314871	0.298289	0.227747	0.446652	0.227632	1.69235	1.01333	1.80084	0.034262	0.046174	0	0.116143	0.092291	0.102862	0.026632	0.068914	0.105211	0.145979	0.108766	0.059064
Bra021865	6.90472	9.6871	10.6527	10.947	8.69285	7.62809	9.41871	3.15036	3.28402	14.811	21.3848	14.0976	4.34617	7.11107	4.0735	3.41321	2.8212	2.37106	2.88413	1.93523	3.07104	5.39537	2.08208	1.57136
Bra032146	10.8774	8.51514	7.37111	26.7176	25.8806	24.9321	35.4484	63.2246	64.0962	42.3313	19.0399	15.3219	8.0695	5.18095	7.70622	22.2148	21.6057	43.7392	33.2449	42.0384	43.0585	23.637	56.3047	57.3204
Bra034102	63.6159	69.789	55.7307	40.903	46.1219	50.3112	40.8249	62.666	58.8253	69.1442	79.2407	76.5995	33.1126	37.28	43.9143	21.8834	22.7163	24.1563	24.6641	24.4114	26.9099	21.3972	27.3055	29.2289
Bra028547	59.8052	58.9546	58.9345	56.775	56.5361	58.0077	67.6413	63.6375	61.7271	79.27	83.8959	79.3329	78.9251	78.1334	82.8076	52.4254	56.1967	48.5419	79.0929	60.9442	59.8145	62.7582	52.1411	55.3922
Bra006765	0.747676	0.644472	0.479359	0.827546	0.736852	1.01781	0.545463	0.394448	0.447874	0.292079	1.71492	0.785571	0.115213	0.105058	0.207886	0	0	0	0.044504	0	0	0	0	0.040843
Bra033205	0	0	0	0	0	0	0	0	0	0	0	0	3.71039	1.90973	2.15429	1.68732	2.48879	5.46901	2.36021	2.77679	3.14974	3.4462	2.84768	4.61364
Bra021441	0	0.023278	0	0.016684	0.124827	0.018448	0.323922	0.271057	0	0	0	0	0	0	0.144188	0	0	0	0	0.070787	0.009467	0.098083	0.203727	0.25552
Bra007216	5.54753	5.48401	6.59035	4.20935	3.67894	3.03014	3.57161	3.25854	2.9037	4.23847	5.07572	3.40163	5.82834	5.2789	4.21675	7.65877	6.04261	4.18335	4.44926	4.11921	6.43237	6.9676	4.96422	4.60714
Bra011284	12.0338	13.9227	13.5827	7.72469	5.83524	6.24954	8.34615	5.48261	6.73279	13.6649	9.3658	8.44711	11.6374	11.4135	11.5648	3.31128	2.79494	2.02402	4.30357	4.14514	3.9752	2.59426	2.88219	3.08399
Bra024995	10.7361	10.0748	16.0736	8.29012	8.69324	8.60809	6.57031	10.9714	9.33005	7.04143	5.54329	6.06185	9.79429	12.5031	7.49734	5.88502	6.48211	5.1805	5.19536	6.61613	7.98528	5.11193	5.59011	4.5612
Bra016432	1.84996	3.19717	2.23971	7.75204	11.7395	10.6252	9.27828	20.6263	23.4066	52.7281	66.1499	68.4248	8.90649	7.51702	6.46965	9.6469	9.41607	12.0129	20.8822	27.1746	29.2233	17.9751	15.54	16.4046
Bra005474	0	2.62718	1.91777	0.615198	0.407341	0.60137	0	0.768986	0.581472	0	0.298949	0	0	0	0	0	0	0	0	0	0	0.115153	0	0
Bra000857	20.795	18.8286	15.7685	20.6086	28.9916	30.3902	23.9123	33.834	36.1153	25.715	25.9136	24.4567	23.9953	21.3081	24.8627	30.0682	30.6582	32.7826	25.3596	26.0436	23.1699	29.6409	28.9252	28.0412
Bra034335	1.42198	1.39727	1.76334	0.824812	1.22494	1.51239	0.80626	0.901708	1.1277	2.85978	2.65836	2.06318	0.264507	0.663183	0.295577	0.167642	0.065255	0.085681	0.098885	0.070714	0.038765	0.02941	0.023765	0.036563
Bra034551	7.6422	8.31096	7.37121	5.61559	5.08894	3.90152	3.27544	3.1482	3.76896	5.62646	7.93716	9.23867	5.31245	4.19843	3.4895	1.72688	4.21044	3.38595	1.4917	3.03892	1.95234	3.30504	3.00983	2.13265
Brassica_rapa_newGene_23422	0.232841	0.472782	0.313631	0.43891	0.37673	0.24139	0.288192	0.237967	0.273175	1.60123	2.03839	2.42868	0.746177	0.436844	0.399448	0.197669	0.352419	0.178043	0.296324	0.11747	0.145836	0.367235	0.038659	0.203413
Bra019153	142.567	105.524	126.15	64.0131	79.2024	81.53	57.373	76.6955	71.9749	53.1034	61.3335	59.6056	174.169	180.715	207.978	80.8179	86.2494	93.2635	89.91	93.2462	92.5955	78.5982	86.7362	81.8735
Bra004423	52.6254	63.6461	70.9019	89.0385	93.7503	95.2291	92.1482	66.8258	69.2846	71.8115	69.7188	64.001	6.87239	10.1568	6.15409	52.0925	50.9745	41.4709	20.0761	20.5325	22.0868	47.471	25.0687	22.9011
Bra040017	0.145256	0	0	0	0	0.043318	0.084567	0.272942	0.110232	0	0	0	0.124044	0.114556	0	0	0	0	0.036894	0.151703	0.073415	0	0	0.066423
Bra030441	2.20991	1.1627	1.70451	1.1269	1.31161	1.6866	1.87036	2.4308	2.7652	3.60018	6.44397	7.12591	6.03197	6.57466	7.43059	2.46531	1.47547	2.42638	2.91556	1.95335	3.22299	0.871083	2.37898	2.40893
Bra006357	105.09	105.648	133.741	145.839	100.965	86.991	89.1899	67.156	51.7222	161.208	222.267	190.039	152.271	152.136	117.637	132.744	115.541	106.312	80.2472	85.1106	97.1884	116.627	76.9735	72.6275
Bra016190	7.51154	25.3117	11.337	14.3997	29.6596	22.7548	37.3251	20.3621	8.47074	23.2096	10.2087	19.0612	21.1393	23.6713	15.2057	46.9375	53.4143	52.525	43.501	45.4671	38.838	45.4584	56.9924	52.6788
Bra032993	1.94081	2.22225	2.28866	1.32374	1.82055	0.3696	0.83026	1.54636	1.0115	1.71012	2.63245	3.33109	5.619	5.12556	4.56849	1.0676	0.988741	1.38476	1.60517	1.64972	1.00252	1.16724	1.59417	0
Bra001412	0	0.119868	0	0.067371	0	0.061243	0	0	0.25661	0	0	0	0	0	0.432021	0	0	0	0	0	0	0	0	0
Bra016030	2.65897	3.50709	3.70275	2.97442	1.86314	2.06277	3.65136	2.71651	5.08495	4.38331	7.28714	4.81084	4.14152	5.07269	5.85548	5.91493	5.13582	4.96604	4.9237	4.52062	4.10276	3.56761	4.79792	3.70368
Bra035702	4.06196	5.82773	6.7013	3.85805	2.68437	4.97566	2.26768	0.637581	0.85584	13.8475	24.6607	29.6388	8.37889	16.9982	12.0275	3.2767	1.99835	2.21362	1.34885	2.21058	1.98156	2.67213	0.606143	1.59173
Bra036775	6.25805	10.6792	9.15315	0.55882	8.82384	1.27249	5.63987	6.97437	2.62923	13.3045	14.7525	17.3021	16.1939	13.6075	1.04424	7.02565	1.84925	7.67492	3.02823	4.64495	1.49058	9.70326	5.82436	4.28281
Bra004281	4.22849	6.21975	6.17976	3.92416	4.47629	3.39715	5.40659	3.88699	3.35428	7.35762	7.31506	8.26826	8.05315	8.87391	7.97068	4.13454	4.14231	3.33694	4.01306	3.35904	3.61077	2.56863	3.28111	3.35292
Brassica_rapa_newGene_30203	0	0	0	0	0.354962	0	0	0	0	0	0	0	0	0	0	0	0	0	0	0	0	0	0	0
Bra014392	0.725271	0.902498	1.25962	7.59821	5.29363	4.44597	9.55709	10.3004	7.76729	4.05963	2.27379	2.12273	1.61014	0.311062	0.906795	3.2684	3.25692	5.21731	3.63746	3.74009	5.46685	3.70737	3.7562	4.92253
Bra010005	11.5366	15.7569	9.43631	7.95075	7.87518	4.51353	4.67603	5.33891	6.43841	14.3912	15.8639	21.7038	42.8029	38.3867	24.8409	6.05654	5.83536	9.82511	8.93989	8.71764	6.8561	4.59186	4.59318	4.16918
Bra037897	0	0	0	0	0	0	0	0	0	0	0	0	0.603822	0.249185	0.166177	0.186698	0.159011	0.270011	1.13872	0.432193	0.393673	1.55285	0.562018	0.622235
Bra037767	33.6349	37.8078	34.2152	24.4962	23.6177	25.2464	23.8025	23.0925	26.1567	50.2797	62.5823	57.7637	33.4162	29.44	28.3832	17.6714	18.2371	22.2837	13.3436	11.4874	12.811	13.6506	10.9898	12.9054
Bra009480	16.319	10.3208	17.4933	8.85896	8.22989	6.43472	8.37732	6.72717	7.86937	14.395	15.0501	12.6913	28.7654	27.3223	22.5833	24.5504	22.8042	25.3305	16.7347	19.5523	23.7007	19.3343	21.1683	21.7237
Brassica_rapa_newGene_24026	2.09024	0.915491	1.5504	0.164102	1.35184	2.47288	1.23035	1.66757	1.82159	0	0	0.117862	0.665727	0.446573	0.683756	0.771643	0.468862	0.416226	0.171395	0.225873	0.287819	0.382974	0.356424	0.333641
Bra021463	0.073924	0.408958	0.321346	0.124124	0.077053	0.057032	0.087819	0.054818	0.000406	0.433834	0.023807	0.019936	0.636714	0.410671	0.347466	0.152844	0.278628	0.03895	0.350594	0.191923	0.194809	0.181522	0.012407	0.027488
Bra041146	0	0.196948	0	0	0	0.044888	0.169815	0.11654	0.015413	0	0.460755	0.309245	0.821291	0.637919	0.766302	0.346259	0.054173	1.25731	1.15867	0	0.992826	1.1783	1.65622	1.32815
Bra012869	29.3027	27.8026	29.0242	26.0347	27.3462	27.5741	26.1212	27.4121	31.272	38.6493	43.8948	41.071	34.6315	37.0607	36.1579	26.9253	24.0105	29.7158	34.0321	29.718	34.7879	27.6826	33.1433	31.6161
Bra011666	0.951349	0.901717	0.962504	1.1293	1.13956	0.95938	0.961834	0.544307	0.54216	0.95403	1.15645	1.59617	0.468122	0.193415	0.443988	0.210218	0.216539	0.160226	0.111879	0.108432	0.198671	0.215698	0.24344	0.248747
Bra025125	6.55238	5.63073	6.5818	7.04979	7.7331	7.33526	5.87093	6.60808	4.6554	8.45964	12.5015	9.90886	14.8237	13.7915	14.2602	10.0238	8.90413	7.86425	11.6011	9.47419	10.1833	11.0154	9.96195	8.63513
Bra025783	5.94632	14.2254	15.0152	11.4184	9.47883	10.3396	18.3451	2.36475	2.1723	18.5093	15.8141	16.0484	0.414132	3.42018	0.565104	4.90216	4.97265	0.8071	1.10369	0.186348	0.366225	2.04327	0.261668	0.625574
Bra026571	1.37082	1.67969	1.03847	3.09313	3.43239	3.44551	2.53397	2.22944	1.79013	5.28859	7.05857	5.63622	0.668852	0.632012	0.540061	0.812742	1.01824	0.642382	1.67336	1.25967	0.965019	0.659437	1.23789	0.772744
Bra026772	0	0.686361	0.443898	0.462505	0.341449	0.563289	0.627451	0.308136	0.296521	1.30889	1.01557	1.5086	4.87005	5.01573	3.94882	4.79418	3.14688	4.26087	2.49472	4.14352	3.5459	3.39574	3.22546	3.83161
Bra013393	0.943459	1.31566	1.53976	1.25761	1.32862	1.17931	1.5836	0.796363	0.711441	3.38498	2.7879	3.02531	2.92058	3.78102	2.12563	3.96521	1.88213	3.08582	1.85457	1.70814	1.89552	2.02509	1.18524	2.20616
Bra012752	35.9712	16.6542	16.5769	28.8189	27.5423	25.8168	46.5023	111.422	126.305	24.4266	9.26272	8.49652	17.8466	15.8011	15.5652	41.5184	33.0506	52.038	26.1835	35.4137	33.5329	29.6867	40.0433	42.3238
Brassica_rapa_newGene_3554	0	0	0	0	0	0	0	0	0	0	0	0	0	0.080302	0	0.03339	0.148882	0	0	0	0.021434	0	0	0
Bra014395	0.238096	0.70329	0.266252	0.276779	0	0.118906	0.048469	0.045795	0	1.01094	2.89786	2.83903	0.123309	0.53881	0.105384	0.0483	0	0	0	0.026044	0	0.019876	0.125367	0.172868
Bra001399	11.1812	14.158	11.9501	18.3149	16.728	16.9559	14.7441	14.7237	11.3822	12.3332	14.1151	12.9911	15.4027	11.9721	16.965	18.4395	15.5848	13.7772	15.2302	15.6588	15.3303	16.7807	14.744	14.5368
Bra008496	0.489708	1.4197	0.665579	0.567185	0.003282	0.321479	0.258364	0.185656	0.042354	1.08557	0.525178	2.21649	0.986456	1.72619	1.51592	1.29085	1.44625	0.457271	0.962754	0.372236	0.843952	0.880398	0.260419	0.623013
Bra033194	20.7946	18.9094	24.0223	23.3849	17.8625	26.2311	26.866	21.9848	31.1641	35.1297	27.4159	45.8583	33.6729	31.3487	30.9979	27.5427	22.2012	21.4484	22.4796	24.397	22.8187	22.4867	20.642	23.5041
Bra017440	0.128393	0	0	0	0	0	0	0	0	0	0	0	0	0	0	0	0	0	0	0	0	0	0	0
Bra033560	5.71831	5.48575	6.34278	5.03721	4.64381	5.32933	5.05895	2.19985	3.76476	7.19124	4.73579	3.11651	6.07405	9.3559	5.01117	4.0686	5.72363	4.69511	3.52625	1.94865	3.42494	3.89558	2.54799	2.65704
Bra015842	85.2376	34.0841	37.325	25.2898	52.6048	29.5723	45.6693	118.383	119.465	40.1217	16.3415	7.08819	18.6856	18.5142	22.8238	41.6218	42.2524	61.0154	78.818	91.6164	98.199	46.3404	97.1542	92.3672
Bra004004	9.2744	5.6772	6.61646	0.405957	1.21728	0.580308	0.237568	0.570756	0.246631	0.377288	0.778161	0.77267	15.6799	17.7552	17.4312	0.300828	0.640391	0.596994	0.651584	0.464677	0.42168	0.069452	0.07149	0.139959
Bra014181	0	0	0	0.008846	0	0	0	0	0	0	0	0	0	0	0	0	0	0	0	0	0	0	0	0
Bra034727	17.7258	17.3607	17.4372	14.9207	14.8267	15.1602	13.8563	11.4098	12.4028	18.1063	19.4276	18.6455	19.5404	16.5609	18.1246	17.9186	17.7734	17.8989	16.1021	15.249	14.2113	15.6485	15.0733	15.7253
Bra013026	0	0	0.041998	0.226349	1.06443	0.448109	0.221599	0.444178	0.343927	0.450659	1.23695	2.38687	0	0.05079	0	0.501781	0.476129	0.458936	0.061397	0.253694	0.278281	0.296108	0.133872	0.282215
Bra020478	0	0	0	0	0	0	0	0	0	0.404192	0	0	0	0	0	0	0	0	0	0	0	0	0	0
Bra027538	1.903	1.84031	1.59591	1.93027	0.889935	1.1012	1.87026	1.59085	0.988803	2.65881	2.2	2.4934	2.97277	3.07354	4.03315	3.17228	3.91789	2.35803	2.00499	1.46388	1.85285	2.38816	1.96894	1.98464
Bra001650	0	0	0	0	0	0	0	0	0	0	0	0.396039	0.365931	0	0.626299	0	0.167428	0	0.058209	0	0.238979	0	0	0
Bra040337	6.68795	9.90546	7.82569	10.5501	9.10312	8.98908	6.17609	5.61863	5.59221	5.07094	7.92214	9.24465	1.87341	0.992907	0.986077	4.49552	4.3361	5.56257	6.62652	7.12524	7.87595	4.54341	7.64099	6.83021
Bra027800	40.9238	41.3116	39.0921	63.5345	68.3156	67.6598	70.9917	61.7576	66.8578	51.8864	42.602	36.9239	28.8676	27.5376	27.3947	54.6773	53.254	60.3159	54.5738	58.5966	58.1914	59.7843	58.8278	58.2564
Bra037799	1.8565	4.57092	4.49446	12.1371	9.88691	8.87842	10.2576	6.09288	5.86672	6.92752	11.3348	12.6759	7.05199	8.47781	5.71749	11.986	13.0496	7.48014	10.5674	9.52056	10.5555	9.56853	5.73372	4.97728
Brassica_rapa_newGene_20657	1.59541	3.82069	3.31522	4.85924	2.35193	1.50692	5.51281	1.39564	1.93192	16.2042	12.9976	9.61552	0.189428	1.63837	0.293084	4.44726	5.75422	4.01468	0.736812	1.109	0.841804	2.67565	0.921932	1.26923
Bra033929	2.09382	1.39741	2.13463	3.29061	2.16969	3.21436	4.24772	4.00257	1.39882	3.077	7.63332	3.11072	3.22767	4.31324	3.31451	6.51594	3.02888	3.12515	3.55518	3.66959	2.3614	3.80226	1.38852	1.47118
Bra004531	25.5117	26.3346	27.481	29.9105	31.2758	30.4343	30.9156	23.1541	22.5572	27.3726	24.8077	21.033	19.9187	20.5329	20.3979	30.182	31.6367	23.6999	26.4913	24.04	23.3706	27.9762	21.8352	21.2973
Bra026221	0	0	0	0	0	0.019978	0	0	0	0	0	0	0	0	0	0	0	0	0	0.090858	0.058233	0	0	0
Bra037675	247.997	157.215	193.001	63.1631	68.7231	72.7606	29.7633	73.127	71.7402	12.5194	16.3025	17.5288	451.085	444.887	601.878	216.864	214.388	293.34	131.921	169.383	177.771	161.284	147.324	155.193
Bra034807	28.4731	31.2508	27.5151	45.5866	45.6931	43.13	52.5624	46.2161	41.3412	65.3946	55.3556	52.6467	24.4837	22.5191	23.8131	25.7211	21.512	18.5136	30.7562	24.6975	20.483	22.4917	18.8111	19.3964
Bra004732	0.041817	0.295201	0.093492	0.15817	0.517118	0.291351	0.292576	1.47677	0.351763	0	0.601584	0.368384	0.139375	0.081031	0.091264	0.331514	0.225662	0.284622	0.348806	0.340606	0.415583	0.302794	0.267197	0.38831
Brassica_rapa_newGene_20604	1.82213	2.3999	2.8991	4.33888	3.79311	3.42518	4.19231	1.06111	1.11322	1.31568	0.503853	0.390238	0	0	0	0.009064	0	0.002259	0	0	0.000895	0.070623	0.070282	0.031199
Bra027306	0.790114	0.235087	0.215189	0.042945	0.071927	0.1894	0.202998	0.063895	0.304137	1.06385	0.317661	0.277258	0.151057	1.29836	0.264875	0.015988	0.133116	0.213576	0.106859	0.670392	0.243666	0.095461	0.227783	0.345131
Bra017254	1.2162	1.17404	1.20408	2.69888	2.71137	2.01809	1.45151	1.76791	1.5715	1.24423	1.02157	2.56133	6.79203	7.08656	3.59003	4.25576	5.53657	7.21977	4.61929	6.10006	6.67463	8.1821	12.771	10.6564
Brassica_rapa_newGene_10868	0.282031	0.064412	0.187773	0	0	0	0.042601	0.38212	0	0.036857	0.12511	0.03564	0	0	0	0	0	0	0	0	0	0	0	0
Bra016131	0.514082	0.041777	0.745797	0.490403	0.646033	0.338181	0.222215	0.490141	0.301436	0.953938	0.83099	0.373874	0.969217	8.44594	4.88888	3.1537	3.95676	0.750819	1.60355	0.625751	0.349499	2.84857	0.1521	0.164355
Brassica_rapa_newGene_27623	0.28161	0.052311	0.119594	0.618523	0.115622	0.049812	0	0	0.056566	0	0.05478	0	0	0	0	0	0	0	0	0	0	0	0	0
Bra036870	0	0	0.263701	0.084399	0.159158	0.180829	0	0.03765	0.082141	0	0.334738	0.037888	0.045387	0.156371	0.426976	0.943543	0.463691	0.603305	0.094585	0.333071	0.481688	0.270086	0.100688	0.173861
Bra017467	18.8271	12.6706	16.4752	13.803	13.1017	13.8275	13.8917	17.8389	16.5957	24.6779	24.1773	24.7955	22.6094	25.3102	18.8333	16.7812	19.0001	16.0768	17.8797	16.6191	14.7939	19.772	17.5214	16.6466
Bra018047	14.9003	12.4176	11.4176	18.5697	20.9538	18.0119	23.0667	24.5822	23.6162	21.8163	22.4495	32.6948	13.8262	11.4699	9.01871	15.4338	12.6274	13.6261	21.9642	17.6266	15.995	19.342	21.2125	19.9463
Bra006511	5.6731	3.20224	5.73596	0.857957	0.525973	0.565556	0.096697	0.33609	0.409321	0.754196	13.3339	13.6364	10.0213	9.1442	6.34367	15.9308	19.5117	20.3059	9.89131	10.7497	13.4233	30.2017	20.4425	21.1756
Bra027942	8.09425	6.99897	6.08004	3.59186	3.88066	4.64973	3.28425	4.03516	4.5209	5.81411	7.35208	6.6051	5.57052	5.70561	7.54819	5.10982	4.45913	7.06277	6.76267	7.75076	6.11633	5.65179	9.167	6.14181
Bra002870	20.033	19.1381	13.3532	8.07141	7.34348	7.26275	6.85178	8.21667	7.01032	14.5373	14.5236	15.1104	30.9859	30.0615	39.0734	8.25446	9.10256	10.5937	8.96815	8.03104	8.03433	7.36684	9.80082	9.22384
Brassica_rapa_newGene_24878	0.118798	0	0.167092	0.286564	0.084733	0.144375	0.367501	0.50604	0.537966	0	0	0	0.874386	0.198559	0.447287	0.247317	1.03159	0.392585	2.81958	1.96969	1.14541	0.538998	1.00289	0.655394
Brassica_rapa_newGene_27899	0.351448	0.110812	0.228537	0.050161	0.482609	0.266024	1.10641	1.28494	1.60202	1.62615	0.412235	0.080329	0	0.085807	0.029553	0.422176	0.262608	0.392613	0.488578	1.0857	0.730694	0.659488	0.700974	1.19949
Bra012797	1.26321	0.647982	0.940918	0.122059	0.742545	0.778846	1.01978	1.66707	2.04105	0.059915	0.068141	0	0.65082	0.02841	0.070647	1.12159	0.264453	0.800708	0.279272	0.264256	0.380498	1.87834	0.230486	0.117796
Brassica_rapa_newGene_15221	0	0	0	0	0	0	0	0	0	0	0	0	0.020958	0	0	0.106174	0.218154	0.219036	0.018953	0.612156	0.087076	0.032539	0.105159	0.126999
Bra024006	0.146366	0.076569	0.039845	0.01271	0.433483	0.058551	0.112519	0.443158	0.291047	0	0.404628	0	1.24519	0.670858	1.86387	1.1742	0.575835	0.579774	0.422273	0.672817	0.585469	0	0.157949	0.209536
Bra040716	5.14353	7.76551	7.70983	6.0391	5.51679	4.23135	5.51429	5.26849	5.16553	7.19768	4.81138	4.0813	10.1787	13.4592	12.2691	9.16449	8.68779	8.0056	6.6984	5.82174	5.43256	9.74288	7.15754	7.53696
Bra035257	10.581	8.4388	11.9904	15.3032	14.7273	16.5878	12.1407	14.3569	11.6012	19.5459	22.6786	19.8697	15.3601	14.3712	15.2564	9.62722	10.4871	6.31734	17.0384	10.3381	10.5055	9.67688	8.06257	7.06965
Bra005486	3.81999	2.56237	2.68805	2.16198	0.680758	1.6296	5.4432	5.92059	3.69251	6.1947	19.0426	19.1845	5.34358	7.43455	4.15912	3.94768	4.5105	5.05577	3.17035	3.58775	3.53493	3.31356	2.76527	3.01523
Bra015347	4.62705	4.50757	5.00685	4.03442	3.19523	4.11557	4.1723	1.79711	2.98026	8.3271	5.50363	5.24413	0.912858	1.27409	1.37941	0.618812	0.415611	0.416308	0.200664	0.246298	0.196025	1.03393	0.132333	0
Bra013835	0.013579	0.114515	0.060915	0	0	0	0	0.039093	0	0	0	0	0.027262	0.143382	0.253884	0.090477	0	0.106153	0	0.095885	0	0	0.064712	0.016124
Bra024014	10.6798	12.736	9.17546	5.02111	6.82953	5.46878	6.96084	7.88952	6.08832	16.3302	24.7604	27.0379	28.9905	21.0051	20.7203	10.9587	10.5065	6.36498	6.79404	11.144	7.18672	5.20791	12.7343	10.5434
Bra003374	4.5429	3.50494	4.53489	3.94653	3.38921	5.05179	4.66644	3.08283	3.50952	8.47638	6.29293	8.66978	2.89181	2.84801	3.03177	2.5448	3.18144	1.26552	2.42935	2.26664	1.79499	2.7379	1.88926	2.34247
Bra017893	0	0.605897	0	0	0	0	0	0	0	0	0.03032	0	0.652204	0.626421	2.17492	0.904546	1.56469	1.21544	0.856477	1.19377	1.52213	0.707349	1.1972	1.64247
Bra022188	35.9182	23.3441	24.8761	31.09	31.0775	32.6485	34.5104	58.8536	57.8934	35.4315	28.5837	29.7489	30.0718	33.0768	31.4745	44.556	45.8607	67.6795	46.406	54.1282	53.6589	48.8283	67.7755	71.3196
Bra013165	2.76458	2.81265	2.69096	1.66296	1.50848	0.963567	2.04459	1.16545	0.975735	4.0432	4.29254	5.17052	16.3648	15.8724	13.6451	1.84589	1.61189	2.75243	2.50521	1.4873	1.47294	2.80393	3.84544	4.43053
Bra019483	0	0	0	0	0	0	0.033333	0	0	0	0	0	0	0	0	0	0	0	0	0	0	0	0	0
Bra039403	0	0	0.028777	0	0	0	0	0	0.206167	0.08791	0	0	0	0	0	0	0	0	0	0	0	0	0	0
Bra000705	29.6943	39.3743	29.5195	26.8537	22.7194	22.2646	25.4853	26.8489	25.5144	55.2272	45.6655	52.1523	30.2445	35.7954	30.7366	18.2699	17.7985	13.0617	13.68	14.7618	13.8573	16.8859	11.4312	11.0477
Bra021846	0	0	0	0	0	0	0	0	0	0	0	0	0	0	0	0	0	0	0.035109	0	0	0	0	0
Bra028428	0	0	0	0	0	0	0	0	0	0.026166	0	0	0.121561	0.049493	0.069551	0	0	0	0.144611	0.061502	0	0	0	0.139702
Bra040490	6701.44	9293.05	6942.86	5841.03	6004.97	6380.15	5710.66	7350.22	5997.62	13545.1	15144.1	12952.8	8545.41	8214.68	11539.9	7935.06	8072.43	8190.24	8039.19	7787.38	8238.92	8863.14	9331.71	8362.92
Bra010018	0.836594	1.04578	1.18844	0.699029	0.872154	0.245251	0.642112	0.488632	0.276911	1.75254	1.36945	0.73944	5.94565	6.62933	4.77382	1.7031	2.1446	1.43944	2.21656	2.57608	2.27463	1.76517	1.77469	1.19968
Bra000115	22.1559	19.9353	23.6583	20.598	25.8563	20.8673	14.3311	13.0271	12.6714	18.6946	35.2086	28.5454	19.8666	21.167	21.2783	9.20361	10.7294	9.64869	11.3816	10.0697	10.3722	14.4425	8.59309	8.06246
Bra029140	0	0	0	0	0.157064	0	0.102519	0.137545	0	0.097915	0	0	0.499274	0.390238	1.19679	0.25096	0.188453	0.54283	0	0.364332	0.271161	0.253523	0.131636	0.286894
Brassica_rapa_newGene_4675	0.675082	0.684112	0.70163	0.756914	0.570989	0.516639	0.555623	0.037943	0.104839	0.885149	1.87412	1.924	0.685928	0.604768	0.06064	0.059308	0.089071	0.184819	0.054039	0.237485	0	0.050002	0.225856	0.044205
Bra036669	43.1544	43.3933	48.3203	64.5437	62.5638	57.2267	80.8753	69.9085	60.5991	102.69	97.7623	96.5025	45.0694	38.0379	45.1414	38.4188	35.2424	26.245	64.6023	46.5002	47.967	36.9274	43.06	34.6123
Bra016035	0.015545	0.076098	0.046725	0	0	0.046264	0	0	0.065162	0	0	0	0.087806	0.172867	0.195248	0	0	0.017012	0.048788	0	0.115128	0.03571	0.01633	0
Bra020152	0.028621	0.062408	0.04191	0.204961	0.371737	0.362627	0.573648	0.218282	0.211188	1.03042	1.28823	1.16051	0.472455	0.209654	0.351678	0.461626	0.517022	0.49365	1.70061	0.797009	1.34837	0.852448	2.35928	2.00157
Bra002678	17.9255	20.4384	16.8046	28.4046	24.4729	23.4165	26.6074	23.5818	16.5607	33.4666	36.24	32.43	16.9129	17.5082	21.5006	9.8916	10.8124	12.6146	15.2567	14.7724	15.8626	12.8275	13.8284	13.6703
Bra030174	0.17073	0.524696	0.263223	0.361307	1.05179	0.214006	1.6334	1.55907	1.80527	2.02454	1.41964	1.98301	4.04765	4.57848	2.96552	3.32274	2.32663	0.947378	4.24216	4.19522	4.18964	1.0431	2.36848	2.02627
Bra017641	0	0	0.074319	0	0	0.020886	0	0	0	0	0	0	0	0	0	0	0	0	0	0	0	0	0	0
Bra017106	0.073924	0.152025	0.091567	0.133944	0.060423	0.044337	0.383971	0.297061	0.275973	1.65219	0.537812	0.60735	0.163969	0.098181	0.200688	0.049717	0.197397	0.106359	0.114752	0.213764	0.092987	0.246149	0	0.137361
Bra009702	2.62298	2.04496	2.29319	3.85189	3.84102	4.45534	4.63797	2.77758	3.13125	8.60351	7.36181	7.58112	1.13639	0.626618	1.34802	0.478513	1.44297	0.433127	0.963876	0.880653	0.67508	1.21767	0.504506	0.687964
Bra030051	2.97041	2.68501	3.20918	1.01841	1.57453	2.17058	1.55613	1.18634	0.733017	1.94587	1.20415	1.92485	2.29105	3.73879	2.63313	1.55861	1.61412	1.81627	0.933927	0.915386	0.642707	1.29167	0.584267	0.810134
Brassica_rapa_newGene_6902	0	0	0	0.413039	0	0	0	0	0	0	0	0	0	0	0	0	0	0	0	0	0	0	0	0
Bra023688	0.207875	1.71873	0.579282	0	0	0	0.125108	0	0	0	0	0	0	0.137411	0	0.037231	0	0	0	0	0	0	0	0
Bra018539	0	0	0	0	0	0	0	0	0	0	0	0	18.9772	18.3994	20.2441	3.84842	11.0303	11.3628	9.22047	10.7584	9.26716	7.93131	8.63508	7.40348
Bra013585	0.094782	0.070739	0	0.029852	0.090742	0	0.106073	0.117902	0.028475	0	0	0	0.135407	0	0	0	0.175848	0	0.138561	0	0.034264	0	0	0.285516
Bra013113	0	0	0	0	0	0	0	0	0	0	0	0	0	0.025162	0	0.028459	0	0	0	0	0	0	0	0
Bra037018	0.603333	0.568315	0.459423	0	0	0.054092	0.026253	0	0	0.027513	0	0.046801	0.288885	0.712422	0.352519	0.037289	0	0	0	0	0	0.020922	0	0
Bra024158	1.10919	1.31768	0.76971	0.818494	1.42343	1.0177	1.49643	1.9817	1.65865	3.20206	2.73654	1.31006	0.782712	0.84334	0.565524	0.673318	0.237453	0.793359	0.418193	0.478775	0.602087	0.461787	1.37638	1.13427
Bra001420	35.5043	45.9121	34.5402	27.7362	28.8575	29.5189	26.2953	33.7688	37.4727	38.5791	49.2951	51.5983	42.6868	45.9185	45.4605	32.1107	28.2766	30.5541	26.7893	28.6115	29.9389	24.5853	23.3517	27.6909
Bra003900	1.73881	0.139166	0.560643	0	0	0	0	0	0	0	0	0.736149	0	1.87296	0	0	0	0	0.104495	0	0	0	0	0
Bra037497	2.05933	1.33833	1.02588	1.53069	0.989245	1.57936	0.997316	2.60366	1.85863	0.164504	0.321236	0.628148	11.3724	9.26457	10.2508	1.64441	1.9058	3.05471	3.07204	2.70982	2.99014	2.69821	4.46254	2.81048
Bra037345	0	0.437002	0.435343	0.164045	0.099762	0.311498	0.365465	0.144706	0.058574	0.25861	0.763033	1.4616	0.567915	0.743922	1.03507	0.50384	0.653317	0.232283	1.96526	0.712034	0.694112	0.433216	0.475924	0.278461
Bra020402	12.5433	17.8438	19.6193	15.6179	12.1475	11.375	10.5094	7.69774	10.0277	16.6064	15.7061	18.4288	9.07452	10.0791	9.44024	9.62987	8.78525	6.46893	3.77345	4.81081	3.72024	6.61946	3.4505	3.16594
Bra029831	25.3132	30.1158	30.8928	9.62816	9.13397	9.84738	4.86346	8.1266	5.42731	1.54319	1.43258	1.23202	27.568	35.4227	31.9886	10.4152	11.1351	9.83306	3.01242	2.5732	3.05344	4.69936	2.50856	2.68882
Brassica_rapa_newGene_2871	2.23198	2.41897	2.26312	3.62018	3.84287	2.97372	2.37781	2.49938	1.89163	3.05662	3.87345	4.7237	2.04076	2.24377	1.54153	1.31831	1.71785	2.57054	1.15433	1.22228	1.25633	2.08053	1.46518	1.31937
Bra030906	148.091	103.578	101.372	64.2227	88.2042	88.5514	38.9011	47.7316	50.3284	99.3591	138.011	139.221	184.962	197.595	249.692	58.7476	55.9654	77.7394	46.667	49.5049	48.0063	39.1996	50.8756	48.6074
Bra019643	0	0	0	0	0.018588	0	0	0	0	0	0	0	0	0	0	0	0	0	0	0	0	0	0	0
Bra016544	0	0	0	0	0	0	0	0	0	0	0	0	0	0	0	0	0.388332	0	0	0	0.040892	0	0	0
Bra017783	0.304719	0	0	0	0	0	0	0	0	0	0	0	0	0	0	0	0	0	0	0	0	0	0	0
Bra018297	0	0	0	0.072616	0	0	0	0	0.049228	0	0	0	0	0	0	0	0	0	0	0	0	0	0	0
Bra034794	5.0792	8.12991	5.93628	3.26618	3.21911	3.27933	2.34896	2.0235	1.92399	7.33945	6.8282	8.46154	24.9696	24.1201	33.2923	1.60804	1.9576	1.75164	2.08178	0.741535	1.4908	2.77134	2.55738	2.06696
Bra008122	0	0	0	0	0	0	0	0	0	0	0	0	1.82926	1.44804	1.81671	1.23863	1.33455	0.878554	1.30281	1.12427	1.10824	1.41502	0.494771	1.34222
Bra015426	5.72785	2.27347	2.70659	2.14284	1.89005	1.44192	0.287534	1.70086	1.04281	0.156202	0	0	1.44351	1.01229	2.74964	0	0	1.1375	0.417078	0.835432	0.763502	0.243197	0.519409	0.375938
Bra001003	1.32246	0.373721	0.359475	0	0.179931	0.04659	0.098406	0.180843	0.088813	0	0	0	0.622063	0.548336	0.590751	0.041142	0.089622	0.099633	0	0.060243	0.318861	0	0.103599	0.18561
Brassica_rapa_newGene_4149	20.8704	34.1148	23.1113	35.5845	29.3412	9.05018	31.1626	19.3227	29.7295	35.2474	42.4644	36.1947	17.5919	19.6138	13.6286	5.10381	21.8366	14.3022	18.3124	19.3815	28.0081	20.6005	19.9545	6.51026
Bra035233	8.40965	10.3721	7.9949	11.7705	13.4283	11.4227	10.1753	14.8487	14.5621	13.5646	11.6486	13.2776	2.85569	2.96625	4.54755	3.19001	2.94508	5.92217	7.20703	6.31968	6.44102	4.0409	8.46166	7.97844
Bra029997	0.186768	0.043419	0.073998	0	0	0.08264	0.121967	0.02113	0	0	0	0	0.885399	0.348923	0.712803	0.068505	0.27515	0.060416	0.478792	0.209062	0.373091	0	0.244537	0.055617
Bra021121	1.67086	1.60849	1.79631	0.972397	0.815367	0.613413	4.24167	2.4937	2.00975	3.1218	0.691708	0.842157	2.66663	2.20158	2.668	2.14887	1.83946	1.5996	4.63007	4.27544	2.68846	1.84392	1.98965	2.74651
Bra010568	2.31817	2.8675	2.89538	8.8805	8.79141	9.04873	11.9735	7.49166	5.47804	16.6314	14.6481	14.2432	3.97816	3.4885	4.2956	5.16049	6.61126	4.23786	10.5766	7.98275	8.30692	7.29413	7.72939	6.89965
Bra028811	7.58692	6.29148	6.83575	5.66131	6.56803	6.2554	5.37075	5.96309	5.17259	8.18363	7.19241	9.21516	9.26488	10.0513	9.77008	4.82432	4.78022	2.91615	5.80387	3.8786	2.99254	4.29923	4.73932	4.46528
Bra004253	2.67396	3.21635	3.94455	1.63975	2.0997	1.06861	2.37017	3.00271	2.10606	3.31835	1.69113	3.04368	5.04374	6.29352	6.20386	4.01733	5.09425	3.14613	3.17444	3.50062	3.0975	3.29471	3.31217	4.56555
Bra027979	0.169077	0.0829	0	0.11403	0.066876	0.069648	0.784525	0.769868	0.482902	0	0.056193	0	0.099223	0.09158	0.04895	0.145992	0.040848	0	0.272074	0.045581	0.132058	0.04032	0.224015	0.657447
Bra007743	75.4091	124.37	134.781	175.13	62.0596	87.3282	56.8991	64.9527	35.7574	24.0964	17.6723	22.7479	106.756	98.3839	76.4862	84.6822	69.057	51.8169	102.605	72.1175	102.028	122.883	71.2034	53.1164
Bra018686	0	0	0	0	0	0	0	0	0	0	0.026847	0	0	0	0	0	0	0	0	0	0	0	0	0
Brassica_rapa_newGene_3701	0.861777	1.76677	2.80861	1.30602	0.941329	2.02925	1.44416	0.766617	0.796956	4.11401	3.39311	3.21019	0.286787	0.682728	0.187458	0.341983	0.565052	0.228779	0.477188	0.049248	0	0.126156	0	0.023234
Bra017826	1.39441	2.26611	1.42733	1.03845	0.661418	0.946959	1.60652	0.196706	0.372342	0.45713	0.112397	0	0.253579	0.706285	0	0.168747	0.14438	0.474394	0	0.119215	0	0.259628	0.349921	0.076012
Bra028748	34.7043	34.9974	35.3814	32.8276	33.2251	30.9281	38.9719	34.0362	30.8531	50.8665	57.5448	49.9721	45.6941	45.1807	45.8794	31.3549	30.7971	39.0513	31.9317	29.1914	29.6071	32.242	27.7742	26.9613
Bra011191	0	0	0	0	0	0	0	0.205425	0	0	0	0	0	0	0	0	0	0	0.037656	0	0	0	0	0
Brassica_rapa_newGene_20515	2.20077	3.24501	2.7366	0.923307	0.893243	0.609114	4.621	1.5169	2.61673	2.35754	1.47597	2.13694	2.94039	1.53297	2.43317	1.99529	2.33586	1.01315	4.015	3.06838	3.6578	0.822086	0.83204	2.42063
Bra003017	0	0	0	0	0	0	0	0	0	0.232035	0.175997	0.006437	0	0	0	0	0	0	0	0	0	0	0	0
Bra040909	0	0	0	0	0	0	0	0	0	0	0	0	0.169527	0.492746	0.122139	0.215814	0.123865	0	0.142159	0.119684	0	0.062312	0.051949	0.061839
Bra027227	25.7613	25.879	21.6563	17.9481	15.8904	18.5824	21.9053	23.06	23.2185	31.6141	48.7845	53.5504	55.5559	47.5725	57.0446	23.9786	27.678	26.9316	24.2421	21.9847	19.9894	28.2115	23.9396	37.7432
Bra014903	14.7607	17.5091	15.764	20.2313	23.1072	22.6538	22.7338	29.9475	27.1218	19.9977	20.871	19.4281	10.0172	9.96492	13.4078	9.11212	10.7175	13.0634	15.1656	16.0564	18.693	11.1173	16.2046	16.47
Bra033740	0	0	0	0.020175	0.021374	0	0	0	0	0	0	0	0.111368	0	0	0	0.046193	0.19372	0.050357	0	0	0	0	0
Bra007481	11.4963	11.9057	15.7252	20.2648	15.4411	18.7733	16.0367	11.4573	12.2825	18.6632	26.5018	20.6847	24.0357	25.2579	13.5238	23.1349	21.2299	13.2714	21.6605	18.368	17.5359	21.8074	14.1409	16.4966
Bra022299	0.045072	0	0.045719	0.010973	0.054394	0.023231	0.054373	0.143458	0.179292	0	0	0	0	0	0	0	0	0	0	0.031393	0	0.020386	0.003862	0.005749
Bra036434	1.22787	1.43958	1.90194	1.54191	1.26147	0.809312	2.43498	1.15675	0.912226	3.06263	3.11121	4.31251	0	0	0	0	0	0	0	0	0	0	0	0
Bra007110	4.13368	2.59442	5.38957	3.0585	2.2473	3.03793	2.55055	1.23435	2.57683	3.97295	8.11293	5.38716	2.09623	3.14905	2.35113	1.54304	2.13846	2.35794	1.11959	1.63217	1.39115	2.29671	1.02026	1.83371
Bra008993	1.98994	3.8015	2.17216	3.81258	2.19664	3.52266	4.4409	1.12916	0.840981	3.75073	5.30635	3.76792	237.135	267.89	214.058	254.864	222.024	175.968	117.415	131.174	153.48	319.944	152.878	147.08
Brassica_rapa_newGene_24009	0	0	0	0	0.07604	0	0	0	0	0	0	0	10.1542	8.46156	9.1076	5.98862	6.66376	6.63963	3.9552	4.3732	5.13437	4.41951	4.84731	4.0539
Brassica_rapa_newGene_13806	0.312051	0.279814	0.071658	0.253258	0.001559	0	0	0.003198	0	0.656132	0.789815	0.227964	0.041927	0.377103	0.76696	0.663031	0.321302	0.387656	0.152514	0.360491	0.201698	0.686208	0.932715	0.452758
Bra019493	54.8642	73.8906	84.9828	74.7325	54.6825	53.5566	91.823	54.2416	55.9698	112.161	75.8407	83.6013	96.2308	95.9247	81.7523	87.0026	81.7949	54.2937	99.4547	75.4074	75.699	65.893	52.0307	51.6163
Brassica_rapa_newGene_26567	0	0	0	0	0	0.053189	0	0.046116	0.058331	0.000756	0.060095	0.002131	0.23513	1.07988	0.983035	0.618612	0.273509	0.523055	1.37739	1.08154	0.748455	0.429141	0.403215	0.931926
Bra020844	13.2818	15.1707	13.9583	5.27297	5.40473	6.04	11.5315	5.2864	6.24664	24.6595	20.9189	23.3483	2.99523	7.83331	1.79421	12.4736	12.035	4.52103	3.5918	2.39854	2.25416	9.76434	1.27292	1.57622
Bra037706	0	0	0	0	0	0	0	0	0	0	0	0	0.321457	0.400731	0.254933	0	0	0	0	0	0.165309	0	0.328192	0
Bra007570	0.015252	0	0	0	0.003626	0	0	0.018353	0	0	0	0	0	0	0.016822	0.010608	0.009328	0	0.009796	0	0.009568	0	0.003937	0.031422
Brassica_rapa_newGene_7097	0	0	0	0	0	0.23984	0	0	0	0	0	0	0	0	0	0	0	0	0	0	0	0.118143	0	0
Bra007663	62.8578	58.2695	54.2529	65.7756	62.529	58.663	78.7579	86.4418	82.6592	95.7458	80.923	82.594	83.8252	61.2823	73.9335	66.1192	66.8709	55.2757	80.9534	73.1435	59.4734	51.5702	52.58	53.1515
Bra035641	3.82925	3.11707	3.16011	5.25871	6.85788	7.06362	3.80439	7.61762	6.32442	1.71065	1.16819	0.307885	95.6725	74.1747	84.5082	217.847	197.574	118.688	247.829	151.795	277.228	78.3099	301.323	376.829
Bra020390	0.143453	0.23124	0.397987	0.601585	1.03334	0.665452	0.633696	0.460826	0.577074	2.93057	1.58683	1.99097	0	0	0	0.023625	0	0	0.021449	0.044854	0.021707	0	0	0
Bra039116	37.2331	23.2638	29.9405	4.85485	6.45102	5.80845	4.23924	9.42614	12.7359	5.24335	9.60617	8.93772	69.614	66.711	78.2517	9.15042	6.83371	12.7399	9.9046	11.5839	12.7757	5.4274	11.7473	11.2827
Bra022544	0.310454	1.11627	0.766775	1.48607	1.94536	0.893846	9.77191	16.6071	13.2425	0	0	0	2.85202	3.31016	2.22607	1.32769	1.95598	0	1.51886	1.01115	1.98522	5.06421	4.9873	7.13582
Bra023903	6.54659	10.7248	10.4898	14.4255	7.68398	11.2895	13.7664	4.96927	5.34618	14.0185	12.2117	9.0796	6.0654	9.15305	6.15461	9.99486	11.6983	4.32492	5.60761	6.1631	4.69482	8.85023	4.58277	3.26744
Brassica_rapa_newGene_11629	0.118699	0.095782	0.038288	0.107643	0.034431	0.024479	0	0.089586	0.02737	0	0	0	3.30258	2.44989	4.20953	3.78682	3.01769	4.39642	2.19581	2.59165	2.59232	3.62803	2.34607	6.01937
Bra019792	26.1954	30.9096	33.65	24.2442	22.4234	24.5436	26.7297	20.6542	19.5571	27.4438	30.2245	31.1281	30.5547	39.3571	28.9659	29.078	27.9166	25.7364	24.6218	22.7608	23.2015	26.2902	17.8263	18.4596
Bra030177	6.38875	5.93053	5.35635	4.35009	4.59061	6.30227	6.98038	5.60706	7.13265	11.4078	9.57658	9.88431	10.2217	9.23172	8.46181	10.2443	9.41781	9.12194	13.5284	10.4442	10.6795	9.35626	11.5271	10.5235
Brassica_rapa_newGene_29770	1.89822	2.20432	1.70047	2.89009	2.12095	2.67402	2.90995	1.44239	1.34526	2.5305	3.55029	2.98549	1.40545	0.804282	1.95355	1.2237	1.67231	1.41927	1.69856	1.18588	0.683405	1.8661	0.957583	1.0388
Brassica_rapa_newGene_30514	0	0	0	0	0	0	0	0	0.09279	0.594726	0	0	1.03666	1.10712	0	1.5703	0	0.159641	0.085356	1.60846	0.816633	0	0	1.33821
Bra039048	11.4483	9.9312	12.6834	6.37805	5.49653	5.81725	11.653	8.86163	7.45515	11.1048	11.928	12.4017	11.614	12.264	10.0904	11.8625	12.1343	8.98767	9.26586	9.64329	12.247	9.25344	10.451	8.00879
Bra026893	36.9113	24.6954	29.2862	8.07047	12.613	13.7048	4.75976	7.29708	7.8718	2.43546	2.60111	1.13767	24.8759	25.8596	29.4406	6.24447	5.37823	8.30732	7.02956	7.48946	9.47035	5.87376	7.11072	8.89507
Bra027007	5.72402	6.56075	8.40227	4.48605	4.19472	3.632	4.02644	2.91533	2.16352	5.82666	5.75601	5.65695	6.73044	5.45134	7.92267	7.3426	6.51306	4.72924	2.7518	2.9704	3.77234	4.77238	3.1963	2.86509
Bra008787	0	0	0	0	0	0	0	0	0	0	0	0.190759	0	0	0	0	0	0	0	0	0	0	0	0
Bra014591	0	0	0.013768	0.040465	0.035143	0	0	0.070845	0	0	0	0	0.718897	0.957515	0.889845	0.942033	0.484259	0.856181	0.464778	0.993316	0.56666	0.748004	0.950439	0.53855
Brassica_rapa_newGene_30087	0.087924	0	0.203528	0.045138	0.167231	0.043613	0.139668	0.296625	0.461482	0.241781	0	0	0.602197	0.487354	0.300946	0.203821	0.268149	0	0	0.163529	0.11069	0.299609	0.093621	0
Bra032147	9.66021	7.09372	7.32837	2.94257	3.7335	2.9917	2.10575	3.76809	4.22195	3.39123	2.77468	3.76759	12.1571	9.92504	12.1333	6.39666	6.9159	11.2988	4.22694	4.31589	4.80907	5.00204	8.274	8.38649
Bra008816	10.0004	9.11933	9.89297	7.40183	7.09843	7.18936	7.79595	5.16047	5.83491	6.46452	4.9113	6.24897	7.87096	7.01437	7.52297	4.52121	5.93597	5.205	4.55183	4.63516	4.96267	5.31525	4.40257	4.30012
Bra010789	2.91054	1.24652	2.42994	1.28232	1.8522	1.52307	1.35675	0.983611	1.62313	2.21323	1.37171	1.65561	1.8053	0.640069	2.6239	0.171318	1.08836	0.803778	0.931172	0.812243	0.580616	0.366337	1.08036	0.772435
Bra008607	3.27416	3.70791	2.33298	1.84242	2.91525	3.11529	3.51096	2.59773	3.2422	6.97429	7.67705	5.49	4.86072	7.39333	7.03802	6.2889	4.90341	6.34925	3.82176	2.8518	4.53405	5.7033	3.5308	4.29489
Bra013672	8.46019	7.80241	10.3343	6.49313	6.81755	6.19522	16.2568	14.6484	18.0568	1.3523	1.11948	0.438718	3.30626	4.23529	4.76706	7.24321	6.90714	9.50476	7.21871	10.0721	10.3758	8.63757	7.20008	7.3839
Bra039098	0.008486	0.014683	0.024966	0.140708	0.074798	0.0351	0	0.032093	0.007444	0.001457	0.030548	0.003406	0.30106	0.165267	0.10023	0.027261	0.017123	0.024794	0.07688	0.003332	0.07215	0.059899	0.009379	0.021124
Bra022159	2.10303	2.05471	2.06722	0.371639	0.744397	0.943997	0.821755	1.69004	2.43774	0	0	0	2.58548	0.572556	2.10577	0.583158	0.845066	3.69527	1.98546	2.71917	1.37479	0.844742	3.03539	2.95486
Bra039081	13.0333	16.9839	18.6104	22.3649	17.9121	20.5076	34.7675	11.2794	13.5486	16.231	13.4419	12.233	0.296211	5.04651	0.382511	12.2498	11.7104	7.24268	6.45928	6.74714	6.66657	18.1054	7.40801	6.17129
Bra014099	0	0	0	0.099116	0.056814	0.054478	0	0	0	0	0	0	0	0	0	0	0	0	0	0	0	0	0	0
Bra027738	13.9531	13.3798	16.4589	18.6931	16.184	16.1959	19.835	17.6996	15.4675	26.0123	27.2638	29.1171	18.1898	21.0776	20.1514	13.4263	12.9414	10.898	13.9053	10.9432	13.2314	11.7592	10.0438	7.27871
Bra031155	3.50942	6.89556	4.71884	1.69329	2.11604	1.83645	2.24994	1.10865	1.75011	3.89443	7.12214	7.37461	3.28277	3.44736	2.71661	1.17955	1.99286	2.17049	0.713777	0.997386	1.03835	0	1.6387	0.49242
Bra027614	0.278162	0.480807	1.5709	2.62151	1.25327	1.68197	3.76368	0.101474	0.264485	9.74481	12.4761	12.1903	0	0.508336	0.065101	4.82099	5.43925	0.862453	2.36291	0.536304	0.744894	3.49864	0.133949	0
Bra017736	1.66384	2.63477	1.65589	1.22745	1.80168	1.98133	1.82286	2.14955	2.54054	4.31129	5.97524	4.92687	2.80001	14.1221	3.23046	1.82499	1.83322	1.37731	2.55816	6.69556	1.38612	1.53367	1.54578	1.64892
Bra011589	13.2931	12.642	14.6463	8.62698	7.10419	7.99311	8.63727	6.74199	6.03079	13.4055	20.0398	18.8516	16.2177	16.1441	13.1195	6.72702	6.31996	5.29745	5.28347	5.74854	4.15794	4.85786	5.15552	4.14418
Bra022045	0	0	0	0	0	0	0	0	0	0	0	0	0.371513	0	0	0	0.034449	0	0.083011	0	0	0.160492	0	0.076734
Bra009043	103.417	111.716	93.9369	37.4641	46.0642	43.7575	40.2958	53.3154	47.6464	37.2313	48.2949	43.9274	128.359	88.8968	170.424	12.7549	13.0111	19.3415	44.3702	43.0047	49.0157	13.0794	41.1059	42.195
Bra023442	1.41433	1.18483	1.33127	0.896646	1.22583	1.16741	0.932139	0.977879	1.1447	4.64146	5.74023	4.32496	0	0.065023	0.056881	0	0	0.036739	0.063037	0	0.358548	0	0	0.1348
Bra000101	0	0	0	0.387088	0	0	0.251149	0	0	1.20888	0	0	0	0	0	0.158408	0.250435	0.258939	0	0.59358	0	0	0	0.468259
Bra023292	12.2857	14.1832	16.7417	17.0242	14.5738	16.5661	16.958	13.7653	12.8093	11.2581	13.0376	13.1431	11.4269	12.3393	12.8544	16.8786	14.9275	17.0252	13.0114	11.9496	11.1736	15.1909	15.4696	15.708
Bra008760	0.945341	1.03978	0.945028	0.487657	0.219033	0.520151	0.903001	0.433412	0.441809	3.20157	2.95965	3.62855	0.051779	0.16739	0.358137	0.237197	0.200497	0.146043	0.146152	0.074955	0.022984	0.135939	0.029306	0.431076
Bra000832	0	0.121708	0.16045	0	0.20036	0.046534	0.086972	0.213854	0.086228	0.571673	1.14324	0.573367	0.029094	0	0.207071	0	0.02771	0.022349	0.180154	0.178016	0	0.053877	0	0.124334
Bra007604	84.7116	124.505	108.499	62.8915	60.7546	68.723	104.873	87.892	85.77	122.659	143.78	140.793	410.618	378.748	400.01	172.27	166.037	182.824	155.622	193.925	175.484	149.576	168.601	173.531
Brassica_rapa_newGene_3395	0	0	0	0	0.223096	0	0	0.379633	0	0	0	0	0	0	0.280886	0	0	0	0.017477	0	0	0	0	0.050854
Brassica_rapa_newGene_9054	6.78547	7.91464	7.08415	6.20274	3.62065	4.33989	5.42911	3.66491	3.8146	8.87113	8.46343	10.4043	0.133428	0.070666	0.206327	0	0	0	0	0	0	0.210667	0	0
Bra029369	2.28161	6.79419	6.9318	15.4042	3.66309	3.10842	9.85672	28.8245	7.16703	12.6595	44.3822	11.3532	2.41834	1.97942	1.11615	10.3257	29.9927	17.9156	10.2462	36.3123	9.80821	8.48991	35.1539	12.3505
Bra028403	0.418969	0.149185	0.156972	0.167293	0.262488	0.414025	0.185256	0.083559	0.077328	0.887004	0.357992	0.865498	0.125671	0.233841	0.231707	0.040188	0	0.128916	0.173194	0.050106	0.165312	0.214394	0.030901	0.114507
Bra022208	10.0476	13.247	14.025	10.7442	9.1051	9.82369	10.5823	7.4712	6.80153	12.2736	15.7158	14.3345	10.5647	10.7834	11.0112	8.73513	10.3733	8.72214	8.10408	6.01452	5.18589	7.68194	5.20478	4.60669
Bra004229	3.1108	3.16237	3.21869	3.58873	2.34413	2.49765	3.42502	2.32622	2.20579	2.68544	1.6957	1.24766	4.43509	3.56742	3.84281	1.72658	1.9433	1.67344	3.8594	2.25117	2.96186	1.6486	1.96639	1.75027
Bra016576	0	0	0	0	0	0	0	0.084892	0	0	0	0	0	0	0	0	0	0	0	0	0	0	0	0
Bra040137	0	4.03591	0	1.20109	1.67141	1.54108	1.8666	0	0	1.11661	2.94185	2.43809	0	1.9212	0.337613	2.23284	1.69404	0.640244	0	0	0	2.41896	0	0
Bra026066	5.6337	2.5246	5.23388	0.958236	0	1.50841	0.793037	0	1.2096	6.75272	7.33474	8.20177	6.95102	9.31483	6.48429	1.76497	2.51846	0.608452	1.00904	1.32562	0.690877	2.08116	1.06686	0
Bra038858	0.460339	0.09139	0.320574	0.183661	0.209289	0.245297	0.521335	0.793316	0.80611	0	0	0	0.724536	0.182189	0.318721	0.185581	0.095351	0.086783	0.121733	0.219159	0.072252	0.070375	0.380006	0.338163
Brassica_rapa_newGene_20387	0.460965	0.165873	0	0.11476	0	0	0.119287	0	0.24915	0	0	0	0.193343	0	0	0	0	0	0	0	0	0	0.299739	0.440981
Brassica_rapa_newGene_28129	2.10613	0.55539	0.666326	1.44793	1.25234	1.50884	1.92995	6.57455	6.89038	2.5958	1.47524	1.69544	2.14726	0.41673	0.802788	2.47831	0.567352	4.07062	2.94989	3.89985	1.68694	1.79271	5.29605	5.7447
Bra016672	9.96173	11.8214	11.1359	16.5814	13.0354	13.8346	16.2076	16.4095	13.4631	15.6099	13.912	15.8721	5.40901	4.97762	3.90261	8.98582	7.6067	6.69701	6.56243	7.61885	8.08427	7.51221	6.69023	6.22229
Bra003899	9.1493	9.73666	8.45485	10.7895	9.46629	9.52993	7.40022	6.02752	7.05657	8.16432	9.52372	9.41257	10.4775	8.91674	10.1122	7.93391	9.72434	6.73078	6.56628	5.43477	4.11787	6.11207	4.7348	4.8837
Bra022498	22.2028	19.8262	18.7017	11.688	14.0649	12.3239	10.6304	13.6926	15.5601	13.7133	11.8962	13.8024	21.0465	17.1295	21.512	17.0144	18.7273	15.6089	14.5914	16.4815	16.5682	17.7646	17.6083	16.3179
Bra030067	3.51943	2.9256	2.6528	1.63728	2.84499	3.36571	4.70865	5.26381	3.89856	5.85936	2.95326	1.58	8.56736	9.35423	8.66304	3.98445	3.88333	6.51861	14.5412	10.4574	9.91134	2.61381	6.02086	5.59271
Bra005706	0.050584	0.030618	0.254215	0	0.026427	0.018761	0.096382	0.054685	0.019884	0	0.042333	0.033466	1.78871	3.36893	2.12113	0.993789	1.51822	0.998433	0.643841	0.282602	0.801261	0.861373	0.272872	0.407171
Bra024235	0	0	0	0	0	0	0.038132	0	0.008586	0	0	0	0	0	0	0	0	0	0	0	0	0	0	0
Bra032174	25.7106	21.6056	20.7684	19.8509	22.2447	19.1281	33.1361	33.4235	38.2425	54.6661	50.4978	48.306	13.0447	11.6511	11.3433	16.2305	13.714	18.6333	17.4616	17.6613	17.9211	16.2453	19.4842	18.969
Bra007808	28.0195	26.3148	32.5858	22.9673	21.7176	23.0571	18.9574	12.0952	11.8084	12.8969	7.69538	10.6792	12.788	12.0239	10.3384	15.0067	12.9174	13.0939	7.54279	6.98952	5.82581	13.5599	5.63029	4.09504
Bra016723	4.02592	4.4523	4.25055	9.63174	11.8898	13.3518	10.4082	9.10775	5.44693	11.4899	7.361	8.50016	3.22924	3.1879	3.45788	5.30825	5.72437	5.46286	4.53019	4.07067	5.12301	5.64793	4.72319	4.15004
Bra019088	15.9441	12.2886	18.744	13.3802	15.7987	13.7471	11.9076	12.3892	15.4757	17.3442	11.7582	21.0743	6.74941	13.4141	10.7683	12.5791	9.27691	12.0971	9.72119	10.8941	9.63496	12.2593	9.82167	10.4319
Bra013204	64.2335	54.7142	54.6463	84.104	80.0658	77.0469	83.5294	72.5522	63.3235	83.0448	81.1046	74.522	62.9795	58.5965	57.1309	86.2028	84.0185	74.3941	82.4203	69.8816	80.7004	91.4531	78.9135	81.5895
Bra037237	0.838978	1.07855	1.40326	0.521158	0.413002	0.437278	0.693749	0.255466	1.28977	0.897494	1.3721	1.37811	5.6886	4.22941	5.3016	4.53538	4.82017	3.07236	5.04278	3.49243	3.98851	3.56611	3.05362	3.42272
Bra028308	9.69091	9.97832	9.32521	7.94494	8.53286	7.77094	10.0076	4.95282	3.97757	9.00185	8.34932	8.71985	10.2801	9.59976	11.117	6.56022	5.89389	5.76011	7.33931	4.61067	4.95151	3.94538	4.70657	4.10359
Bra037402	0	0	0	0	0	0	0	0	0.023929	0	0	0	1.41681	0.760623	2.09296	0.330159	0.082622	0.266337	0.584218	0.288945	0.769498	0.126721	0.569361	0.464649
Bra022793	3.84836	3.68786	3.08904	4.39625	4.77384	4.58041	6.51915	4.14386	4.99908	4.97525	3.90825	3.50719	7.58543	6.87475	7.08225	6.80734	9.18705	8.37615	7.84467	6.99674	7.4847	9.26076	7.80089	7.94355
Bra005448	0.045358	1.35522	0.099806	0.241413	0.139154	0.130019	0.271496	0.123549	0.298797	0.347068	0.285475	0.179144	0.804725	0.507084	0.617629	0.068354	0.81121	0.315378	0.392092	0.355925	0.59247	0.767141	0.51718	0.372506
Bra003550	0	0	0	0	0.08172	0	0.041793	0	0	0	0	0	0	0	0	0.059764	0	0	0	0	0	0	0	0
Bra005463	6.69028	7.52215	5.45496	5.18107	4.03006	4.61557	3.39435	2.69233	2.59704	7.35821	11.94	14.1926	6.36825	7.62282	7.3413	2.25474	2.79749	3.54613	2.87229	2.4433	1.50387	3.12341	1.09253	1.54916
Bra022025	0	0.068145	0	0	0.062439	0	0	0	0	0	0	0	0.036185	0.063467	0.018848	0	0	0	0	0	0	0	0.056116	0
Bra025227	1.00303	0.973711	0.799323	2.02342	1.4246	1.51203	0.960355	0.710043	0.772124	3.36669	2.9273	3.75191	2.13101	1.95128	2.04105	0.987108	0.775662	0.511074	1.88839	1.17319	1.25254	0.517524	0.84266	1.06879
Bra034156	0.875854	1.9767	2.08662	4.65891	5.20084	4.41458	3.98767	2.22849	1.84807	1.42821	0.790313	0.257284	0.493167	1.28868	0.196303	1.94514	0.541481	5.02009	1.23141	1.27364	1.49247	6.10606	8.64668	2.21615
Bra001489	5.88167	3.6865	4.37957	4.63042	2.45229	3.5805	4.30574	3.37554	2.93761	16.5984	11.7826	14.2194	5.04645	4.28698	4.81424	2.55088	1.20043	1.66362	2.3971	1.51225	2.62081	2.1891	1.62294	0.972851
Bra020534	0	0	0	0	0	0	0.059365	0	0	0	0	0	0	0	0	0	0	0	0	0	0	0	0	0
Bra022196	0.10974	0.091363	0.151244	0.163072	0.134556	14.3783	17.3969	0.147063	0.099788	27.023	0.186072	0.11995	0.818796	0.690725	0.892633	18.0467	17.6832	18.9651	1.29629	0.905127	18.1767	0.870555	19.9432	22.2132
Bra039120	103.586	100.697	99.5745	60.854	67.6618	72.7313	63.8123	190.752	188.074	36.8695	61.1741	61.7366	51.9948	78.825	57.4188	132.984	148.796	229.5	99.6663	138.437	160.266	118.114	207.618	193.671
Bra025929	24.7687	23.7621	23.7897	17.9947	20.2059	17.3347	16.9426	18.9075	23.9098	17.826	19.4818	21.0119	13.3053	11.145	11.8188	13.526	12.1823	13.0861	10.8279	11.156	10.9053	10.1985	9.50289	10.11
Bra035070	321.461	251.193	306.207	353.544	500.811	501.505	273.643	334.013	306.505	265.691	117.755	114.152	201.549	187.394	225.607	61.524	62.2398	60.3934	113.374	115.434	123.438	66.68	81.3442	76.5122
Bra032192	20.8586	21.0509	22.6191	13.7504	14.0491	12.9741	12.6603	10.4196	11.802	16.2245	20.9454	20.0333	24.3727	20.9738	23.4597	15.0204	14.564	13.1551	11.8491	10.7453	11.3281	10.8483	10.4928	11.1779
Bra026261	0	0.855825	0.664768	1.87715	1.16169	1.57932	1.62019	1.13682	0.421894	3.85402	0	0	0	0.065811	0	0	0	0	0	0	0	0	0	0
Bra029367	0.791047	0.468181	0.621939	0.26132	0.592799	0.271208	0.40581	0.140479	0.027413	0.391808	0.349667	0.159852	1.06036	2.16398	1.60557	0.948581	0.84415	0.890353	0.568762	0.162958	0.725054	0.758491	0.233411	0.333548
Bra007950	48.2474	66.2432	43.9569	41.8854	35.5623	38.6004	33.2046	23.3598	22.3933	13.1446	13.0064	19.3031	56.7716	71.1239	58.041	20.2929	21.6486	22.2148	21.42	18.0978	18.9165	20.7591	18.1048	21.2437
Bra024927	23.5494	16.3981	18.1804	5.46204	4.52052	4.36932	1.03609	1.41267	2.63383	0.814958	0.877873	1.81887	13.5583	14.8112	15.6987	2.4066	3.37891	4.35473	1.18962	1.47437	2.33011	2.8991	2.21707	1.47162
Bra015993	0.111131	0.95162	0.349411	1.01551	1.8107	2.02518	0.957799	1.61503	0.201598	0.338465	3.60086	3.50489	1.77578	1.23568	0.203842	1.09522	1.41974	0.746195	0.615803	1.57428	1.52854	0.12422	1.13648	1.21069
Bra032755	9.66218	5.75911	5.8619	6.96544	10.248	11.8324	17.2467	44.7995	37.2782	10.954	5.38234	5.3972	4.32378	2.36209	3.80104	2.65134	2.65629	3.07269	2.96915	4.64415	4.50614	1.50888	5.63864	5.2324
Bra010834	22.4034	16.8842	17.6345	24.1931	21.2799	22.6595	20.3799	27.6193	21.2266	15.9453	9.52073	9.95067	22.2576	18.4822	21.0897	33.2828	32.3854	39.1337	32.7455	32.3618	36.8003	32.453	39.356	39.089
Bra032251	0	0	0	0	0	0	0	0.046544	0	0	0	0.070409	0	0	0	0	0	0	0	0	0	0	0	0
Bra028367	7.20579	6.52349	5.92938	10.0306	8.9505	10.6394	11.8487	8.46991	8.17512	17.2177	17.3113	15.2002	8.19747	7.14478	6.65189	8.70754	8.21836	5.03499	14.6856	10.8418	13.0348	9.77531	9.492	8.17705
Bra033082	3.29494	2.88596	4.09631	6.1181	7.75286	5.16716	5.2557	7.11693	7.1689	2.52261	1.85778	2.87845	2.30756	1.74211	2.40302	3.49234	2.01308	1.70416	3.63029	4.45685	2.60443	2.43292	3.41352	3.33056
Bra035809	0	0	0	0	0	0	0	0	0	0	0	0.111789	0.422011	0.874403	0.681037	1.28762	0.402001	0.741298	0.106192	0.451573	0.207657	1.05858	0.513187	0.515159
Bra006638	0.040482	0	0	0	0	0	0	0	0	0	0	0	0	0	0	0	0	0	0	0	0	0	0	0
Bra001471	11.3081	8.71481	11.9604	8.39267	4.69298	4.66794	6.536	8.1063	6.48274	9.99784	13.8572	13.3758	14.1199	14.9645	11.9136	11.7524	9.42652	7.87399	7.55832	8.3214	8.4045	9.19298	7.95036	6.17101
Bra015013	11.3502	13.4631	9.53018	10.1899	9.88468	11.4706	12.5568	6.61787	6.01133	13.7297	7.13316	9.47777	12.9748	13.6236	12.12	20.3713	21.4286	13.0783	13.1441	12.9459	10.3925	14.3881	9.69617	11.0928
Bra040378	0.307748	0.607472	1.19064	0.945374	0.369988	0.52393	2.24657	1.48731	0.83901	3.221	0.634919	0.8642	1.08285	0.439096	0.552402	3.21971	3.62301	2.09323	1.48792	2.05778	2.3575	2.49523	1.38969	1.00252
Bra034531	6.96632	6.25408	6.05502	3.84853	4.15242	3.61733	5.68894	3.65462	4.23989	7.27931	7.4692	6.97203	6.93383	6.56	6.8216	4.29765	4.2101	3.24718	4.17007	3.22184	3.70872	3.6072	3.06635	2.06792
Bra000944	37.0322	40.1409	37.1243	30.495	30.6613	32.4919	32.4023	32.0586	28.9362	49.8777	63.9594	58.585	49.0598	38.243	51.2161	18.2408	18.74	18.1742	30.5321	24.8302	25.2741	16.9085	20.7719	20.7846
Bra029686	0.900065	0.578993	0.409925	0.305213	0.445058	0.660777	0.98635	3.70037	3.18814	0.226166	0.135472	0.052188	4.05006	2.85043	5.2607	1.28127	2.08179	3.76296	4.58981	5.31323	5.82079	1.93097	7.12432	6.88939
Bra021654	13.6691	10.5645	12.2075	21.0778	23.027	22.7346	31.7775	33.6418	33.8638	31.1257	26.4595	22.0389	96.9867	67.3753	86.5586	105.085	112.243	129.638	279.969	213.746	222.862	106.546	225.2	219.276
Bra021387	47.622	58.4118	52.7736	57.1903	55.3141	48.9378	65.6379	46.1108	42.2875	73.7671	76.0918	69.7026	47.9383	49.6642	52.2407	48.7922	52.051	35.4545	46.027	40.881	45.5433	49.3251	34.4309	30.9521
Bra007720	10.4304	12.3879	14.8176	6.2549	5.46517	5.16303	9.08221	5.03564	3.65546	14.2589	19.3119	16.5608	18.1419	15.8994	16.6547	10.0503	8.39704	5.27751	5.05157	4.6472	5.01673	6.53365	3.99485	4.11999
Bra007919	15.7187	15.0529	12.4421	6.5837	9.97444	9.24513	5.336	4.73335	3.55458	5.82061	8.04079	7.25177	9.66808	14.5062	12.8171	10.376	9.52396	12.261	7.82819	7.14875	8.1419	11.6807	10.4284	10.9628
Bra030795	52.2714	62.9789	55.0989	43.8901	43.8293	45.1129	61.2311	74.7486	71.729	71.9236	85.4226	79.3749	45.2277	48.2896	47.5159	30.3288	33.6199	31.0873	33.417	29.2219	34.5314	30.869	34.5156	31.6924
Bra036932	3.38375	4.56808	3.19171	3.48866	3.12651	2.98522	3.07617	2.08598	2.27624	5.03597	4.42079	7.17494	2.76162	2.99793	2.56372	1.64947	1.51608	2.18087	1.17079	2.0248	1.70731	1.66657	1.34696	1.22495
Bra036344	39.6422	27.2623	28.636	18.4629	19.9891	19.3684	14.7994	14.9061	16.6221	139.336	193.49	200.498	41.5407	47.6197	32.8835	16.2892	13.8543	18.4905	19.9851	22.5483	19.951	16.3015	21.1315	24.8619
Bra006442	3.56519	3.262	2.13271	6.24253	6.99595	7.74314	8.43007	16.6429	16.9014	5.66822	2.71063	2.33048	2.88033	1.58811	3.01897	5.52152	4.03415	25.8837	7.81352	9.1608	9.38649	6.76853	15.2869	14.9338
Bra015294	13.0012	9.20887	8.18492	7.23337	9.37323	9.79783	9.46391	6.93714	7.00787	7.23621	6.69655	5.59871	10.6682	11.2429	11.11	15.4009	13.979	14.0225	12.0835	11.8776	13.003	11.4969	12.4546	11.4249
Bra026167	123.55	67.2553	77.7622	106.421	105.721	110.907	59.3287	144.199	126.429	38.7045	7.91202	9.11025	88.5446	44.0748	54.0519	348.936	344.907	535.562	178.564	256.548	277.589	174.986	398.382	374.082
Bra023388	19.2025	21.612	17.8902	19.0695	14.8175	18.1638	16.8373	11.9876	14.4116	19.4586	18.1448	18.8288	11.4955	12.4749	8.44195	7.82947	8.46997	6.61928	6.24372	6.3773	6.05645	5.91414	4.80802	4.92339
Bra010893	0.16177	0.036103	0.093831	0.030471	0.205182	0.165549	0.17955	0.825519	0.258171	0.114783	0	0	0.197504	0.314967	0.299854	0.303722	0.290229	0.074168	0.153229	0.152393	0.124339	0.22012	0.072386	0.281191
Bra012710	22.512	22.8671	19.937	6.36229	8.07473	7.90447	6.59614	10.359	11.5701	15.7454	24.6043	26.2137	46.3583	42.2764	45.8538	13.2158	15.8333	17.4448	9.38326	11.9426	10.0163	11.4736	14.1946	13.1271
Bra033113	0.056938	0	0	0	0	0	0	0	0.016464	0	0	0	0.011121	0.038375	0.114265	0.01981	0.089697	0	0.066645	0.008568	0.049137	0.088487	0.100482	0.061059
Bra019103	0	0	0	0	0	0	0	0	0	0	0	0	0	0	0	0	0	0	0	0.046333	0.091521	0.541864	0	0
Brassica_rapa_newGene_14062	5.75254	8.81671	6.01457	6.9786	7.51676	6.99312	13.5293	6.78347	8.85732	13.4544	9.26481	15.1796	7.64435	7.86635	5.57384	7.55828	4.83255	5.81501	12.0871	12.1831	7.65468	10.6909	12.8789	12.7061
Bra003064	9.55566	10.7448	9.9469	5.95974	6.88897	5.76353	5.72393	4.56332	4.41449	12.1635	13.5486	10.5075	15.5038	13.6604	17.9579	6.00999	5.38739	3.98136	6.15093	4.4904	5.55919	6.21101	4.57835	4.28321
Bra004403	0	0.068648	0	0	0	0	0.051469	0.068239	0	0	0	0	0.470068	0.068706	0.116448	0	0	0	0.06698	0	0	0	0.324183	0.099687
Bra003082	22.4398	19.9743	18.779	8.10806	13.3388	13.6061	8.28108	8.6467	9.20938	16.9789	19.395	19.1727	9.25849	10.6733	18.9845	3.55145	4.52721	5.0192	4.51596	5.94903	4.34928	3.80936	4.42785	6.7297
Bra002785	12.2875	13.2595	10.742	10.2133	9.19836	7.8037	9.47616	7.38645	7.14198	14.8408	17.3859	15.463	20.6923	15.0907	17.2815	9.98745	7.12013	8.05706	11.0985	7.19662	7.57228	7.6805	7.00635	6.5705
Bra010820	2.68152	0.733242	0.799306	6.29762	7.05224	7.36869	4.36554	7.10256	6.90952	4.15509	0.859182	1.05682	4.65746	3.67012	3.73384	16.4124	15.2889	12.5843	19.1126	10.7772	14.0507	7.83527	8.79167	7.34947
Brassica_rapa_newGene_20988	7.21926	6.78264	7.18129	6.75428	4.61531	4.25049	5.33167	3.73151	4.45317	4.73365	7.5093	6.24192	0.642819	0.821685	0.365747	0.158026	0.046202	0.620497	0.190304	0.116131	0.115881	1.09509	0	0.065379
Bra037158	8.48679	7.83861	5.68271	13.007	14.1047	14.0405	6.46423	12.8003	10.1614	6.52914	1.3444	0.56736	3.32938	2.31733	3.30835	25.8809	26.0628	41.103	8.85451	17.4223	19.9915	14.6319	21.4218	22.5626
Bra018394	0	0	0	0	0.215173	0.000107	0.402249	0.811469	1.14082	0	0.220463	0	0	0	0	0.160709	0.193582	0	0.22262	0.132498	0.284562	0	0	0
Bra009355	5.14903	4.47844	4.845	4.22943	7.96862	3.79393	3.94031	4.74745	1.72788	10.3456	8.11275	9.19454	10.626	8.79868	8.0109	7.86778	7.58527	6.18005	8.61251	8.5027	8.34527	6.65489	5.46357	5.68571
Bra024815	16.6467	16.1087	14.6369	15.6144	16.3903	15.4304	15.2072	14.5831	16.0542	16.473	18.1027	18.3052	23.0845	21.7786	24.5312	17.825	17.2028	19.1402	20.0907	19.9918	18.6157	17.0686	18.2457	18.6234
Bra022242	10.8949	8.3836	9.31752	6.27078	5.04224	5.70285	4.27429	4.69819	4.47398	8.86101	9.4042	7.02369	26.8807	23.2172	22.1359	12.3756	12.7597	14.574	12.3099	14.1528	11.6309	12.1962	16.2404	13.5966
Bra012519	46.9433	37.2297	40.1483	5.55659	4.6104	4.42073	10.0807	21.4586	22.7265	37.1375	92.6792	78.5763	107.966	90.3791	133.587	6.56348	7.0516	8.377	10.2227	11.2208	11.293	5.27378	12.0152	12.0874
Bra019335	0.022678	0.193392	0.26879	0.148052	0.029727	0.194438	0	0.022155	0	0.009443	0.379724	0.163133	0	0	0	0	0	0	0	0	0	0	0	0
Bra013953	0	0	0	0	0.055523	0	0	0	0	0	0	0	0	0	0	0	0	0	0	0	0	0	0	0
Bra037443	9.60927	8.2103	9.24902	16.28	17.2308	19.204	20.5487	27.8901	27.5472	9.9375	12.1313	10.2782	14.4668	12.3183	11.855	27.3163	38.4264	35.6392	61.7636	45.7177	60.3158	52.7802	43.9528	57.9069
Bra027220	6.17207	6.54146	7.70819	8.23448	10.829	11.8192	11.4582	9.14457	10.3428	24.6019	17.1037	20.4361	13.2884	15.106	19.62	9.80086	11.8039	6.03254	9.70562	12.309	9.82701	10.2432	11.8202	13.2213
Bra022537	1.04258	0.585909	1.89525	3.36687	2.52566	2.35303	2.01383	1.41237	0.935625	4.95245	5.27273	5.82844	3.6753	2.36232	1.40976	1.16271	0.883901	0.575124	2.42023	1.29917	2.30028	1.99984	1.3041	1.41041
Bra017583	0.271592	0.087726	0.32118	0.300494	0.464881	0.442308	0.41494	1.41222	1.61474	0.483342	0.392818	0.672778	0.912369	0.724035	0.490649	1.25643	1.02144	1.73956	1.11892	1.90823	1.8417	0.720353	1.74662	2.87749
Bra014826	45.3633	90.7998	88.4734	44.6591	26.0162	26.2601	38.8085	11.3169	13.122	26.706	27.2116	27.1732	54.5703	156.991	67.2385	25.1297	26.1602	19.8749	17.0329	10.4374	14.1721	25.3121	5.05566	5.94036
Bra032118	86.9745	120.91	113.994	94.7749	85.6687	78.0671	105.482	79.8698	74.9719	137.593	224.648	201.454	144.394	176.69	136.828	103.257	106.244	87.8507	123.239	110.334	107.778	102.596	87.9384	80.9424
Bra003660	0	0	0	0	0.073505	0	0	0	0	0	0	0	0	0	0	0	0	0	0	0	0	0	0	0
Bra005342	0.077222	0.135106	0.003292	0.017306	0.2716	0.116227	0.075982	0.011223	0.011898	0.048215	0.276064	0.268677	2.41431	0.973445	1.03475	0.536382	0.642513	0.146872	0.123793	0.513923	0.516448	0	0.18819	0.437866
Brassica_rapa_newGene_26451	0.436207	0.022064	0.146911	0.04436	0.762935	0.145304	0.346884	1.89261	2.30709	0	0	0	0.99036	0.539122	0.086398	3.37125	3.11406	3.75272	4.37227	5.52558	4.45335	2.9987	6.64913	8.16791
Bra017370	0.271991	0.280901	0.193923	0.380917	0.449401	0.264807	0.631341	0.981594	1.17653	0.835924	0.594051	0.056761	0.03486	0.068722	0.07406	0.130311	0.205665	0.043842	0.038966	0.223554	0.194834	0	0.095872	0.178433
Bra009168	0.239675	0.441768	0.917302	0.088247	0.823797	0.737524	0.033929	0.205211	0.410796	0.037135	1.29337	2.7164	0.716849	0.628433	0.912283	0.266607	0.577775	0.684349	1.76506	0	0.353968	1.10285	1.06536	0.136967
Brassica_rapa_newGene_3294	0.229959	0.41733	0	0.284381	0.352472	0.233081	0.311969	0.269085	0.239456	0.425842	0.285778	0.398967	0	0.037384	0	0.193757	0.395434	0.237893	0	0.108792	0.069042	0.156134	0.1068	0
Bra019830	4.15007	4.3094	4.12273	5.77842	6.41616	6.35601	4.64316	2.95522	4.4748	4.05479	3.05119	5.2771	3.88031	7.81746	4.10422	9.89758	13.6215	9.73998	9.74104	12.331	11.4574	11.0974	5.83416	5.42537
Bra021855	52.8943	55.9105	51.3952	52.4535	57.4321	58.0277	73.5265	70.4952	70.1948	110.993	113.728	102.755	65.9088	65.4911	70.8947	43.6429	48.0565	44.9834	59.7992	58.7253	48.8982	48.8902	43.5455	47.2976
Bra015154	14.8709	10.6064	11.3434	8.87159	8.80555	7.03472	6.45974	11.8228	10.5665	18.2154	17.7352	18.8161	29.0207	25.9296	28.3921	13.828	14.8423	19.3916	15.2254	14.8221	15.0496	12.6092	14.275	16.095
Bra039228	0	0.395474	0	0	0	0	0	0	0	0	0	0	0	0	0	0	0	0	0	0	0	0	0	0
Bra005870	0.262854	0.240096	0.194157	0.023618	0	0.25204	0.02098	0.02079	0.124928	0	12.3131	10.889	0	0.069725	0	0.098029	0.131913	0.240308	0.553296	0.248734	0.243432	0.481703	0.409543	0.537898
Bra020046	3.28684	2.84046	1.95952	2.39104	2.86432	2.18332	1.05323	1.0357	1.56564	3.60468	5.69065	6.11053	4.48135	5.3238	4.70366	2.52992	3.33983	2.5305	0.817245	0.780873	0.991658	2.10463	0.958465	1.21418
Brassica_rapa_newGene_8146	0	0.611808	0	0	0	0	0	0	0	0	0	0	0	0	0	0	0	0	0	0	0	0	0	0
Brassica_rapa_newGene_12703	0	0	0	0	0	0	0	0	0	0.295376	0	0.433283	0	0	0	0	0	0	0	0	0	0	0	0
Bra000730	3.55508	4.52595	2.20318	5.36119	4.48023	6.5999	5.55736	5.6791	4.11484	5.55607	6.02538	12.3576	5.62595	6.59654	5.01731	4.19128	5.38504	3.29148	6.88197	5.49	6.07483	3.10548	4.48722	6.59585
Bra022656	11.6068	11.3153	15.0477	10.1482	8.96138	6.64318	12.3861	7.18327	7.08292	21.0898	24.8948	28.3535	17.449	13.7697	13.8816	9.01082	8.28576	5.94086	8.53567	6.32689	7.03519	6.40915	5.84062	4.87696
Bra036805	0	0	0	0	0	0.126159	0	0	0	0	0.38806	0.209758	1.5249	2.30232	2.5757	1.75767	0.964508	1.29587	0.720854	1.0261	0.365576	0.613147	0.548986	0.900642
Bra023348	1.61406	3.04677	3.75086	1.48933	1.32852	1.18322	1.42705	1.12141	0.970182	3.70243	4.16861	3.90343	3.82285	4.59618	3.3889	2.77597	3.0681	1.25937	1.54434	1.07863	1.17434	3.18978	0.598669	0.888691
Brassica_rapa_newGene_20430	0.464324	0.361443	0	0	0.195763	0	0	0	0	0	0	0	0	0.122363	0	0	0	0	0	0	0	0	0.099213	0.330805
Brassica_rapa_newGene_20248	0.660517	0.37526	0.472265	0.312379	0.074776	0.158971	0.212403	0.558991	0.371001	1.0021	1.81185	1.62526	0	0	0	0	0	0	0	0	0	0	0	0
Bra040944	0	0	0	0	0	0	0	0	0	0	0	0	6.17857	5.28239	7.42903	5.72309	6.96492	5.6265	4.60562	6.82876	4.70233	5.67538	5.91744	6.41146
Bra026708	18.3169	20.7315	20.8745	15.3401	15.5666	14.7798	13.1521	13.0676	12.6194	11.2198	11.5021	11.7023	13.9417	13.8744	13.8449	16.8418	17.0043	16.2037	12.9728	11.9893	12.8608	16.1351	13.7005	12.4565
Bra012890	12.5426	20.6009	20.9266	20.0859	20.6544	17.7988	36.1401	17.6985	16.9091	26.1022	14.661	14.7544	3.84002	15.8218	5.63137	22.9469	20.1804	14.8589	14.0184	13.6866	15.6512	27.021	15.512	14.879
Bra030452	0.440154	0.61817	0.319396	0	0	0.070358	0	0.148667	0	0.497027	0.331184	0	0.073353	0	0	0	0	0	0	0	0	0	0	0
Bra025294	0.846359	0.059116	2.56903	1.22148	1.1827	1.66041	1.11118	0.749616	1.35208	0.635512	1.88985	1.50765	0.309718	2.24342	0.746641	5.31649	3.34524	1.1414	0.265832	0.009015	0.540428	2.12315	0.393903	0.539749
Brassica_rapa_newGene_5607	0.050614	0.374051	0.466345	0.49116	0.50179	0.658639	0.377347	1.32137	1.21369	0.612126	0.501064	0.915578	0	0	0	0	0	0	0	0.067119	0	0	0.044527	0
Brassica_rapa_newGene_11738	0.988982	0.555796	0.049663	0	0	0	0	0.046261	0.051401	0	0	0	0.485616	0.502384	0	0	0	0	0	0	0	0	0.215889	0
Bra038831	7.5811	6.45609	8.01202	7.1596	7.58578	6.60536	6.06983	7.77344	7.46844	6.00502	7.83975	7.97993	8.93925	7.85285	10.2377	8.02299	8.03916	7.00376	6.54452	5.66656	7.47494	8.00818	7.83517	6.82913
Bra039018	53.1975	34.324	56.8325	45.3177	43.8634	39.5398	57.6464	53.3509	59.0392	88.6408	78.3542	82.6219	70.4582	78.9172	67.9875	48.2075	59.0098	44.6054	64.337	56.7158	62.8975	56.8744	53.7283	52.1074
Bra030868	118.216	87.6464	110.739	92.7669	85.7841	86.0938	156.212	120.851	133.679	31.0061	12.2824	11.3546	131.669	151.546	131.034	154.688	143.483	151.892	207.555	218.844	190.546	117.011	109.567	107.325
Bra002625	120.908	76.7424	75.68	135.398	150.126	154.509	71.4531	150.528	156.072	16.8319	6.5767	6.58288	70.5624	43.6684	46.2879	70.8444	77.5425	103.511	202.449	232.331	219.739	66.5984	209.902	211.828
Bra014292	0.979328	5.13793	3.27684	1.98382	1.32162	2.77467	2.9159	1.49066	1.80231	2.82025	3.41106	3.51477	9.36418	8.08773	7.39921	5.73078	6.01216	5.62822	4.89948	3.90325	3.91785	6.50978	4.84733	4.47336
Bra004472	9.81598	10.0742	8.92457	5.72184	5.495	4.53314	2.13575	2.56216	1.54409	0.086671	0.152701	0	2.24146	2.54136	2.05097	0.926619	0.907363	1.34986	0.278547	0	0.260093	1.1277	0.1719	0.852686
Bra000543	19.9362	19.9937	19.7266	20.7397	20.7942	21.2478	17.9155	17.1166	16.9917	16.2346	21.958	21.4395	27.2244	33.6283	23.714	29.4667	28.3026	35.8053	33.5706	26.9876	26.7158	32.7779	31.5324	30.6546
Bra013945	43.8726	43.6067	46.2293	20.2487	29.9226	30.6002	26.466	15.0859	5.37995	14.4004	30.2975	27.1125	85.388	104.5	132.531	37.4103	35.0849	27.0059	11.1936	10.4483	10.0575	25.9069	12.2234	13.319
Brassica_rapa_newGene_16722	0	0	0	0.064863	0	0	0	0.085446	0	0	0	0	0	0	0	0	0	0	0	0	0	0	0	0.562692
Bra029529	15.8265	15.9864	15.8836	11.2451	13.7745	12.0047	14.7964	15.3012	13.697	15.6721	11.9398	18.0619	13.2377	16.3448	14.5551	18.8573	15.3111	12.7614	17.2653	14.5885	13.896	15.54	15.235	16.5398
Bra003402	34.8353	29.2591	27.7931	5.73367	6.12873	5.31771	2.48789	4.22371	4.58518	1.52706	1.50496	1.76587	7.24359	11.0041	9.74052	2.88414	3.29203	1.80757	1.61358	1.48051	1.78249	4.54747	3.74917	4.24129
Bra029806	0.1344	0.361843	0	0.906149	1.6339	1.35497	2.52127	6.82058	6.51956	0	0.113927	0	4.54004	1.32845	3.7528	2.01074	1.36183	4.30882	6.8702	4.95647	4.28634	1.63888	8.90417	6.4943
Bra031104	0	0	0	0	0.053899	0	0	0.024535	0	0	0	0	0.071587	0	0	0	0	0	0	0	0	0	0	0
Bra000319	0.065496	0	0	0	0.031143	0	0.015927	0.015783	0	0.112567	0	0.069729	0	0.04315	0.08195	0	0	0	0	0.042666	0	0	0	0
Bra035860	1.3618	0.803857	0.833781	0.052155	0.705816	0.431111	0.479943	0.317451	0.042725	0.674271	1.62849	3.12309	0.870322	2.71806	1.18384	1.03505	0.972283	0.008946	0.122488	0	0.306105	0.776162	0.272123	0.215215
Bra017663	0.913254	1.43655	0.925348	2.09396	1.42796	1.82069	1.99048	1.52074	2.1053	2.31791	2.95783	2.11075	0.138355	0.163582	0	0.284815	0.377118	0.32102	0.047091	0.017858	0.021134	0.227273	0	0.060247
Bra036246	9.0336	11.199	7.02141	10.46	8.5101	10.9251	11.6996	6.46629	4.21819	10.2941	9.26807	7.19662	7.75236	10.4751	7.18633	8.83507	8.35908	4.69736	5.71031	7.18212	5.57371	6.07178	3.57546	4.22726
Bra013667	0.919449	0.519569	1.26376	2.18374	2.74257	2.73755	2.94198	3.07936	3.61594	3.17599	2.03688	1.72389	0.227685	0.494192	0.451926	0.499715	0.684125	0.958204	1.52807	1.99933	1.71066	1.53191	1.5363	1.77169
Bra036348	0	0	0	0.075776	0	0	0	0	0	0	0	0	0	0	0	0	0	0	0	0	0	0	0	0.427289
Bra038439	26.2727	32.1128	37.1577	37.7708	27.5524	33.0138	35.786	23.9211	21.801	81.0733	96.4285	99.1418	9.62526	16.3984	8.39217	13.8314	16.8759	13.2875	9.85892	7.22802	8.83487	23.1666	4.5688	8.12989
Brassica_rapa_newGene_12	0	0	0	0	0	0	0	0	0.047257	0	0	0	7.7677	5.28054	6.10874	4.83573	2.13428	4.23246	3.98678	3.70408	3.26087	5.39499	3.73952	2.33664
Bra027019	24.3153	54.7909	52.8317	31.2697	20.6528	18.2359	43.1063	5.32823	6.34256	51.1375	26.7282	29.5732	58.2137	88.2163	38.6351	53.3196	47.3345	31.8204	11.9137	10.879	10.5006	48.6106	5.79861	7.57967
Bra013818	15.0379	17.579	16.3003	9.62285	10.2872	10.152	12.8009	8.05712	8.82659	15.8475	10.6635	11.3001	15.3057	10.812	13.5471	10.8524	9.82073	7.08385	8.38781	7.29775	7.52546	9.46561	6.82705	7.1372
Bra005798	10.9733	14.0692	14.0134	15.526	12.3686	13.3231	19.797	18.0284	12.15	18.3655	15.4026	12.1191	11.9583	12.4318	9.56261	11.3506	11.183	8.67103	14.5791	10.8527	11.7676	9.48601	9.99009	7.43477
Bra015853	0.924418	2.52333	1.44233	3.14602	2.70402	5.23088	4.1222	3.52109	1.94459	1.91927	0.986755	1.59451	21.1472	33.8442	24.5126	21.1752	22.8758	24.4581	11.4186	9.66508	10.5882	22.6644	8.86178	7.12886
Bra004338	3.48862	3.94005	4.43091	2.55717	2.01982	2.09212	2.04456	0.879872	0.187002	0.94214	0.911938	1.42389	11.5174	9.802	13.5129	4.75714	5.55306	6.78414	9.95297	8.99813	8.54197	5.82671	6.02081	5.83305
Bra002392	0.257803	0.116888	0.110162	0.049327	0.070559	0.073023	0.040254	0.037257	0	0	0	0	0.041947	0.118714	0	0.199259	0.527012	0.167689	0	0	0	0.55179	0.047859	0
Bra008561	555.51	507.406	470.503	815.442	950.909	934.816	918.625	1036.33	1069.14	489.37	172.167	168.974	532.935	404.889	532.364	1351.16	1375.07	1586.24	1543.64	1651.28	1627.32	1424.57	1826.01	1849.83
Brassica_rapa_newGene_21258	1.0854	0.708443	0.056835	0.484265	0.412803	0.441358	0.593517	1.19954	1.19965	1.04582	0.646087	0.806308	0.103296	0	0.222794	0	0	0	0	0.026077	0	0	0.107274	0
Bra027548	0	0.0257	0	0	0	0	0	0	0	0	0	0	0	0.048378	0	0	0	0	0	0	0	0.024025	0	0
Bra025224	1.06337	0.472321	0.954023	0.165594	0.144885	0.146346	0.215641	0.104055	0.126106	1.38841	2.03351	2.54163	0.697101	1.83461	0.238142	0.413459	0.400084	0.045095	0.025936	0	0.101843	0.203311	0	0.114917
Bra040708	0.794144	0.251537	0.071839	0.892095	0.332242	0.70454	0	0.070512	1.1481	1.57225	2.58645	1.10769	2.06059	0.358972	2.72919	0.589314	0.081615	1.66172	0.243867	2.31944	0.401313	0.256347	1.734	0.101448
Bra012416	0.597025	0.374589	1.4477	0.384676	0.205358	0.14494	0.056984	0.084608	0.030972	0.296996	0.013369	0.053581	0.356937	0.730177	0.48055	0.107801	0.069416	0	0	0	0	0.092132	0.021049	0
Bra001660	3.38293	5.04092	5.46097	8.41097	5.55258	6.61648	5.87596	4.09536	5.29084	6.84895	5.45183	3.83275	4.79073	5.988	3.67992	3.02828	3.42844	2.89123	1.65553	1.93431	1.29977	4.52697	1.24678	1.88871
Bra037831	1.41637	0.959897	1.3664	0.955821	1.12328	0.767584	0.678115	1.4849	1.43007	1.1842	0.773827	0.82637	3.7687	1.6953	4.21269	1.23599	1.07874	2.4354	1.62703	2.29208	2.36134	1.16774	2.07926	1.20018
Brassica_rapa_newGene_7182	0	0.369294	0	0	0	0.058025	0.161017	0	0	0.047633	1.05227	0	0.117252	0	0	0	0	0	0	0	0	0	0	0
Bra030481	14.5631	17.0863	14.9953	13.9065	15.7012	13.1181	13.391	9.4498	9.63452	12.4144	13.7477	12.6168	13.3103	10.865	12.762	11.6911	11.3749	11.5877	8.72832	9.70426	9.27042	13.4253	11.8581	11.3398
Bra040423	8.92015	8.51094	4.82566	9.2623	10.4208	8.83836	6.95039	5.00352	5.75692	5.29582	2.91465	5.38096	23.9694	19.995	17.4949	7.70253	10.3115	8.09869	5.84856	3.43215	4.40394	5.69231	7.24134	5.00224
Bra032238	0.197694	0.128091	0.074149	0.036079	0.04348	0	0	0.153092	0.062998	0	0	0	0.304525	0.164905	0.292145	0.044762	0.236896	0.101041	0.096599	0	0.373669	0.225689	0.340948	0.708793
Bra013456	45.552	29.0824	32.2748	15.7475	15.7645	14.7912	11.2845	12.7759	12.6858	44.3168	51.1339	46.0145	22.5147	27.4982	17.7089	14.8154	14.157	18.3454	13.8955	15.3459	16.7301	20.9951	14.9553	14.5714
Bra032669	3.59639	4.49065	5.35013	3.63217	2.28136	2.7896	3.78665	1.26092	1.88674	4.47252	4.63995	5.62943	4.24902	7.11516	4.51907	5.52545	5.22486	4.21128	2.79848	3.18982	3.72102	4.42728	3.20173	2.47142
Bra019790	0	0	0.030832	0	0	0	0	0	0	0	0	0	0	0	0	0	0	0	0	0	0	0	0	0
Bra006123	7.89644	9.5892	8.18235	7.92381	8.91782	9.56821	8.72065	7.47865	5.36604	17.8179	24.9842	21.6945	10.2591	7.62639	11.53	3.3535	4.98311	4.24378	5.88661	4.89588	4.2582	4.98396	4.67778	1.60552
Bra006068	58.3459	49.5409	48.6389	72.8856	73.924	75.6635	71.4406	67.3633	62.8904	77.3426	65.1807	61.0409	74.5534	66.6058	76.1799	74.4319	75.8371	75.7769	57.4062	50.674	55.0611	64.6542	62.6918	57.7225
Bra029541	6.29105	7.66465	7.62944	3.65944	2.32912	2.20016	2.95977	1.43581	1.37997	4.20461	4.74644	4.43993	9.44927	10.1948	9.82055	2.10536	1.95965	2.02937	3.88727	2.4801	2.75081	1.51676	2.21534	1.75357
Bra028021	0	0	0	0	0	0	0	0.082411	0	0	0	0	0.046235	0	0	0	0	0	0	0	0	0	0	0
Bra026621	11.774	12.0261	13.5944	33.3413	93.7145	91.2911	112.402	106.925	107.243	23.8848	47.3329	50.5355	4.45524	3.87393	1.5835	16.0309	15.3112	24.5773	37.6697	40.1818	44.5471	52.8061	74.9634	73.1694
Bra028700	3.77447	3.83941	3.02507	3.37305	2.75877	3.6073	3.96118	4.07693	3.59908	3.93421	4.32822	4.00969	5.06123	3.99909	6.23544	5.01117	6.06715	6.46905	5.68794	6.44921	5.3075	4.0007	5.23658	5.19639
Bra039539	0.135941	0	0.035842	0.038829	0.058134	0.000487	0	0.039731	0.091518	0.035221	0.165144	0.168039	0.023879	0.115807	0.089008	0.130154	0.066755	0.243808	0	0.001896	0	0.014415	0.384052	0.35809
Bra017799	8.31707	4.9562	6.22879	1.68026	3.04197	4.72653	0.982524	1.65507	2.07465	1.0587	0.353324	0.073838	16.0213	20.7652	21.6735	3.99094	4.0694	9.71487	1.48072	2.65808	2.47696	1.08587	4.14719	4.07842
Bra020490	0.216861	0.55373	0.944471	0.316988	0.709004	0.678123	0.302562	0.026642	0.049627	0.137693	0.894668	0.59575	0.708258	0.511986	0.31226	0	0	0	0	0	0	0.138333	0	0
Bra011604	20.0871	27.4797	27.7683	18.4634	17.584	16.7953	16.8642	12.6278	11.4637	14.4069	21.6899	18.5789	23.0222	34.4743	29.2529	19.7943	18.8964	15.5702	14.269	12.0314	11.1381	12.8471	7.50723	7.46838
Bra011259	1.409	2.83782	2.17169	0.89154	1.29659	1.16128	0.972852	1.18816	0.928231	0	0	0	56.4585	33.0499	64.6119	2.11632	1.6584	3.08461	1.67367	2.2252	2.08086	0.934807	2.72324	1.41321
Bra008930	0.033544	0.015886	0.040995	0.04309	0.049655	0.023802	0.353876	0.552042	0.042326	0.018317	0.024853	0.071276	0.021033	0.016625	0.076687	0.177552	0.030005	0.054925	0.0495	0.042255	0.027298	0.012131	0.014323	0.021595
Bra001801	0.205929	0	0.02168	0	0	0	0.005805	0.051768	0	0	0	0	0	0	0.154756	0	0.053615	0	0	0	0	0	0	0
Bra037487	3.97138	3.23405	2.6128	6.8747	8.19959	9.29503	7.72204	17.3009	15.1186	3.93105	1.74131	1.50114	1.70798	1.5578	1.80761	6.47023	6.62888	11.7879	10.4519	12.8243	11.2079	8.62332	12.5823	12.6139
Bra000947	15.1409	12.8182	18.2083	13.3272	12.8864	13.45	17.3565	16.6068	16.6878	25.0971	33.0101	30.2821	14.5018	17.7527	12.8739	10.3884	10.1673	9.86863	7.06359	11.3401	10.8352	12.2447	10.9765	7.94516
Brassica_rapa_newGene_3438	0.679065	0.817414	0.301438	0.753765	0.351562	0.801838	0.606768	0.458659	1.15582	2.6821	3.61831	2.41047	0.187522	0.578817	0.557901	0.210698	0.087796	0	0.078591	0.163699	0.428707	0.380786	0.010872	0.000111
Bra023370	3.94408	4.86106	5.45314	1.83814	2.36415	2.28413	1.60727	0.962084	1.14894	1.8547	2.08297	0.594389	11.3795	17.7615	18.8681	1.7866	2.05544	2.04122	3.0139	4.42469	3.20268	1.73167	1.75952	1.64914
Bra017067	1.64207	2.8498	1.06459	9.28509	10.3693	8.93644	18.9018	31.0451	36.2229	18.776	9.80118	8.44303	6.09415	5.4374	3.43002	4.74685	3.75584	8.05066	8.20704	7.89729	8.27832	6.26678	8.31518	9.91126
Bra039967	0	0.077266	0.06532	0.067991	0.027941	0.049916	0.100836	0.091356	0.25472	0.34129	0.627108	0.235503	0.2168	1.58019	0.399879	0.328046	0.038367	0.011402	0.031014	0	0.092961	0.085164	0.34729	0
Bra011705	0	0	0.01247	0	0	0	0	0	0	0	0	0	0	0.061066	0	0	0	0	0	0.045437	0	0	0	0.027239
Bra005760	0	0	0	0	0	0	0	0.070433	0	0	0.087322	0.103724	0	0	0	0	0	0	0	0	0.181216	0	0	0
Bra024998	59.2764	69.0382	63.684	54.0868	40.4684	40.4305	41.2907	33.7632	32.0771	41.0233	44.1559	46.9161	55.5609	55.3991	51.3425	37.5831	36.9118	39.4434	32.6602	28.5127	30.6626	35.9405	34.5591	35.3295
Bra024966	6.99952	6.97094	8.02494	7.37218	8.80346	7.15461	5.56278	5.03663	5.70746	7.87863	15.01	14.2104	7.77703	9.48301	9.27326	5.84096	2.76697	2.92291	2.98177	3.10528	2.82495	1.88348	2.10854	1.91077
Bra022240	10.3915	14.3027	13.6448	8.55535	8.02804	7.6959	8.41869	5.659	7.35802	9.97886	8.41856	10.1822	15.6323	19.5199	15.3419	12.4084	12.5032	11.7286	10.5363	9.33374	7.79592	9.91579	8.39992	9.4497
Brassica_rapa_newGene_13073	3.10017	3.35005	3.21932	3.55836	3.78934	3.28175	2.64745	2.09997	2.20027	4.05083	4.70443	5.48773	0	0.15669	0.154777	0	0	0.075467	0	0	0.09653	0	0	0
Bra031718	1.79017	1.05001	2.03547	2.0496	2.92376	2.65994	1.44151	3.7428	3.8964	0.187057	0.118276	0	0.119698	0.096086	0.100956	0.565222	0	0.481717	0.559758	1.38181	1.35235	0.621118	2.53643	3.7634
Bra032137	27.9441	36.175	34.9011	60.3069	58.9136	60.2887	50.2638	59.3282	57.1581	46.474	51.4174	58.4573	28.2767	34.4862	30.659	44.4322	42.8513	52.353	78.6953	76.4428	68.8477	57.3483	62.7327	68.0036
Bra004561	3.15707	2.87797	2.89219	3.65606	3.21816	2.59089	3.29268	2.42833	2.26657	4.2646	4.54142	5.52124	3.53996	2.53747	4.23684	2.74865	3.44144	2.67973	2.52828	2.46226	2.4521	3.21023	2.35788	2.86111
Bra020772	11.578	17.3309	15.4332	12.5548	5.65864	8.31907	7.66059	2.10985	1.73071	9.34127	4.24555	6.63621	27.7674	54.9827	23.416	5.23918	5.95183	2.14452	2.9946	1.55866	0.961024	4.12289	0.565216	0.715085
Bra024270	64.4685	79.9767	67.2569	100.173	90.7278	88.6767	116.893	81.5406	80.2049	93.6217	82.2383	77.1263	43.426	50.8346	42.5234	121.376	118.427	90.6911	85.1993	76.4761	73.3028	117.685	67.8114	68.4665
Bra008278	1.86269	2.05826	1.29328	3.36697	2.99438	3.66495	1.7425	2.13991	2.40638	1.7583	1.00683	2.69786	3.05969	2.3115	2.41319	1.65553	2.53268	1.62336	2.63392	2.30187	2.19293	1.76108	1.32783	2.46174
Bra033972	16.7779	15.8506	16.9749	6.19276	15.0913	12.2175	8.43392	22.9583	20.7108	3.39095	1.26096	7.07226	10.5193	10.251	17.3752	9.99036	10.116	15.474	28.6966	40.0677	33.9761	16.2822	40.9448	50.0047
Bra037980	9.43216	6.38014	8.77534	13.4505	15.207	16.6167	17.8588	36.1896	31.8863	24.5989	18.2955	13.8345	16.4723	11.9626	13.4	12.7136	11.5636	13.6155	25.5522	22.7586	23.7432	10.5618	24.7021	20.8821
Bra039552	0	0	0	0	0	0	0	0	0	0	0.077598	0	0.107447	0	0	0.155765	0.103514	0.581104	0.071597	0.510749	0.041779	0.037993	0.317733	0.338005
Bra021276	1.03358	0.887805	0.845494	2.21045	2.00101	2.79861	4.98958	3.49943	2.91401	25.0484	23.9484	16.4549	6.07176	17.1721	7.16158	12.3638	11.8324	5.81256	4.50022	5.23916	5.25363	12.1507	3.94991	3.81703
Bra024883	0	0	0.012069	0.007206	0	0	0	0.001723	0	0	0	0	0	0	0	0	0	0.017359	0	0	0	0	0	0
Bra005902	0.026725	0	0	0	0.037471	0	0	0	0.096912	0.140857	0.734074	0.419488	0	0	0	0	0.033527	0	0.016284	0	0	0	0	0
Bra029606	19.5104	20.7367	18.3177	12.9848	16.016	14.0842	13.0889	13.4424	15.3502	14.62	17.1734	15.0775	50.9761	47.4596	48.034	23.0736	21.6233	24.8177	21.8665	19.3137	17.2801	16.9724	16.9481	17.7012
Bra031901	0	0	0	0	0.014691	0	0.156401	0.042466	0.046324	0.030388	0	0.026638	0	0	0	0	0	0	0	0	0	0.027134	0	0
Bra024949	2.49395	3.58191	1.33299	2.36606	2.42941	3.04575	3.67493	1.91442	1.68208	4.0129	4.55742	3.75253	1.50252	3.17537	3.32976	1.90562	1.64776	1.74291	1.76659	1.50556	2.07118	1.39377	1.06322	1.00732
Brassica_rapa_newGene_29292	0	0	0	0	0	0	0	0	0	0.480392	0.379339	0	0	0	0	0	0	0	0	0	0	0	0	0
Bra031788	19.3037	21.8552	21.2295	18.6828	17.3641	17.5916	19.6387	14.7983	12.8169	22.6282	25.9216	24.028	15.9466	17.7304	17.8147	16.0794	15.9912	14.7304	9.64339	12.9237	10.3395	12.2956	12.6633	13.6471
Bra013611	10.3846	10.2454	12.4411	9.33912	7.82321	9.86322	10.2254	15.1189	14.5917	17.4436	16.0075	11.1857	10.1964	10.1997	8.4719	37.681	41.3411	45.8834	27.9788	33.9153	30.8507	21.9762	24.593	24.1522
Bra038390	0.752768	0.598967	0.419909	0	0.124435	0.292396	0	0.061448	0	0	0	0	0.324042	0.130136	0.193736	0	0	0	0.155964	0	0	0.067206	0	0.108879
Bra022166	7.13017	4.09341	3.40563	0.850416	1.56869	0.993774	1.06692	0.863307	1.33018	1.88727	2.88202	3.02189	2.09802	3.46147	2.74694	0.437474	0.804077	0.700036	0.850368	1.32883	0.684138	0.375406	1.15099	0.755535
Bra003664	85.871	64.0937	52.9154	25.1706	29.1755	27.4168	14.1127	44.021	33.7463	32.4157	49.6094	47.9583	442.988	267.066	353.4	39.5388	44.9334	66.0455	62.6357	74.1303	73.6747	21.5691	56.3979	54.9215
Bra001214	8.13544	11.7843	10.5662	7.54589	4.90387	7.15071	6.0266	5.55318	8.43199	6.0968	7.46851	13.073	11.5002	12.2897	13.1618	9.05317	8.64521	8.04101	9.1095	4.64118	7.68146	7.70934	6.12475	6.45033
Bra040863	6.75082	5.66958	5.32745	3.31279	3.39366	3.63844	4.31205	2.66918	3.6734	8.27414	6.27767	7.92387	5.25457	5.08547	4.36569	2.82726	3.0042	2.40803	3.22688	2.65671	2.44432	3.20497	2.36717	2.00262
Bra024402	10.9074	10.0437	10.9675	12.3447	12.0411	12.7594	15.0401	10.3424	10.3253	16.1235	15.3484	12.714	17.2065	17.8902	16.6737	15.5321	15.0563	10.5665	12.0147	9.43112	10.8981	14.906	10.2255	8.72036
Bra005690	54.7235	42.516	45.6569	68.9668	65.6547	73.5237	73.9309	73.3937	61.1266	116.723	132.585	151.184	13.1687	12.2182	11.3537	10.9099	10.4637	7.14468	8.32066	9.05664	12.048	9.06384	6.98259	6.50297
Bra001209	0	0	0.067146	0	0	0	0	0	0	0.163004	0	0	0	0.156473	0	0.16601	0	0	0	0.077489	0	0	0	0.123764
Bra036938	0	0	0	0	0	0	0	0	0	0	0	0	1.28663	3.177	0.596374	1.14875	1.28432	0.760479	0.447091	0.687977	0.273999	0.8976	0.574676	0.075324
Bra028845	6.34934	3.63393	4.66022	4.37692	4.59944	5.38157	5.72502	5.76857	5.23783	7.97328	7.01985	8.00517	19.3634	21.6187	21.7621	11.677	17.7582	17.8708	23.3776	22.2436	19.4873	24.575	31.2676	30.0275
Bra009300	55.6467	67.8878	68.6172	31.5232	48.684	48.5312	47.4026	51.5605	47.8345	35.8914	14.8547	11.3445	2.28149	57.3058	2.38358	373.552	373.699	360.246	204.748	220.733	231.044	340.56	219.063	210.73
Bra003798	0.863677	0.291337	0.120981	0.290393	1.04115	0.258149	0.418374	0.939326	0.722005	0	0	0	3.67172	2.07218	4.62402	2.6254	1.73265	1.15412	3.68953	2.91049	3.04011	1.03157	2.1861	1.90412
Brassica_rapa_newGene_11803	4.96773	1.7272	2.00558	5.50515	8.67517	7.59237	12.5131	32.0738	44.1908	3.57329	1.56434	1.89875	1.3501	0.647856	0.564781	3.57245	4.72256	6.95768	6.19705	9.22365	7.36218	5.63476	7.76245	11.8302
Brassica_rapa_newGene_2973	0.750899	0.852933	0.782885	0.887608	0.862295	0.805571	1.11522	0.376174	0.776486	2.25778	3.04619	3.19274	0.049377	0.194299	0	0	0	0	0	0	0	0	0	0
Bra017532	13.3217	19.2982	19.1214	16.3376	14.4056	12.4033	19.5478	10.1666	14.0473	44.5064	36.5385	33.8393	20.4211	27.7033	20.47	36.7867	30.0534	24.5764	25.0423	20.2589	19.6984	26.125	19.8434	19.2069
Bra027956	21.8592	19.9074	21.4995	21.918	22.4659	22.1352	23.9621	17.3081	16.052	27.5965	24.2671	23.9911	11.9758	13.3236	12.0286	14.6344	14.3303	12.6179	13.1015	11.4765	10.5163	12.0053	10.2872	9.71725
Bra013323	0	0	0	0	0	0	0	0.008841	0	0	0	0	0	0	0.160988	0	0	0	0	0	0	0	0.034221	0
Bra019162	11.0434	15.4752	19.4179	10.1149	11.441	10.2657	5.54029	4.13278	3.07907	15.137	15.315	16.637	22.3783	31.5418	16.4806	2.06903	2.68842	0.740363	0.52945	0.106966	0.126002	1.37648	0.600695	0.550316
Brassica_rapa_newGene_23625	0.788219	0.452494	0.585156	0.093224	0.700072	0.079611	0	0.170559	0.257517	0.058529	0.342918	0	0	0.222116	0.060871	0.177633	0	0	0	0.166382	0	0	0	0
Bra011140	4.19019	3.02632	4.55361	8.4913	8.71494	8.65276	7.45601	6.58142	5.65498	10.7188	17.2069	13.9853	6.96187	5.28371	6.31129	14.257	15.9404	13.6179	11.0373	10.779	13.7443	11.7929	12.768	9.06144
Bra027944	0	0	0	0	0	0	0	0	0	0	0	0.0207	0	0	0	0	0	0	0	0	0	0	0.041179	0
Bra017015	0	0.075658	0.028461	0.071844	0.013901	0.029839	0.007515	0	0.002205	0.002832	0.019704	0.031688	1.44033	2.59691	2.72772	1.40378	1.03461	1.12499	1.10385	0.82254	0.731053	1.53327	0.19126	1.032
Bra034801	0	0	0	0	0	0	0	0	0	0	0	0	0	0	0	0	0	0.151202	0	0	0	0	0	0
Brassica_rapa_newGene_26592	0	0	0	0	0	0	0	0	0	0	0	0	0.633506	1.60504	0.705158	0.551038	0.712544	0.135089	0.147509	0.207157	0.603327	0.516722	0.388857	0.162691
Bra003707	91.482	124.675	116.045	63.0663	48.4217	45.6805	30.6685	52.6758	57.4402	14.2927	14.9095	14.8365	1.05787	0.945315	0.704017	3.49004	3.09026	4.14726	3.11731	4.77831	5.05265	3.84918	4.3788	4.82719
Bra016787	0	0	0	0	0.009326	0	0.128421	0.042872	0.023384	0.879323	1.42176	1.15099	0.089891	0.172106	0.11015	0	0.134197	0.083574	0.028472	0	0	0	0	0.026407
Bra032273	0	0	0	0	0	0	0	0	0	0	0	0.048405	0.33857	0	0	0	0	0.05351	0	0	0	0	0	0
Bra027180	0	0	0	0	0	0	0	0	0	0	0.020489	0	0	0.040354	0	0	0	0	0	0	0	0	0	0
Bra037699	0	0	0	0	0	0	0	0	0	0	0	0	0.303201	0.108093	0.125213	0.054764	0.100343	0.405837	0.412876	0.355918	0	0.893856	0.238957	0.317149
Bra002598	3.64052	3.27409	4.35805	2.86223	1.8484	1.34511	2.37591	1.92508	1.38578	6.02088	5.90252	7.41866	6.75811	6.79102	5.30209	0.812676	0.903211	0.937248	2.28435	1.4724	1.29713	0.787444	1.23432	0.984053
Bra002843	3.91117	5.02036	4.28633	5.46546	4.06181	3.71193	5.45925	1.11952	1.64714	3.99626	2.52227	2.05424	6.22131	10.6788	6.62893	25.9491	19.7855	11.0541	5.07102	5.29498	4.73286	13.8007	3.6041	5.44149
Brassica_rapa_newGene_29572	4.11635	5.14975	3.31516	3.01394	2.05409	2.94152	1.91338	1.68161	2.87224	2.5791	2.59127	3.04063	0	0	0	0	0	0	0	0	0	0	0	0
Bra010976	31.1745	27.9406	29.2439	28.2186	30.7407	22.0301	29.7209	21.4705	26.8047	23.4852	22.6265	23.4436	35.0811	38.3564	31.3475	31.3211	33.9165	31.9408	27.0852	27.3542	27.4612	27.9174	26.8866	27.7583
Bra011100	3.16151	2.03167	7.87789	5.79	3.92759	3.24454	5.79398	2.13288	1.51209	5.28375	6.65717	1.33819	6.20836	7.20069	5.55812	2.49815	2.76106	1.62926	2.35694	1.57981	2.2019	1.85953	1.35164	0.962932
Bra030287	0	0	0.019778	0	0	0.062144	0.496101	0.311014	0.490564	0	0	0	0.227518	0.204481	0.215525	0.158544	0	0.035916	0.039827	0.041301	0.169901	0	0.239745	0
Bra012999	0.742962	0.287563	0.987895	0.31145	0.328604	0.375811	0.125962	0.223617	0.234862	0.154487	0.412708	0.6062	1.07419	0.259386	1.20263	0.084662	0.148865	0.127249	0.117792	0.108031	0.315286	0.09513	0.104789	0.169657
Bra030804	4.75993	6.25735	7.827	2.0281	1.44105	2.75548	3.51485	0.49722	0.776327	3.1621	8.62031	13.217	0.164238	2.04303	0.555034	0	0.296059	0.029448	0.335773	0.028827	0	0.18226	0	0.0452
Bra027687	12.7424	17.9466	12.3815	48.8477	51.879	48.06	37.4183	25.3721	31.3366	95.4242	90.3802	110.995	6.75707	4.02518	6.16392	7.39646	4.67697	4.84867	6.26362	6.25415	5.83508	9.1237	5.80981	3.8641
Bra003004	0	0	0	0	0.101139	0	0	0	0	0	0	0	0.040868	0	0.193063	0	0.031329	0	0	0.06928	0	0.029827	0.113336	0
Bra000383	9.41463	12.208	13.1407	9.19567	7.3503	9.22485	11.5171	5.59015	6.78601	11.8356	11.1689	12.0344	9.50233	11.0695	9.55903	7.85883	9.22072	6.34711	7.55059	5.56769	5.18334	7.08221	4.50433	3.6789
Bra002444	0	0	0	0	0	0	0	0	0	0	0	0	0.034452	0	0.051838	0	0	0.004146	0	0	0	0	0	0
Bra012085	3.5669	2.13622	3.07117	3.0166	3.46205	2.69114	2.72816	3.01451	4.2154	6.79795	6.09876	6.1398	3.60931	2.02594	3.08594	1.63842	1.7672	2.42344	2.48264	3.33893	2.15067	1.75399	2.60218	2.54976
Bra001706	18.3831	18.238	0	6.56012	16.7654	8.07463	25.5247	26.2594	23.9571	36.4261	37.7083	0	6.03068	27.0154	30.4409	18.7577	19.0962	4.58305	0	8.19385	26.7527	0.03801	17.3245	4.5713
Bra040848	9.91608	9.97786	8.65118	9.61744	7.83573	11.6117	7.62545	8.19315	15.6001	8.7061	9.06267	20.7614	0	0	0	0	0	0	0	0	0	0	0	0
Bra008597	8.28993	11.1408	8.35599	8.73984	7.19388	7.69247	5.98548	4.05763	4.18105	2.52006	1.61282	2.11379	4.10307	4.51367	5.16184	4.93095	5.01356	4.87502	5.33861	5.19004	6.02073	4.76101	4.36224	4.83238
Bra024836	0.628785	2.1009	1.29388	1.95235	1.47566	0.811995	1.53527	1.14343	1.14582	1.62526	1.4327	3.02054	2.42398	2.07026	1.96514	0.089642	0.622479	0.652696	0.406075	0.469269	0.41299	0.77191	0.984547	0.291723
Bra006745	9.3911	11.3293	10.0039	3.87876	1.92478	2.35908	4.09966	2.39	2.58499	16.5262	16.571	17.1316	19.5078	24.2655	34.2766	6.6805	3.92204	5.68921	2.22596	1.22302	2.41518	6.92589	3.60686	3.17094
Bra021277	1.93065	3.09552	4.11161	4.99923	2.12108	2.33268	3.14696	1.46851	1.43841	5.10131	6.89239	4.74193	4.37274	4.2552	3.93473	2.3696	2.29921	1.10551	3.37776	2.19826	2.91149	1.40698	1.46912	1.30351
Bra037486	7.51781	8.17403	4.35207	5.51796	5.84115	6.7412	8.01499	10.1679	8.7487	12.6208	14.4359	12.9267	10.4794	7.52065	10.3364	3.93446	4.20122	4.29277	6.416	5.54545	5.91529	3.82243	5.28119	5.05794
Bra017071	8.15901	11.8104	12.5422	8.26645	8.85626	8.41246	10.1862	7.73374	6.39717	15.3256	17.1738	14.9576	12.7447	15.6537	9.94967	9.88672	8.41573	7.92502	10.8159	8.64469	7.48313	7.95819	5.6815	5.6173
Bra013805	8.94689	9.89127	10.5264	9.91812	9.55526	8.66336	5.97345	6.18666	5.96401	14.1372	15.7684	14.3314	7.37687	15.8932	9.58199	8.71333	8.11739	5.32746	6.30224	6.39163	7.77666	8.39043	6.04466	4.1081
Bra009576	24.537	22.0692	28.2759	12.8993	13.5062	14.059	9.60426	9.72914	9.04981	15.3212	30.4607	26.8568	22.3996	14.6886	23.365	11.6007	12.5729	12.3104	7.233	6.89566	6.25915	9.78476	4.71111	4.10726
Bra014883	1.2432	0.245894	0.850957	1.37751	1.05373	0.996615	2.47124	1.94441	0.685006	7.01638	7.87202	10.0645	1.61247	1.59318	1.17268	0.87827	0.770304	0.454915	1.3924	1.25893	0.962216	1.24103	0.178127	0.753157
Bra022940	0	0	0	0	0.026671	0	0	0	0	0	0	0	0	0	0	0	0	0	0	0	0	0	0	0
Bra004846	0	0	0	0	0	0	0	0	0	0	0	0	0	0	0	0	0.083685	0	0	0	0	0	0	0
Bra008874	26.9092	14.8086	13.3017	43.4548	48.6371	39.6969	45.1696	85.4147	98.4619	37.6764	22.179	23.2303	8.92924	7.27457	10.3092	28.4706	23.5516	37.224	42.7259	53.3763	44.6076	20.2233	45.5055	54.0619
Bra019956	53.7847	74.9949	79.3558	167.866	151.651	142.577	161.308	60.5874	59.8071	100.039	92.5904	102.337	82.853	139.447	59.8459	204.705	202.094	136.666	99.8075	78.2886	75.1008	152.473	40.6592	46.6042
Bra016016	0.164507	0	0	0.079471	0.535597	0.297606	0.911157	13.4081	10.0496	0.086928	0	0	0.790822	0.430126	0.390596	0.093325	0.465966	1.27518	0.449153	0.253415	0.74234	0.097072	0.202274	0.469958
Brassica_rapa_newGene_18819	0	0	0	0.228819	0.185727	0.203437	0.066886	0.282372	0	0.256357	0.689416	0.415841	0	0	0	0	0	0	0	0	0	0	0	0
Bra030449	2.68757	3.04017	3.51594	3.532	3.24345	3.94969	3.66403	2.2636	1.82153	4.88469	5.27932	4.83918	3.72714	3.81027	3.99776	3.98762	3.37939	2.918	2.7587	2.61299	2.94511	3.70957	2.87692	1.81926
Brassica_rapa_newGene_22366	0.394583	0.194566	0	0.098373	0.179443	0	0	0.274258	0.206446	0	0	0.187868	0.683667	0.878775	0.901394	0	0	0.634835	0	0	0.222052	0	0.402993	0
Bra014307	0.176645	0.234839	0.351277	0.705844	0.46299	0.601833	0.740557	0	0	0	0	0.230912	0	0.072598	0	0.058104	0.024351	0	0	0.023503	0	0.204503	0	0
Bra012349	0.114222	0.028505	0.069172	0	0.018322	0.065757	0.107936	0.20333	0.25669	0.022873	0	0	1.21523	0.369235	0.960723	0.061739	0.107226	0	0.162339	0.04395	0.027986	0	0.035684	0.074248
Bra034333	0	0	0	0	0	0	0	0	0.011453	0	0	0	0	0	0	0	0	0	0	0	0	0	0	0
Bra006888	0	0	0	0.034291	0	0	0	0	0.065856	0	0	0	0.022241	0.203016	0.047639	0	0.057457	0.030775	0.158359	0	0	0.03597	0.030212	0.090111
Bra009074	36.1932	37.9213	26.6665	28.2167	27.6256	27.7487	36.9082	27.6752	31.6669	41.1572	45.052	42.2736	37.7823	45.8076	51.8591	34.3365	33.3042	29.0142	44.8722	35.2663	37.5743	40.0561	38.3396	33.7849
Bra038849	1.38379	2.08709	1.72578	1.53632	1.5862	1.4469	1.37489	0.721244	1.11818	1.83592	1.35092	1.90547	1.39598	1.18643	0.877352	0.866534	1.69349	0.825495	0.731634	0.768336	0.907434	0.715343	0.485536	0.594228
Bra037515	16.3226	14.1502	16.8279	15.8068	15.7423	17.6979	18.2297	20.5378	19.5976	40.9524	42.9183	48.5226	31.2205	30.4701	34.2669	16.7989	17.1207	15.2005	16.1939	15.9546	17.5971	17.8399	15.7846	16.0626
Bra021561	0	0	0	0	0	0	0	0	0	0	0	0	0	0.07504	0	0	0	0	0	0	0	0	0	0
Bra027416	0.000656	0	0	0.046239	0.025051	0	0.000603	0.010122	0.015182	0.020026	0	0	0.229328	0.115302	0.299516	0.059236	0.133259	0.122152	0.112406	0.071256	0.124141	0.199935	0.09169	0.168759
Brassica_rapa_newGene_21288	0	0.549327	0	0.293719	0	0.62657	0	0.784807	1.35983	0.249521	0.201058	0.177434	0.177313	0	0.218945	0.017387	0.375703	0	0	0.423403	0.367333	0.22924	0.572324	0.48522
Bra024220	0.183235	0	0	0	0	0	0	0	0	0	0	0	0	0	0	0	0	0	0	0	0	0	0	0
Bra030831	6.66452	6.99663	4.7598	6.35447	4.7625	4.46535	9.36321	4.44632	4.74136	14.2403	14.9913	11.4447	9.16565	10.5248	13.9373	7.94781	6.92217	4.61654	7.24401	4.94583	4.3268	5.82338	3.86216	3.9705
Bra018576	0.111701	0.178049	30.4229	16.597	0.075703	0.088645	0.048362	0.07043	0.093584	0.059091	0.062617	0.090611	27.399	48.1267	54.0383	28.9843	30.6643	28.9384	18.6725	19.1704	29.1705	35.2332	30.0162	21.6925
Bra011543	4.35949	6.14054	6.59529	7.28765	5.17521	5.39471	7.03154	3.67531	4.36837	7.2004	11.5788	8.03061	8.07088	8.44511	8.2238	7.3502	7.80013	5.1974	6.94024	4.99228	5.79415	7.02435	6.21127	6.20616
Bra008185	0.702496	1.27232	0.691582	0.415569	0.202976	0.216737	0.320057	0	0	0.121418	0.247208	0.051686	0.106888	0	0	0	0	0	0	0	0	0	0	0
Bra028753	11.2426	9.8893	7.33512	9.13609	8.60608	9.32358	8.97587	12.3051	13.1203	14.0229	14.557	10.8604	7.92769	9.06469	12.5737	10.5869	8.73569	7.23573	9.15199	8.56889	9.6662	6.29463	8.97165	8.0636
Bra039756	234.333	207.087	200.55	207.081	320.242	330.578	469.329	1866.54	1700.47	127.124	101.959	97.6259	172.597	207.106	239.76	151.068	161.252	329.492	629.031	798.577	858.357	377.278	983.138	985.879
Bra040368	14.3904	16.0516	13.2357	14.6452	16.5345	13.3667	15.4998	23.1544	23.4149	20.6792	33.2269	28.3002	10.777	6.9512	9.83626	22.2629	15.3159	21.5675	15.1913	11.6048	12.2856	14.8427	11.9921	15.0203
Bra035719	4.22023	7.8104	10.3582	6.59458	6.37151	10.4439	21.6557	4.29093	6.28029	3.88111	2.03668	1.35698	0.513394	0.86798	0.795906	13.8196	10.8543	5.42425	5.70496	5.30666	2.46155	3.90954	3.57634	3.59731
Bra020836	82.7492	64.6781	70.3574	220.348	260.053	238.175	309.24	733.445	759.32	193.607	205.888	198.281	48.0097	40.9225	27.8183	155.806	155.091	245.66	321.635	376.214	396.619	155.536	328.694	312.297
Bra014081	0.174324	0.057172	0	0.266103	0.032509	0.225179	0	0.138048	0	0.267309	0.416529	1.11849	0.402475	0.236877	1.55108	0.079743	0.147423	0.095818	0.170572	0.184085	0.920427	0.039591	0.073938	0.297538
Bra036052	0	0	0	0	0.032768	0	0	0.016938	0	0	0	0	0	0	0.153791	5.87346	6.5338	5.28511	4.74319	5.57489	7.16026	5.76073	6.31849	7.35496
Bra036453	3.72283	3.79113	2.51736	1.85793	1.00429	1.27714	1.59126	1.3181	1.65253	4.41217	6.46684	5.94058	4.27751	3.71932	4.37762	2.49728	2.27861	2.62386	2.72755	2.57227	2.38482	1.83194	2.68988	2.7539
Bra022398	135.523	126.216	110.659	181.849	188.749	198.893	132.531	131.084	103.724	67.9349	39.0823	37.0979	89.1392	92.6743	87.6988	161.663	164.145	178.132	130.687	143.049	146.255	133.652	162.971	159.945
Brassica_rapa_newGene_30309	0	0.108872	0.018885	0	0.039902	0.083252	1.30575	3.99585	5.07598	0	0.035918	0	0	0	0.125956	1.47561	0.161459	4.2505	1.71842	2.74824	2.73566	5.03613	6.82187	10.3681
Bra032416	7.99536	9.93536	10.7627	5.0786	5.63588	5.32373	6.95313	4.56253	4.15343	11.6619	12.3123	15.9115	7.94355	10.3313	10.1485	6.38155	6.94255	6.13403	5.78106	4.66741	4.93627	7.54173	5.68516	5.94379
Bra005447	5.86121	2.85259	3.33825	5.29231	6.01743	6.74556	9.04252	25.2419	20.1084	19.6608	2.5981	2.253	2.3672	2.18461	1.99395	55.8719	48.1552	94.7828	25.112	25.3393	30.4193	29.7525	60.2283	59.0292
Bra017937	9.02293	12.5658	10.348	8.67837	9.23916	8.34141	9.86933	5.0447	5.62185	6.16303	7.51336	8.22316	5.86874	7.13218	5.24577	11.6455	9.32875	6.45998	3.66947	3.14751	2.7841	7.85259	3.68388	3.12982
Bra004193	2.23222	4.69517	3.48517	17.638	20.9315	4.21635	21.6539	28.9744	14.6583	2.3508	0.984348	2.53502	3.82165	5.13805	5.46932	24.1169	22.5574	21.6948	38.1873	26.4825	28.126	20.9	30.0973	51.2368
Bra036243	0.303307	0.65293	0.337449	0.329329	1.24346	0.299937	0.55844	0.736074	0.191962	3.24223	3.02084	2.21086	3.76801	3.99131	1.86378	1.23094	2.22387	1.51608	2.50797	2.15642	1.35662	1.23737	1.57329	1.69154
Brassica_rapa_newGene_2894	0	0	0	0	0	0	0.001024	0.304518	0	0.06255	0.031286	0	0	0	0	0	0	0.07697	0.004329	0.031282	0	0.192325	0	0.020507
Bra007790	0	0	0	0	0.034395	0	0	0	0.009523	0	0	0	0	0	0	0	0	0.057246	0.069803	0.0236	0	0	0	0
Bra020454	21.4746	14.7103	21.8405	75.3579	28.9167	36.4706	134.506	84.7433	29.3569	60.5605	48.3016	61.361	105.399	86.8735	82.7194	76.0716	80.5057	52.4319	144.113	114.948	145.931	108.909	90.2492	88.0771
Bra008803	21.005	22.0418	23.2837	30.147	28.844	24.2959	27.429	23.281	21.8525	43.1172	53.1964	42.5076	24.9181	21.0247	20.5533	16.0256	18.8592	18.1576	18.9117	16.4464	18.3204	18.9783	16.7298	15.4731
Bra019175	3.14802	3.96654	1.49553	3.55402	3.56415	2.27587	3.4665	1.75578	3.22054	6.63835	4.94028	5.49643	0	0	0	0	0	0	0	0	0	0	0	0
Bra012825	0.200817	0	0	0.108101	0	0	0	0.10091	0	0.273437	0	1.45293	1.36322	2.68708	1.2717	2.4279	0.069977	0.130384	0.706886	1.33861	0.459358	0.640136	0.350845	0
Bra036611	142.57	118.616	102.759	121.616	149.111	155.691	248.301	189.331	124.639	296.622	291.638	272.386	264.052	210.715	238.675	171.993	204.714	162.735	411.192	289.697	318.988	217.231	250.928	212.67
Bra016006	10.6563	4.67463	3.12632	8.55415	11.3091	10.1906	9.39458	15.6779	15.5746	2.46897	2.54534	2.65645	94.385	36.6464	58.0326	38.3137	37.4441	61.5965	74.5706	59.23	63.2331	41.3724	110.667	107.5
Bra013018	2.40165	2.58276	2.75215	1.1173	0.782845	1.21974	1.3642	0.900936	0.506948	4.58976	9.90935	6.35181	1.66224	3.79053	2.00718	1.1899	1.48669	1.44729	2.05057	1.46927	1.11227	1.13288	1.06705	1.25583
Bra038310	24.3306	21.5978	19.7274	21.25	27.7845	28.378	23.8668	27.6804	24.0088	27.5464	44.8617	42.0341	29.8146	41.2226	40.431	26.8549	24.0992	24.0941	27.6954	29.6293	25.5342	28.6762	25.0664	26.4152
Bra026011	0.092696	0.065967	0.014303	0	0	0.00715	0	0	0	0	0	0	0	0	0.028397	0	0	0	0	0	0	0	0	0
Brassica_rapa_newGene_20332	0	0	0	0	0	0	0	0	0	0	0	0	0.42513	0	0	0	0	0	0	0	0	0	0	0
Bra019963	7.54986	8.66434	8.12541	8.42485	8.79745	8.12466	4.94965	3.57169	4.59776	16.4762	15.7816	16.9789	10.8279	9.5091	8.35272	8.06517	7.00439	12.2461	3.19346	4.82894	5.43125	5.21538	8.89303	9.6778
Bra012862	0	0	0	0	0.085305	0	0	0.036039	0	0	0	0	0	0	0	0	0	0	0	0	0	0	0	0
Bra018247	0	0	0	0	0	0	0	0	0	0	0.010944	0	0.232233	0	1.24939	0.401889	0.362369	0	0	0.9843	0.295736	0	0	0.111632
Bra002885	5.8663	3.84221	3.29697	2.56372	3.36945	4.74797	3.64887	7.78021	7.47336	7.723	5.6395	4.29715	5.69398	5.32869	5.70751	1.48116	2.20408	2.00503	2.09777	2.73155	2.26953	0.985532	2.09798	2.30232
Bra041067	0	0	0	0	0	0	0	0.103192	0	0	0	0	0	0	0	0	0	0	0	0	0	0.052105	0	0
Bra014516	1.95726	2.15004	1.79235	3.74229	2.84287	3.2941	1.63672	1.70491	0.839496	3.54485	4.2516	2.64865	3.39852	2.3844	2.62738	2.55393	2.90525	1.97914	1.97966	1.62848	2.4702	2.34642	1.63915	1.70462
Bra001052	174.852	157.077	179.395	199.173	199.063	206.324	245.384	176.032	177.813	258.172	245.286	222.896	146.426	132.103	123.712	118.328	119.107	99.3091	132.467	138.529	138.363	123.278	108.016	113.526
Bra011479	15.9096	17.165	11.8669	10.7264	20.8742	23.055	16.3224	23.8629	22.7243	15.0826	9.03932	5.55448	9.3935	10.5313	8.87517	14.5621	14.8835	15.7013	17.0646	14.5	15.7427	17.7051	18.611	15.1093
Bra012063	2.33549	1.41117	1.75637	1.18858	1.37834	1.31756	1.81687	2.85484	3.45904	2.06238	4.93008	3.53916	10.8895	5.92755	7.61194	4.37192	3.4812	4.87585	4.49842	4.86882	5.02759	2.8313	4.96263	4.04085
Bra016699	0	0	0.138555	0	0	0	0	0	0.08904	0.466507	0.696079	0.171502	0.242182	0	0	0	0	0	0	0	0	0	0	0
Bra025026	7.22683	8.51012	7.89675	11.4146	7.50519	8.15268	13.5632	8.45758	8.87087	23.2996	15.7207	15.5265	12.0132	9.56841	11.2561	8.28215	8.63141	5.89523	15.7811	13.5287	12.1964	8.31487	9.72559	9.04893
Bra019207	24.1933	24.2219	20.8115	23.1206	25.862	22.2367	31.0998	30.5745	31.6754	44.0782	44.0926	43.9306	24.9244	23.2292	29.9052	17.1291	21.4664	21.0142	24.6572	24.3503	21.2663	25.4236	20.91	21.4145
Bra014614	0.500723	0.606186	0.494394	1.68088	1.42945	0.633741	4.02116	1.38096	1.04906	0.622346	0.114852	0.337462	0.115594	0.105921	0.344201	2.40115	4.49398	2.66331	2.83801	3.35852	3.78374	3.98857	2.52171	3.17391
Bra038148	0	0	0.013223	0	0.055881	0	0	0.101477	0.043122	0	0.016338	0	0	0	0	0	0	0	0	0	0	0	0	0
Brassica_rapa_newGene_24957	1.29062	3.28126	2.20939	2.73374	1.42611	1.87801	1.27436	1.02693	1.12748	4.86313	8.25757	5.98511	0.036973	0	0	0	0	0	0	0	0	0	0	0
Bra024505	0	0.021412	0	0.021051	0	0	0	0.014663	0	0	0	0.05761	0	0	0	0	0	0	0.013207	0.069562	0.039066	0	0	0.08021
Bra033711	1.56676	1.44422	1.76253	1.27828	1.30915	1.32522	1.16611	0.920151	0.911697	0.827224	0.702228	1.23282	4.47982	4.91635	4.05811	1.19131	1.58164	1.92234	1.85229	2.77652	2.06322	1.60739	1.51172	1.46104
Brassica_rapa_newGene_14830	1.85025	1.57689	1.56414	0.645521	0.711675	0.380965	0.365835	0.557218	0.55934	2.75374	2.71011	4.04432	3.82559	2.63102	2.76249	0.458814	0.427985	0.596454	0.827459	0.516932	0.690355	0.213963	0.418748	0.381489
Bra024143	11.3399	10.0263	10.8189	29.0183	33.8006	30.5573	18.5032	14.7254	15.9894	30.5631	40.3302	36.7388	8.08083	5.37711	5.9778	16.9015	11.6516	18.0283	17.7862	16.6318	14.954	15.8173	14.5756	12.9027
Bra004884	13.7813	11.664	12.7419	31.9883	33.4841	30.8584	30.5624	31.3825	29.3485	46.7406	45.4104	44.246	23.2877	18.8082	19.2357	26.8447	25.5268	24.5138	41.5985	37.5407	35.1809	31.191	32.213	31.561
Bra010873	0	0	0	0.204391	0	0.151173	0.009904	0	0.026764	0	0	0	0.036008	0	0	0	0	0	0	0	0.032098	0.026313	0	0
Bra035438	8.01137	8.22434	8.66104	12.805	13.326	13.8965	12.9902	12.2442	12.7757	16.1256	21.4719	24.4072	10.1512	9.93699	10.9477	16.435	16.5366	14.2887	10.9354	12.7085	12.3662	14.5788	9.20724	8.27501
Bra001546	0	0	0	0	0	0	0	0.017549	0	0	0	0	0	0.122239	0	0	0	0	0	0	0	0	0	0
Bra003418	15.3103	15.3949	17.5564	15.3017	14.988	15.3111	9.24156	7.74584	4.81082	2.17745	4.24427	3.56752	5.85925	12.1842	5.6596	2.25302	2.12238	2.90041	1.08932	2.79963	3.21784	2.87977	2.50033	1.06515
Bra003657	3.31857	5.70641	5.19546	3.11043	1.94803	3.02165	1.21759	1.78731	1.06897	0.349177	0.175253	0.02744	14.3739	13.3586	17.1205	2.59728	2.17518	3.27248	2.44729	2.63472	2.21168	1.79652	2.09908	1.1811
Bra010363	0.021788	0	0	0	0	0	0	0	0	0	0	0	0	0	0	0	0	0	0	0.08516	0	0	0	0.04794
Bra035542	0.162802	0.165778	0.011324	0.065255	0.003086	0.123806	0.004213	0.003856	0.075776	0.215152	0.121959	0.183235	0.219987	0.22544	0.266782	0.086108	0.077065	0.124933	0.096779	0.079253	0.080219	0.145873	0.185572	0.068622
Bra008710	22.3471	17.5676	18.3468	15.8151	20.1444	20.3894	19.6076	26.3573	21.2888	16.2778	22.2445	18.5972	7.8267	8.85077	14.378	9.975	11.4121	14.3138	14.0831	13.1138	16.1019	12.5072	17.3317	17.1863
Bra005375	0.094528	0	0.054273	0.073168	0	0	0	0	0.071939	0	0	0.242795	0	0	0	0.023315	0	0	0	0	0	0	0	0
Bra017201	2.07633	2.04936	2.0714	7.51068	6.20832	7.55988	5.98111	4.01249	2.69946	11.2369	22.0324	22.5766	4.31402	2.54976	6.01757	5.18145	6.07752	2.68689	4.27929	4.52027	2.83327	3.50453	2.77163	2.48585
Brassica_rapa_newGene_2052	0.118303	0.33729	0.381636	0.768837	0.421134	0.445667	1.00733	0.133892	0.184668	0.787315	1.15915	0.615981	0.562134	0.969839	0.156447	1.24671	1.65347	0.252085	0.569082	0.074985	0.450547	1.20291	0.15217	0.182781
Bra032353	0	0	0	0	0.026076	0	0	0	0	0	0	0	0	0	0	0	0	0	0	0	0	0	0	0
Bra022761	0.037039	0	0	0.527251	0.160178	0	0.03386	0	0	0.022917	2.36437	1.52019	0.105224	0	0	0.048601	0	0	0.063404	0	0	0	0	0.043981
Bra011381	0.663149	1.48603	0.909368	1.06946	0.935249	1.17259	0.814997	0.574942	0.558168	0.757875	1.33833	1.32451	1.5627	1.18355	1.0697	1.27332	1.65823	1.11629	1.03433	0.33976	0.972772	1.03594	0.855509	0.679275
Bra010517	2.5733	2.62535	3.24444	2.93919	1.59153	1.85835	2.33007	1.48046	0.982913	3.68761	9.26902	6.50165	0.974594	0.756185	1.17844	0.692437	0.205116	0.385414	1.04885	0.501885	0.577613	0.513349	0.207436	0.613361
Bra013269	13.3536	11.0177	14.4887	13.7127	11.1909	13.0692	14.3198	8.16119	6.96794	39.3658	39.1721	31.3736	5.49776	6.77296	6.80746	6.08151	6.80675	2.94481	3.66998	2.19591	2.12377	6.32627	2.55551	2.26016
Brassica_rapa_newGene_21612	0	0	0	0	0	0	0	0	0	0	0	0	0.449568	0.061435	1.08981	0.14966	0	0.101437	0.442903	0.452476	0.377272	0	0.354881	0.335936
Bra024039	0.209561	0.515076	0.835356	0.128544	0.124954	0.19214	0.477625	0.318616	0.046288	1.40849	2.19534	1.59745	2.62221	3.33982	1.2334	0.499953	2.03712	0.344469	1.86428	1.52558	0.205972	1.3484	0.388789	1.98843
Bra032513	0.040749	0	0	0	0.015501	0	0	0.023567	0	0	0.023281	0	0.275128	0.069156	0.202373	0.417621	0.49381	0.882085	0.769556	0.84817	1.06511	1.04222	0.978434	1.19105
Bra010047	3.17895	4.10379	3.15927	2.8822	2.71002	2.7136	3.11423	2.68832	1.7066	2.55692	2.76916	2.34256	4.08791	3.40245	4.32451	5.85113	6.43929	4.03618	4.03991	4.32343	3.46328	4.98989	3.83044	3.77339
Bra000599	1.76136	4.72826	1.87298	4.75428	6.53129	6.56617	4.09651	1.57084	4.61985	1.38027	1.96246	1.66995	0.676069	0.519843	0.694124	3.14371	2.58062	1.79433	2.01532	1.5736	2.39696	0.818922	2.94272	2.65749
Bra001236	0.132896	0	0	0	0.068714	0	0.23532	0.276097	0.031373	0.542188	0.483762	0	0.407324	0.408449	0.398938	0.033651	0.025646	0.239726	0.435894	0.215592	0.268463	0.414039	0.285259	0.363097
Bra017908	0.598842	0.142224	0.488442	0.793463	1.13172	0.381893	0.647234	2.10865	2.01366	0	0	0	1.41741	0.167576	0.507761	0.721553	0.347051	0.812992	0.702425	0.818734	1.40787	0.280129	1.26629	1.7513
Bra032733	16.5231	17.9749	16.9238	7.90701	8.89688	8.43653	9.3532	7.74317	8.96698	10.4839	9.96607	10.2383	24.4404	19.3415	21.2135	17.8005	15.255	15.5611	12.3707	13.7416	12.1265	13.1492	10.9066	13.0198
Bra008497	23.7801	21.5927	27.282	35.8062	37.8079	43.1726	25.7998	37.1488	27.5267	12.9301	10.0141	10.344	11.9109	22.5029	10.3672	21.9901	23.529	19.5676	31.1466	26.939	28.306	23.3801	27.3193	23.4916
Bra028511	6.00143	7.71758	10.5162	4.47601	3.29029	2.07616	5.33744	1.67156	1.60775	3.23512	4.13465	3.47668	3.87991	4.48597	3.46167	3.21034	3.75181	1.5763	2.20354	2.01074	2.13169	2.72526	1.86186	1.83361
Bra000454	68.4844	85.6996	73.6542	56.3174	60.323	65.9263	85.8437	67.7142	67.5719	111.502	123.09	110.226	96.3119	90.5694	107.028	46.6008	49.009	37.5196	81.5143	75.6798	69.4981	60.5932	49.9521	48.9517
Bra038364	0	0	0	0	0.053491	0	0	0	0.076313	0	0.289355	0	0	0	0	0	0	0	0	0	0	0	0	0
Bra011723	3.11661	4.61418	4.16168	2.03766	3.07402	2.61157	2.17214	1.21542	2.29937	3.49715	4.57707	3.3582	4.23483	3.85877	3.25533	2.87532	2.59693	1.77513	2.65329	1.72571	2.84046	3.01046	1.83293	1.64408
Bra001107	0	0	0.104995	0	0	0	0	0	0	0	0	0	0	0	0	0	0	0	0	0	0	0	0	0
Bra025201	4.72392	4.44165	3.41529	2.78539	3.8718	2.20584	4.88437	2.90498	3.62207	10.3283	12.2054	8.12599	0.366425	0.17301	0.222563	0.192532	0.204126	0.09308	0.084677	0.099903	1.00831	0.455563	0.269412	0.654915
Bra027339	0	0	0	0	0	0	0	0	0	0	0	0.843754	0	1.20409	0	0	0	0	0	0	0	0	0	0
Bra033912	0	0	0	0	0	0	0	0	0	0	0	0	0	0	0	0	0	0.426142	0	0	0	0	0.265535	0.318098
Bra039304	0.882533	0.074413	0.529113	0.339672	0.691454	0.664667	0.104904	0.44829	0.300658	0.02346	0.196275	0.170524	0.435521	0.276083	0.570999	0.138529	0.208564	0.492294	0.751575	0.670239	0.197337	0.365033	1.55679	0.188762
Bra038418	0	0.251942	0.230051	0.294776	0	0.090684	0.158025	0.086285	0.052071	2.67449	4.15433	1.43331	0.21389	1.10868	0	0.864341	0	0	0	0	0	0.146014	0	0
Bra024623	2.63724	3.09496	2.52489	2.03227	1.95	3.21277	4.32066	3.66343	3.80749	8.28155	4.17368	4.21165	0	0.047882	0.05528	0.101093	0.043795	0	0	0	0.137473	0	0	0.043149
Bra019204	9.58206	7.21298	9.45242	6.71067	6.14967	7.67759	6.37736	6.86528	5.8038	10.1192	12.0659	10.0898	3.28614	3.71225	3.95956	4.87474	5.90545	5.52229	3.94824	4.67769	4.81354	5.27402	3.90109	3.64797
Bra019318	0	0	0	0	0.058705	0	0	0	0	0	0	0	0	0	0	0	0	0	0	0	0	0	0	0
Brassica_rapa_newGene_8092	3.51488	5.99766	7.96755	0.785371	7.68318	4.57109	14.0899	6.04362	3.35146	12.4569	4.80641	11.4198	14.4705	13.8899	12.529	17.7971	20.4267	13.062	24.5363	20.5611	16.9648	18.4963	17.0727	20.5939
Bra002531	2.91682	5.45669	5.22759	3.6803	3.49904	4.22009	10.9402	4.90642	4.26186	10.8912	6.38234	6.68049	3.74085	3.57933	4.42438	10.0152	8.17799	7.99715	15.9491	13.0751	10.5103	8.74512	9.61798	8.96828
Bra029004	3.69597	2.02975	3.06066	1.00581	1.12107	1.2434	0.811297	0.969825	0.836419	1.98626	3.8843	1.859	1.57374	0.886596	1.74184	0.566746	0.30645	0.338289	0.540793	0.297854	0.270391	0.123689	0.330117	0.327797
Bra007941	0	0	0	0	0	0	0	0.324378	0.23161	0	0	0	3.71449	1.26573	2.88622	0.289244	0.343155	1.75517	0.686076	0.991223	0.269216	0.184321	0.991523	0.980037
Bra036597	27.4956	29.4481	27.451	24.6905	21.6179	20.9539	23.7025	16.01	18.4767	34.3701	28.3977	29.0591	28.4528	28.7433	33.2334	27.0892	26.1198	24.4293	28.6344	21.8275	22.6971	23.3293	20.3663	20.0174
Bra027877	25.9796	33.0522	32.3976	36.59	30.8515	31.7143	24.7072	22.6737	21.1529	21.306	21.3499	17.5768	20.0397	23.6661	18.5099	17.6303	17.4206	15.848	15.0851	15.5797	15.9184	13.387	13.8814	13.6484
Bra001867	0.126904	0.104205	0.053791	0.05277	0.121501	0.043135	0.046876	0.113914	0.139425	1.36658	1.76167	2.90693	0.106418	0.165804	0.073311	0.022344	0.078203	0	0.061767	0.23022	0	0	0	0.17116
Bra034345	0.325802	0.307308	0.389881	0	0	0	0	0	0.030361	0.039701	0	0	0.305969	0.563851	0.841612	0.198543	0	0.016123	0.351744	0.131669	0.480271	0.032061	0.035326	0.118972
Bra024033	4.87915	5.83352	6.79409	3.57115	2.45893	2.18125	4.97663	1.142	1.98463	7.8312	7.20916	8.49587	0.138779	0	0	0	0.365508	0.040345	0.107174	0.141717	0.188089	0.203567	0.116551	0.026609
Bra032881	0	0	0	0	0	0	0	0	0	0	0	0	0.026306	0	0	0	0	0	0	0	0	0	0	0
Bra019126	1.09516	1.13842	1.65827	0.15496	0.423651	0.132328	0.126333	0.182291	0.448468	0.301842	0.292629	0	1.12502	0.593649	0.852676	0.95544	0.366868	0.49129	0.135504	0.086023	0.419695	0.089232	0.128733	0.158404
Brassica_rapa_newGene_21928	0	0	0	0	0	0	0	0.048077	0	0	0	0	1.26543	1.15042	1.05708	0.231936	0.301533	0	0	0.511075	0.19296	0.228326	0.105462	0.305149
Bra040408	13.3248	11.3092	12.8204	12.6029	12.6505	13.6138	14.9039	12.3539	16.6199	25.5438	19.062	22.0692	15.3502	17.1575	18.2732	13.2281	10.3566	11.8747	14.6996	15.091	12.4685	11.7521	11.7415	11.7827
Bra014461	1.42932	1.37331	2.74246	2.48949	2.59665	1.901	0.614976	0	0.022589	1.85299	13.5813	13.7346	0.768467	6.33136	0.889347	2.08556	2.62877	0.74443	0.237414	0.230444	0.224625	1.57192	0.274212	0.240199
Bra002029	0.042038	0	0	0	0	0	0	0	0	0	0	0	0	0	0	0	0	0	0	0	0	0	0	0
Bra031078	0	0	0	0	0	0.046534	0	0	0	0	0	0	0	0.077003	0.217482	0.295774	0.553465	0.493105	0.330484	0.425949	0.641078	0.120505	0.146204	0.163839
Bra003542	18.7311	19.679	24.0112	20.1807	15.4871	20.8581	28.3958	11.7949	15.2981	27.7795	23.3385	23.87	22.418	26.3812	21.4908	27.8921	30.7434	20.1888	21.122	19.1194	17.8215	25.3791	14.2382	14.0619
Brassica_rapa_newGene_10896	0	0	0	0	0	0.065725	0.025777	0	0	0	0	0.115982	0.075283	0.604743	0.281924	0.656369	0.450018	0.423388	0.456144	0.34365	0.200504	0.364554	0.433103	0.188693
Bra029785	34.9732	40.0293	37.921	43.59	39.5095	39.8024	46.6521	39.3087	38.8815	44.6324	38.0877	35.9939	57.6963	64.6928	58.1191	58.6693	59.3116	51.3322	51.1631	45.3328	50.9834	62.6801	53.1855	51.2621
Bra002295	0.061882	0	0	0	0	0	0.030197	0.029724	0	0	0	0	0	0	0	0.043182	0	0	0.024724	0	0	0	0	0
Bra035935	0.298072	0.49515	0.790393	0.061137	0.022345	0.133203	0.097952	0.176335	0.035295	0.243531	0.388348	0.408823	1.7492	2.73012	2.67283	2.05282	2.14939	1.6816	0.373402	0.08076	0.207128	0.721377	0.340505	0.47789
Bra035426	7.97727	7.44136	6.99809	8.68298	7.72937	8.77468	7.38684	6.28774	5.92217	7.70324	7.68999	9.51824	2.77365	2.88699	2.98884	1.68071	1.95645	2.26511	2.26508	1.98869	2.73594	2.25138	2.14698	2.22996
Bra040442	25.8489	52.681	56.2053	11.5049	8.37213	7.03302	11.9633	3.53225	3.62253	4.92919	6.31658	7.82743	26.3422	70.1552	20.9519	41.4585	42.5769	22.9882	13.737	11.8106	11.5752	30.9817	8.73473	7.30144
Bra034580	21.1337	19.1526	18.8	25.3332	27.8069	26.9697	28.687	24.6487	25.9051	42.737	52.9644	51.2234	29.3186	25.5176	27.046	17.7931	20.1817	16.0723	32.9751	27.3893	24.6551	19.5195	20.9816	20.0798
Bra030063	0	0.054436	0.17162	0	0	0	0	0	0	0	0	0	0	0	0	0	0	0	0	0	0	0	0	0
Bra010192	0	0	0	0.191993	0	0	0.120871	0	0	0	0	1.28931	2.6708	1.08093	1.1298	0.481552	0.479494	0.809685	0	1.09418	0.663979	0.88542	0	1.04129
Bra025829	0	0	0.023316	0	0.019796	0	0	0	0.018629	0	0	0	0	0	0	0.115821	0	0.022613	0	0.050812	0	0	0.021642	0
Bra013778	2.49806	3.36704	2.12667	3.26598	1.29386	1.73573	3.21382	4.66573	4.19258	7.78908	6.55132	4.334	4.41596	4.48823	4.30216	4.44875	5.23858	5.952	3.08939	3.35072	3.30627	4.03543	4.43385	4.10549
Bra039884	0	0	0	0	0	0	0	0	0	0	0	0	0.840396	0.44895	0.411372	0.443028	0.427243	0.303677	0.274781	0.294533	0.096563	0.222441	0.261206	0.499779
Bra010556	0	0	0	0	0	0	0	0	0	0	0	0	0.380949	1.11601	0.794561	0.040119	0.036496	0	0	0.070975	0.034731	0	0	0
Bra029984	166.362	176.235	178.262	177.942	162.024	163.406	249.944	188.109	141.282	323.351	282.398	281.97	365.506	303.342	335.559	274.242	267.242	210.294	428.354	303.871	379.852	262.688	256.247	222.175
Bra039774	15.525	12.696	16.9249	6.64774	6.2646	4.79366	3.97961	4.49005	5.76969	3.33506	4.02665	2.12108	31.6934	33.0475	33.0005	3.42856	3.97542	5.04625	3.69831	5.76872	4.42913	4.14243	4.67834	4.90998
Bra034826	0.521121	0.351318	0.384595	0.544928	1.40006	1.42232	0.515385	1.1592	1.07977	0	0.257851	0.893067	1.78987	1.33208	2.5998	1.83895	2.43855	2.85738	2.86661	3.84871	4.31548	1.01122	2.64179	2.80632
Bra007093	11.2013	10.1617	9.42847	9.81421	10.6905	10.3575	7.43048	5.34254	5.33413	17.2069	14.8828	14.4311	3.44029	3.37003	2.06748	1.73791	1.73279	1.66391	2.1471	1.70769	1.47832	2.22857	1.40607	0.734993
Bra010881	8.1241	6.56756	8.29308	0.051182	5.60709	4.5471	3.54691	6.07903	0.650713	4.39895	3.76665	2.78111	4.1136	5.20156	3.21501	0.950496	0.424853	1.21296	3.90676	2.59655	5.02526	0.933596	4.80065	3.27548
Bra024580	34.1285	26.615	26.8219	9.91062	13.1372	9.09687	7.55051	9.62873	11.237	33.6075	40.4224	37.4619	27.0649	33.3704	31.1317	9.78879	10.6904	8.68123	9.05079	7.01486	7.5707	7.73115	8.934	9.24324
Bra001256	5.47938	10.3534	10.0066	5.32167	3.0499	2.09502	5.26895	1.57514	2.32138	5.16614	8.19482	7.95654	8.95019	25.4279	10.0515	3.74187	3.13406	2.99367	1.8784	0.841879	1.06222	2.61936	0.555841	0.443089
Bra010196	11.8587	13.0732	11.572	12.6296	14.162	13.1042	12.8831	9.68864	12.8812	20.1742	17.7615	17.775	19.162	17.7714	17.7371	16.4192	18.5644	13.7641	15.2531	18.0693	15.0756	15.3637	12.8663	13.5182
Bra016307	8.56547	5.86651	4.76554	12.6206	10.8036	12.212	2.59147	5.84977	4.636	41.3407	12.8651	14.671	11.901	11.6903	6.7795	18.2324	16.3085	33.4349	1.2576	4.84728	5.05543	3.47071	11.3346	9.73386
Bra031113	1.85258	1.99477	1.98115	2.012	1.64413	1.67291	1.19909	1.41643	0.81951	1.38553	0.184455	0.884666	0.146144	0	0	0.055241	0	0.160551	0	0	0.025949	0.054142	0	0
Brassica_rapa_newGene_19895	0.058696	0.608446	0	0.062129	0.325987	0.232923	0	0.05572	0.058221	0	0.251511	0	0	0	0	0.219832	0	0	0	0	0	0	0	0
Bra027128	9.79296	14.3374	12.8486	9.46586	6.84361	6.82207	14.4486	4.2734	4.73386	13.1078	11.711	11.008	11.4156	22.847	12.6176	12.7006	11.8001	7.43453	9.59619	6.70915	6.05915	10.7537	5.23505	4.87265
Bra024573	4.58353	4.13246	3.87328	3.88603	3.47187	3.63455	3.5479	3.44564	3.48981	4.68736	5.39006	4.61962	5.09633	4.40003	4.40639	4.06714	3.95014	4.39729	3.1594	3.79163	3.63692	3.51392	3.05701	3.22271
Bra033032	0.223832	0.398023	0.240554	0.596628	0.557678	0.465601	0.848139	1.20177	0.952678	0.143086	0.210937	0.12643	0.484671	0.082548	0.64254	0.52035	0.825064	0.971572	2.73723	2.11825	1.40001	0.794604	2.36556	2.62417
Bra035971	4.5995	7.11699	6.71696	3.38462	3.84165	4.04319	5.62588	2.4019	3.12617	9.55518	8.49766	8.51	10.0878	12.3983	6.52212	5.03938	6.44475	4.37326	5.08791	4.86603	3.41714	5.16903	2.38369	2.13768
Bra018986	150.328	156.475	134.963	140.07	136.178	142.106	135.126	143.31	131.837	114.07	129.739	118.685	73.115	61.5725	63.8539	35.9773	34.9495	34.8604	53.3253	48.47	49.5255	28.3135	35.6177	36.8924
Bra009760	0	0	0	0	0.042735	0	0	0.092707	0	0	0	0	0	0	0	0	0	0	0	0	0	0	0	0
Bra024356	9.57201	8.81122	9.36187	13.1006	12.509	12.1519	10.6509	13.4339	13.4128	8.15148	8.99202	8.95603	0	0	0	0	0	0.012707	0.043849	0	0	0.019408	0	0.012573
Bra038277	2.83054	3.3635	2.99317	1.68239	1.82584	2.14072	2.45415	2.84219	2.77014	7.80398	7.07017	7.4436	4.16693	4.08325	3.63868	1.22489	1.53391	1.84299	1.56291	1.25766	1.22657	1.45156	1.66151	1.76453
Bra033303	8.12035	3.51882	5.39842	0.784071	1.02579	0.898206	1.81221	6.09194	5.82926	1.80059	0.934609	0.512135	1.48925	0.051839	1.66412	1.23036	0.640404	0.543247	0.053615	0.758149	0.367435	0.231511	4.28403	8.07973
Bra020065	20.1198	15.0437	19.8781	19.6867	21.5696	22.0715	21.2001	13.8086	14.7305	19.7704	22.8006	20.1038	26.0351	21.3004	19.9939	30.855	29.6923	25.4551	18.4457	19.8488	18.6187	27.3732	17.1543	15.9997
Bra026350	13.2844	16.8855	12.7641	11.5567	10.2779	14.8131	10.0285	4.45028	3.48064	3.9086	5.44059	4.07131	10.9045	16.1357	17.5155	6.66652	6.16831	6.56232	4.73721	3.58873	3.59243	6.02161	2.92206	1.55344
Brassica_rapa_newGene_26942	0	0	0	0	0	0	0	0	0	0	0	0	0.504411	1.19033	0.818327	0.428004	0.735156	0.656923	0.254028	0.223567	0.403138	0.658046	0.199708	0.390157
Bra027483	39.5749	32.6784	34.739	28.8369	30.1757	31.7169	38.7601	49.0994	51.0004	49.7759	42.9028	44.8059	52.888	51.2583	56.869	55.2172	53.616	63.7826	42.8767	46.0019	47.4252	51.289	62.5959	59.9771
Bra025731	6.91994	9.05703	8.82419	8.11422	7.26618	5.53867	7.11632	3.72769	3.33313	8.27188	6.18021	6.01321	14.7215	24.7327	15.2914	7.41565	8.03925	6.23938	6.256	5.51609	8.93539	7.38232	3.23678	3.60648
Bra039555	33.8362	25.7481	21.8465	6.07118	8.69268	8.85793	4.22719	10.5412	11.2623	7.28751	7.52849	6.60134	18.1686	21.5545	13.1236	6.2406	5.78167	4.08169	5.14279	9.40294	11.5075	3.60813	5.82165	5.73898
Bra001505	26.5949	27.9901	26.6464	20.3178	24.0185	23.5481	25.5162	25.4936	25.5859	31.6038	34.9703	39.84	28.9805	33.6197	33.7463	29.277	32.9154	20.4643	34.0706	25.1022	24.7419	22.2461	37.7283	23.6284
Bra033183	0	0	0	0	0	0	0	0	0	0	0	0	0	0.017124	0	0	0	0	0	0	0	0	0	0
Bra012800	7.76784	6.07731	4.9592	1.18403	1.21291	1.62293	0.656976	1.15909	0.906973	6.37066	6.1858	5.45783	8.53752	5.73018	9.86118	1.91708	3.23456	4.03635	2.22456	2.18587	2.39072	1.70498	2.1754	1.14474
Bra019021	0	0.037352	0	0.015082	0.261103	0.18542	0.726277	1.57557	1.38474	0	0	0	0.130836	0.056588	0.054565	0.324097	0.333496	0.340294	0.099398	0.164745	0.180358	0.148153	0.310721	0.18416
Bra033772	0	0	0	0	0	0	0	0	0	0	0	0	0	0	0	0	1.27662	0	0	0	0	0	0	0
Bra010120	0.170847	0	0.049804	0.01667	0.048528	0	0.016728	0	0	0	0	0.155276	0.287129	0.458033	0.310079	0	0.009656	0.377806	0	0	0.23393	0.04566	0	0.096411
Brassica_rapa_newGene_5151	0.275613	0.326471	1.01809	0.371249	0	0.100569	0.189695	0.136824	0	0.988913	1.53449	1.52073	0	0	0	0	0	0	0	0	0	0	0	0
Bra008862	24.8808	19.6712	21.9609	15.3063	18.9883	16.0017	13.9922	17.0084	18.3858	15.6114	17.4193	18.1619	11.3953	12.7078	13.7972	10.9062	10.9986	11.7887	8.23129	9.32121	9.46894	8.52464	10.0712	10.1593
Bra009752	0.060537	0.854698	0.413822	0.60894	0.145451	0.40007	0.889405	0.620819	0.661968	1.41584	0.333178	0.713425	1.15754	1.09463	1.7787	0.63679	1.13425	0.652159	1.75357	0.704384	2.08619	0.598485	0.785454	0.684037
Bra011552	13.1701	10.5738	11.9601	5.83225	7.3643	6.50801	4.07027	6.2246	6.47757	7.4403	11.5984	10.1331	31.9778	28.8008	34.0276	8.82329	10.62	12.1173	4.27726	5.85992	4.9577	10.4648	7.50161	7.74213
Bra001318	0	0	0	0	0	0	0	0	0	0	0	0	0.398586	0.285261	0.996567	0.086866	0.114581	0.303138	0	0.122046	0.039113	0.107597	0.594001	0.628325
Bra031373	3.34987	2.67492	4.94076	1.84267	1.31454	1.89604	1.9903	3.22619	2.09299	0.805392	0.848146	1.27391	12.0385	7.93299	12.0217	1.50559	1.732	1.42345	2.48091	2.66457	3.11942	0.96216	2.07926	0.992224
Bra017306	15.641	21.6743	13.174	14.5927	11.2699	8.82503	16.8583	12.7059	12.9634	14.1498	9.55521	8.5455	33.274	35.2732	39.2102	25.7003	22.129	18.7245	11.0833	9.96561	10.251	16.653	7.98285	9.91703
Bra007155	18.9186	20.9628	21.7553	14.9162	12.072	21.4313	12.961	14.4391	13.4408	24.8191	36.6155	29.3759	5.82704	9.45119	9.26072	9.21774	7.67748	6.89609	11.059	7.88439	3.80094	7.21964	8.3002	7.43974
Bra008350	0.098184	0.025392	0	0	0	0	0	0	0	0	0	0	0	0.043754	0	0	0	0	0	0	0.024564	0	0.04252	0
Bra019887	0	0	0	0.133936	0	0	0.305801	0	0.211287	0	0	0	0	0	0	0	0	0	0	0	0	0	0	0
Bra036937	1.30615	1.11731	0.523546	1.8423	1.91319	1.51844	1.74886	1.13829	1.23042	2.11623	0.786644	1.55991	0.303108	0.405138	0.234219	1.16386	1.68939	1.39118	1.93804	1.41885	1.18371	1.23608	1.11186	0.92174
Bra011089	7.95425	8.66141	6.54488	6.63675	5.34646	7.25639	4.70257	6.76504	6.49093	11.5744	14.7642	19.2114	13.8562	14.0402	12.5493	8.93974	6.33254	8.3336	9.9131	10.3011	8.21941	8.60116	7.15003	6.91548
Bra001008	1.81574	0.896054	1.68214	0.815217	3.92423	3.38407	0.548874	2.81477	3.3485	0.090274	0.037511	0.138561	0	0.295125	0.215447	0.674811	0.241665	0.538782	0.547606	1.1702	0.960537	0.710419	1.11688	2.0676
Bra000540	0.142133	0.11365	0.318537	0	0.077188	0.031923	0.152807	0.056784	0.082591	0.665522	0.278604	1.12707	3.12429	2.33629	2.79414	1.7967	0.945561	0.813724	0.854436	1.39375	1.13149	0.528624	0.62952	0.826507
Bra009101	0	0	0	0.044516	0	0	0	0	0.34312	0	0	0	0.572221	1.55299	1.64603	0.752841	0.397816	0.111785	0.51176	0.468081	0.453849	0.601729	0.968042	0.586102
Bra014441	50.9811	45.1036	43.4115	40.3502	54.0988	52.1705	40.4779	46.0627	54.154	18.9924	7.98794	10.5692	16.4409	13.7652	22.2701	16.0231	15.9605	21.0946	18.4781	19.6108	18.6091	18.3987	21.3668	24.1211
Bra011972	3.70277	2.02455	2.22573	0.950339	1.80121	1.44727	1.40573	2.93244	3.01373	0.47182	1.38582	0.586755	6.74633	3.17639	4.73078	2.82543	1.92893	2.27911	5.18744	3.79031	3.76373	1.75856	2.79752	3.61347
Brassica_rapa_newGene_974	6.56963	1.11944	7.36391	1.36701	1.64564	1.17513	0.753891	0.872257	1.24395	0.02598	0	0	2.06875	1.23061	0.406955	0.936345	0.908587	2.19785	2.13915	3.1349	2.37591	0.497046	1.43469	1.59764
Bra034390	2.55485	1.76606	2.37794	2.33861	1.74392	1.74808	1.2232	0.963552	1.1482	5.29097	4.80176	4.96094	2.77806	1.8208	2.29578	2.74859	3.52461	2.7829	0.789461	0.932331	0.64452	2.2543	0.60472	1.18917
Bra008035	0	0	0	0	0	0	0	0	0	0	0	0	0.504293	0.254931	0.533608	0	0	0	0.08118	0	0.038759	0.037162	0	0
Bra039847	113.963	72.9368	79.0747	78.3316	94.4813	97.4066	87.1234	208.414	233.709	38.1325	24.3436	34.7217	33.0664	24.1239	25.5309	98.0795	98.7362	144.865	177.003	188.625	187.465	99.749	218.918	234.333
Bra017964	8.91011	10.1905	10.6353	14.1465	17.9381	13.0849	13.0244	10.5832	10.7682	13.6192	19.4195	16.9428	10.6885	9.34431	7.21429	6.15027	6.29922	4.88487	11.5791	8.73878	8.16741	4.33809	7.58918	5.64198
Bra012802	0.144001	0.439774	0.023434	1.25939	1.33788	1.04806	3.20148	6.58296	6.7886	1.07239	0.11145	0.180419	0.070907	0.056388	0.090273	2.37778	3.08891	3.71586	3.61027	3.81797	4.88213	3.97519	7.31098	5.53367
Bra024016	0	0	0	0	0	0	0	0	0	0	0	0	0.011651	0	0	0	0	0	0	0	0	0.031614	0	0
Bra002546	0	0	0	0	0.023446	0	0	0	0	0	0	0	0	0	0	0	0	0	0	0	0	0	0	0
Bra007859	14.5755	11.3021	16.547	13.669	13.6888	13.9129	9.81659	12.618	10.1931	11.8865	12.8012	12.2687	12.7467	17.0431	15.4917	9.20759	9.53606	8.87193	10.3918	9.43597	10.6733	10.0774	10.5941	8.8097
Bra028109	2.5732	3.0894	3.02529	2.79628	1.5035	2.4738	6.04825	2.8434	3.09129	6.84898	2.80213	2.73306	0.863724	1.12871	1.41133	0.005475	0.667615	0.49773	0.915691	1.73425	2.06608	0.64922	1.34868	1.14602
Brassica_rapa_newGene_3019	0.619605	0.088173	0.224735	0.151677	0.262152	0.582783	0.291821	0.079722	0.36923	0.258933	0.139449	0.006123	0.175623	0.506513	0.419641	0.115922	0.201729	0.397307	0.073291	0.371303	0.223222	0.177606	0.104282	0.065264
Bra034161	20.6565	9.88401	11.3439	7.23625	11.8	10.0437	5.31188	6.60759	10.5177	1.90764	9.55547	9.1675	0	0	0	0	0	0	0.011122	0.016349	0.015824	0	0.009147	0
Bra002645	23.1496	36.5718	36.3481	25.7239	19.7112	22.3979	38.1942	15.1977	16.031	38.2298	56.0993	47.0994	27.3727	39.6645	31.4332	16.2067	16.1757	10.8601	18.1311	14.6277	16.1204	19.0593	10.014	9.16554
Bra035052	24.9082	28.2473	27.751	24.6761	21.8919	25.1068	21.2896	9.31809	9.42047	20.24	19.9892	19.6712	23.5317	29.4125	27.0828	16.5306	17.5446	15.1509	14.9149	11.956	11.2707	17.1826	10.2771	8.39425
Bra019566	0	0	0	0	0	0	0	0.06187	0	0.060926	0	0	0	0	0	0	0	0	0	0	0	0	0	0
Bra022771	4.07888	3.34348	2.31027	4.57973	1.98597	2.09426	2.58496	1.57622	1.8117	4.68723	5.00211	3.62076	2.21359	1.82463	2.81908	0.718435	1.92006	1.16725	2.3886	2.25358	1.79827	2.52508	2.08372	1.49166
Bra012437	19.2235	21.6577	20.4288	20.9765	19.6868	19.0119	18.3392	14.8222	15.4971	32.1825	32.4199	26.7804	8.04084	8.18316	7.84144	7.57482	8.24135	6.01031	6.24627	6.37736	6.60645	6.84713	5.60238	5.99156
Bra032434	2.24239	2.55252	2.62206	3.07142	3.90913	3.33025	3.30411	2.63695	2.23263	4.11438	1.98544	2.26684	1.08934	1.35386	1.35866	2.23196	2.76916	2.29931	2.57245	0.846625	2.60699	2.5333	1.43335	1.38752
Bra001302	7.28482	8.77567	5.4189	24.0256	18.4888	19.6786	16.604	11.8163	12.7587	15.7199	16.326	13.725	7.27768	3.16899	5.82546	3.8867	3.14595	2.93659	10.5132	8.5203	8.99154	3.75172	5.86224	6.03403
Bra025722	0	0	0	0.378579	1.06102	0.74616	0.159148	0.633883	0.673616	0	0.174754	0.144152	1.90438	1.86329	0.616284	1.25546	2.62138	1.83036	0.337574	1.17846	1.72241	1.66583	3.03058	1.43449
Bra023224	20.6823	25.4754	21.1789	23.1708	22.0764	22.9066	20.5888	22.0976	19.7506	16.4021	15.2505	15.6858	21.4371	20.9063	24.404	18.7263	20.3475	20.0293	20.9856	21.4755	22.3839	18.992	24.4351	25.1111
Bra026591	1.8028	5.08077	3.8114	3.90971	2.8715	2.98456	3.34048	1.9394	4.64653	7.50738	8.15239	9.10615	4.09704	2.82877	3.12964	1.99079	2.23971	1.95964	5.03346	1.88762	2.4814	2.15762	2.75138	1.41075
Bra002999	0.33597	1.53379	1.89806	0.217843	0.218209	0.080122	0	0	0	6.63208	20.8009	18.4875	0	40.9903	0	3.06083	2.22072	0.212672	0	0.083717	0	0.193556	0.105339	0
Bra018857	33.9534	24.85	27.4187	28.0764	27.7782	28.718	19.5626	19.3239	23.4642	35.8282	41.9568	41.9458	48.251	36.1428	45.2135	21.0638	19.6846	29.8819	23.2688	20.9034	22.6773	19.7032	25.9308	24.8461
Bra000352	2.21292	3.53004	2.37558	6.30411	6.55815	7.1411	31.3866	17.8567	19.678	49.5933	26.801	21.7657	0.023441	1.04723	0.201508	16.604	17.4239	17.6108	7.4214	10.0979	10.0878	21.2997	13.5768	16.3656
Bra012029	0	0	0	0	0	0	0	0	0	0.08112	0	0	0.024629	0	0	0	0	0	0	0	0	0	0	0
Bra000095	0.237371	0.049893	0.095124	0.657644	0.277129	0.550242	0.203974	0.164572	0	0	0	0	0.044736	0.051983	0.113978	0.069479	0.501731	1.78124	1.08188	0.67036	1.14455	0.322163	0.81689	0.257592
Bra031776	0.445071	0	0.173397	0.019409	0.106243	0.18366	0.119257	0.255805	0.037275	0	0	0	2.01054	0.66218	1.39725	0.558394	1.02077	1.97905	2.22191	1.17975	0.805548	0.67849	0.369348	1.19741
Bra017168	2.18979	1.82021	2.59193	3.56148	2.90109	3.36833	3.63884	1.54729	1.33093	3.58962	4.45167	5.49361	1.65052	1.52324	1.72349	2.58715	1.99705	1.64135	1.41849	1.30136	1.27023	1.83779	1.24027	1.92066
Bra036808	0	0	0	0	0	0	0	0.19433	0	0	0	0	0	0	0	0	0	0	0	0	0	0	0	0
Bra033220	0.008471	0	0	0	0	0	0	0.014542	0	0	0	0	0	0.019878	0	0	0	0	0	0	0	0	0	0
Bra013443	3.2088	1.57223	1.90901	2.20792	1.44446	0.911535	0.670289	1.26604	1.4918	2.91367	3.7316	4.06772	1.87741	2.72494	2.61076	1.16389	0.988027	0.554537	0.688945	1.14175	0.677979	0.558254	0.868105	0.822285
Bra031580	4.32715	2.67624	2.53619	2.97571	3.86272	4.3423	4.6106	4.51002	5.39841	2.88122	3.75661	2.40852	3.60229	1.67733	2.57808	1.70129	2.37511	2.48727	4.26699	3.75307	2.83566	1.06903	2.84731	3.76684
Bra009276	0.176512	0.958072	1.081	0.546347	0.288726	0.274932	0.458712	0.022905	0.064007	1.24483	1.52144	1.36011	0.647966	0.70842	0.513465	1.18261	1.15768	0.431135	0.369776	0.145779	0.152082	1.0192	0.134774	0.058584
Brassica_rapa_newGene_5666	5.77487	6.65366	6.19937	3.79178	4.71332	4.91654	4.45563	6.18983	7.36261	5.08433	4.98947	4.84445	3.30013	3.32899	3.71281	4.26087	5.02069	4.94229	1.33511	2.13294	2.27602	2.73823	3.36697	3.18715
Brassica_rapa_newGene_7875	0	0	0	0	0	0	0	0	0	0	0	0	0	0	0	0	0	0.153197	0	0.454051	0	0	0	0.490326
Bra033667	74.5207	43.3273	45.0707	6.07373	3.91619	3.8113	2.3767	5.19341	3.46328	0.482657	3.12109	2.57001	471.639	281.714	526.192	5.35161	5.46751	5.36642	11.653	24.3079	18.0206	6.11396	17.52	17.5855
Bra034943	49.8664	86.9609	96.9471	61.4428	36.8729	32.7366	101.841	33.769	35.8022	44.6712	16.3646	14.1057	58.3421	104.309	49.8173	78.7004	74.6642	40.6668	52.5877	38.5941	41.2119	53.995	27.5885	27.1568
Bra021417	1.26959	3.15392	4.31166	2.08733	0.799152	0.812706	1.03359	1.32749	0.633019	6.88457	12.9207	11.1759	1.03791	3.90268	0.789929	0.681815	0.430951	0.603044	0.983186	0.142148	0.110286	0.169224	0.48573	0.242774
Bra007597	1.07565	1.66233	1.5456	3.05717	3.8415	3.55923	2.72133	1.83546	2.27103	3.99315	5.35734	4.65488	1.25053	1.09072	1.88227	1.51182	1.53148	1.73916	1.39397	0.804737	1.23328	1.24394	1.02513	0.98457
Bra038084	13.2722	11.763	14.519	15.5531	15.1865	16.7938	17.4523	15.3947	13.7202	19.8755	17.2556	17.5516	20.4874	20.5197	22.9551	23.4845	21.2756	23.3456	20.7658	19.654	20.9575	23.1159	23.7244	26.2736
Brassica_rapa_newGene_5705	0	0	0	0	0	0.280937	0	0.340793	0	0	0	0	0	0	0	0	0	0	0.519039	0.064928	0.063267	0.253331	0.199601	0.535763
Bra030673	10.6166	10.9694	7.86464	10.6254	14.4406	17.9024	12.1407	14.5476	9.71629	3.34909	0.743862	0.226787	5.57282	3.46292	4.61695	0.976821	1.03881	1.60241	4.30762	5.51726	4.68403	4.02288	3.62839	3.43047
Bra017480	17.8212	15.6116	16.5795	7.5067	8.24973	8.67114	9.22516	17.8968	19.9741	13.9369	24.4596	26.9502	24.0758	17.1062	25.0716	14.5163	14.0817	23.3073	13.1131	17.5707	17.2858	12.0726	23.833	22.1684
Bra031375	0.280795	0	0	0.041951	0.155921	0.104852	0.022863	0	0	0	0	0	0.108584	0	0	0	0	0.155388	0.135764	0.158013	0.158919	0	0.037288	0
Bra040680	2.21776	2.81321	2.58774	4.4121	3.70541	4.91918	4.48003	5.43319	3.859	4.38966	5.6902	4.62983	4.74434	2.90318	4.25035	3.69083	4.2216	3.82157	4.78323	4.95854	4.93609	4.4562	3.75294	4.86195
Bra037590	14.4095	12.261	11.1668	12.018	12.5722	13.3131	8.67007	14.4985	13.0005	9.28827	7.75595	7.38674	15.2701	17.6076	15.7226	16.091	15.5889	16.9571	15.7376	14.7009	13.9542	13.3793	17.5372	17.8845
Brassica_rapa_newGene_9533	0	0	0	0	0	0	0	0	0	0	0	0	1.0151	0.975824	1.02041	0	0	0	0.197015	0.663212	0.246974	0.267553	0	0.17054
Bra017626	0	0	0	0	0	0	0	0	0	0	0	0	0	0	0	0	0	0	0	0.012595	0	0	0.013474	0
Bra034540	1.9731	2.00694	1.2649	1.36402	0.724948	1.3109	1.64564	1.90703	1.45741	3.13658	3.12723	4.69316	0	0	0	0	0	0	0	0	0	0	0	0
Bra006997	783.755	518.512	565.237	38.0786	41.6811	48.4626	56.2706	151.626	128.16	20.9195	30.5348	31.5333	1531.83	976.816	1800.76	57.7155	57.3353	97.5008	201.592	234.6	266.858	47.1726	238.698	203.688
Bra022750	2.21865	1.93035	2.12913	4.78203	5.07793	5.71292	6.36671	7.30105	8.80826	8.88696	8.49263	8.81889	2.92203	2.01682	1.16806	2.30253	2.55068	3.40792	3.90001	3.67839	2.78192	3.23413	3.52896	5.00799
Bra037744	0.376317	1.39765	0.80686	0	0.105387	0.116711	0.486625	0.171802	0.208386	0.543416	0.527141	0.884131	0.561676	0.154024	0.317153	0	0.232689	0.304169	0	0	0.277353	0	0.241669	0.210237
Bra003793	0	0	0	0.034695	0	0.031434	0.030512	0.019761	0	0.085375	0	0.134634	0.646911	0.249667	0.708721	0.138739	0.057748	0.198329	0	0.346356	0.088149	0.226297	0.340101	0.42364
Bra029986	82.7888	95.916	89.2501	88.3409	80.8799	83.3924	86.1079	68.7571	69.514	119.333	129.627	137.64	89.0802	91.8588	81.8307	65.8891	68.4599	61.614	58.8673	59.9606	54.4512	61.6751	45.3056	48.4753
Bra013274	3.15535	2.84484	2.34233	1.27671	1.33336	1.54424	0.833973	1.20575	1.13884	5.75644	6.14087	5.72686	3.93615	3.46357	4.99723	1.72758	1.64528	1.57593	1.63143	1.36589	1.76276	1.66963	1.03324	1.4648
Bra009375	0.112987	0.054212	0	0	0	0	0	0	0	0	0	0	0.120771	0.130704	0.129199	0	0	0	0	0	0	0	0	0
Brassica_rapa_newGene_3979	0	0	0	0	0	0	0	0	0.08578	2.52378	0.68391	1.03374	0.111244	0	0	0	0	0	0	0	0	0	0	0
Bra027757	74.4638	114.384	97.0008	97.7163	79.8913	80.0767	122.319	40.9834	48.0949	129.177	133.622	137.321	50.4772	72.7864	42.6118	61.1398	60.6795	38.8284	54.7739	44.9639	44.1432	74.7429	31.5611	34.9233
Bra030769	31.2233	35.3667	35.9955	34.3663	30.002	32.7069	36.5278	30.4546	27.5095	41.4442	37.9835	36.4258	26.0025	28.6333	25.7066	22.8575	24.3781	17.2241	24.1125	22.6928	25.2522	35.1267	23.8194	26.6996
Bra022661	23.53	11.8755	16.4461	13.9077	13.8912	9.21311	10.0637	9.43318	8.98937	16.0102	17.3247	14.6186	40.9862	37.8454	33.4733	9.46679	9.34394	10.7553	17.0576	16.8038	15.4372	13.4186	17.613	16.4779
Bra012589	0.228421	0	0.086972	0.216637	0.348821	0	0.320832	0.093608	0.073789	0.341395	0	0	0	0	0	0	0	0	0.115559	0.150066	0.194255	0	0.339288	0
Bra019864	0.381028	4.44773	1.21046	3.35312	4.07637	3.2405	1.16756	1.98023	1.32459	0.131964	1.17311	0.025545	18.2533	20.5032	12.7178	13.2411	13.6171	15.3502	51.5811	9.70468	11.6157	23.2658	11.4518	14.7755
Bra040296	8.34123	14.1143	11.8359	9.5374	5.82637	6.12841	7.2506	2.74764	2.90195	9.11433	11.8303	10.394	11.1474	16.4456	12.4107	11.335	12.4514	11.0148	9.63751	8.94795	8.29267	10.368	9.32596	9.64996
Bra025665	0.894469	0.504448	0	0.446975	0.272571	0.069836	0.049053	0.048609	0	0.288987	0	0	1.10646	2.3668	1.06235	0	0.342376	0.252803	0	0	0.313024	0.194593	0.352472	0.404432
Bra037299	12.9371	12.8953	13.0366	6.86763	6.98824	6.14952	6.46973	5.8004	5.77099	5.93589	6.73776	4.49154	9.7158	6.26599	8.05113	7.57115	9.83304	7.0106	4.52274	6.36431	5.01158	3.36806	5.75883	5.6675
Bra029406	3.27754	4.56578	6.41096	2.56554	3.36009	3.74497	3.51769	3.35437	3.91054	4.57175	4.35419	4.70266	9.44315	8.73616	9.04137	4.64233	4.8873	6.14313	4.76371	5.24552	5.00274	4.01304	5.08265	4.59025
Bra038123	11.8633	15.6394	15.8669	12.1578	9.77637	10.7195	11.4589	12.267	11.9988	20.1484	17.4684	22.1894	16.1692	17.5208	13.5181	18.0404	13.9198	15.3545	13.2186	12.6435	10.766	18.3178	11.9571	15.3976
Bra015933	0.550494	0.731539	0.743933	0.656735	0.534928	0.47849	0.446706	0.53334	0.51853	1.26769	2.31778	1.07807	1.37867	1.17071	1.9829	1.65722	1.09239	0.958238	1.22013	1.15337	1.02373	1.16562	1.21811	0.793088
Bra003455	60.1784	88.5044	75.6313	86.0178	93.964	100.805	94.8088	55.8556	47.1503	71.2281	87.7362	66.9957	28.1198	49.6992	43.3988	73.0082	65.071	48.3786	44.7727	42.708	46.9558	81.6195	36.9183	37.6053
Bra023454	5.22189	3.69054	4.46208	2.69213	3.16932	2.86016	3.88083	3.10072	3.74575	6.26287	7.23855	7.67849	7.90688	4.93843	8.73121	2.90169	3.4957	1.38331	1.8947	2.97177	3.1692	1.92445	3.42114	2.96995
Bra036748	38.5157	39.6337	37.5514	40.9101	31.3404	33.1495	43.8016	34.655	32.1474	65.2778	63.4459	61.7167	47.6634	48.2557	52.4124	21.907	27.6543	22.4557	27.8937	27.5814	24.5463	24.0931	24.8803	20.909
Bra017659	23.0413	41.315	33.9452	14.3576	17.9625	17.3204	15.6144	7.73731	7.32083	12.5791	12.5572	11.3287	19.7193	30.7805	20.8808	9.01999	8.561	8.68508	6.75477	6.62273	7.54416	10.4902	6.42523	4.58576
Bra033922	0.005146	0.141049	0	0	0	0.021571	0	0	0	0	0	0	0	0	0	0	0	0.024282	0	0	0	0.016567	0.069923	0
Bra025651	1.01575	0.163385	1.39649	5.9893	4.49161	5.06077	4.75099	3.20213	3.01811	11.3394	11.2746	12.4267	2.34775	2.03409	1.95777	2.87556	3.08604	2.80968	3.96097	3.21939	3.6374	3.13097	2.66876	2.62561
Bra001817	29.3983	21.9936	22.6563	17.7652	22.4455	18.6654	29.648	39.4885	39.7087	42.7186	42.6222	44.863	30.8116	20.1545	20.5184	12.7839	15.0325	12.8892	18.2245	19.2243	16.98	14.2878	15.2139	14.8514
Brassica_rapa_newGene_11686	0.183734	0	0	0.103173	0.13396	0.15922	0.229127	0	0	0	0.20187	0.40125	0.167155	0.090708	0	0	0.319156	0.060167	0	0.185187	0	0	0	0
Brassica_rapa_newGene_19108	0.004557	0	0	0	0	0	0	0	0	0	0	0	0.152899	0.01544	1.0542	0.135827	0	0	0.22829	0.128072	0	0.036962	0.031751	0
Bra000906	0	0	0	0.062968	0	0	0.095961	0.249057	0.103753	0	0	0	0.439462	0.122911	0.419539	0.042813	0.03752	0.103697	0.121033	0.08184	0.118817	0.170998	0.299299	0
Bra018920	10.6676	15.2419	16.1578	12.3188	8.83139	8.69079	16.2074	4.97976	3.42425	12.5552	5.90574	12.2181	4.00145	4.70639	3.61608	4.18806	3.76448	2.11002	3.22731	2.33836	1.27736	3.02354	1.13436	1.42584
Bra009946	11.7579	18.3223	13.947	12.9209	9.75541	12.5327	16.9606	16.2253	11.7813	30.4319	35.7066	33.511	25.8167	23.0924	24.1265	14.9203	16.3845	12.6085	19.9697	13.7611	16.5106	15.0909	13.9508	13.1938
Bra007360	3.90884	3.2253	4.32939	2.75089	3.44002	2.33889	2.67454	3.35155	3.08676	11.4121	13.2832	12.4307	5.74787	3.51677	5.13611	1.77434	2.33162	1.49249	2.42869	1.92476	1.95863	1.68977	1.60253	1.90035
Bra006104	3.59166	4.24256	3.71338	3.47147	3.74451	2.98258	3.26113	2.42953	2.72533	3.59035	1.99904	3.07179	2.94915	2.91805	3.31778	5.03756	4.46832	5.08542	3.28653	3.61478	2.80826	4.4886	4.0102	4.57617
Bra005416	0.598336	1.60732	1.32079	1.15832	0.621483	1.29924	1.66352	0.927909	1.09066	1.7407	0.72532	0.349328	1.32946	1.45584	1.8879	0.511478	0.832319	0.840687	0.359124	0.139388	0.433717	0.879748	0.85294	0.674803
Bra013354	0	0	0	0	0	0	0	0.031662	0	0	0	0	0.139977	0	0.099607	0	0	0	0	0.171188	0	0	0.035211	0
Bra010753	0	0	0.215893	0	0	0	0	0.079826	0	0	0.167085	0	0.056682	0.615112	0.446967	0	0.100294	0	0.273849	0	0	0	0.263681	0.146042
Bra025066	31.8902	33.3995	27.1991	33.7926	36.3697	34.5006	40.5895	33.1727	37.1081	66.9473	62.4228	66.7036	19.5482	18.2273	20.393	15.1369	12.7526	18.7226	16.5122	15.7633	14.9535	13.748	13.9383	13.0197
Bra025386	0	0	0.016381	0.064625	0	0.078068	0	0	0	0	1.09221	0.167555	0	0	0	0.070145	0	0	0	0	0	0	0	0
Bra034378	0.366109	0.669858	0.68071	0.692994	0.811579	0.646129	0.565617	0.298027	0.259033	0.211956	0	0	0.502719	0.12114	0.069222	0.702334	0.895335	0.898044	0.323892	0.452639	0.271294	0.638215	0.449744	0.384346
Bra005966	0	1.94043	0.57451	0	1.57222	1.47801	1.23998	1.06835	1.88655	1.93205	1.47128	4.6609	0.294151	0.61307	0.494676	0.825473	0.796542	0.235009	0.294532	0.08478	0.335469	0.338912	0.710079	0.3354
Bra039275	0.035269	0.092888	0.064744	0.041885	0.215644	0.048206	0.103116	0.084458	0.049885	0.117649	0.213198	0.146793	0.159604	0.114599	0.100464	0.107888	0.093064	0.186702	0.197122	0.10546	0.133977	0.097828	0.119672	0.139243
Bra007305	0	0	0	0	0.003549	0	0	0.028193	0.01946	0.020801	0	0	0	0	0	0	0	0	0	0.03364	0	0	0	0
Bra014022	22.6664	20.1356	19.0142	7.2199	8.35964	8.04474	5.53565	5.30672	6.87636	9.14069	14.4451	13.9422	30.9254	42.2721	27.0655	37.4008	38.5596	30.6681	16.5707	14.629	16.0233	32.0678	19.0853	21.4134
Bra036479	0.039764	0.162806	1.0868	1.38087	0.23393	0.40456	0.529107	0.489474	0.690875	0.252774	0	0.279049	3.17937	4.98973	3.79361	1.6878	1.64316	2.1607	0.413491	0.552831	0.533992	0.831419	0.554299	1.0739
Bra022470	20.9903	12.2988	17.5566	17.3987	25.5948	25.4256	20.9599	66.1711	72.9924	19.1788	7.14122	6.8332	15.0298	12.7011	12.5452	20.2613	21.2189	32.1012	27.6445	34.1479	34.828	20.9074	45.0814	45.9573
Bra026420	1.58589	2.1237	2.45464	0.642514	1.09682	0.047407	0.322456	0.334786	0.430871	0.213518	0.265068	0.388734	0.717633	1.79609	1.22412	0.965739	0.84344	0.632838	0.419549	0.508117	0.666973	0.833552	0.105769	0.218505
Bra006641	34.3495	28.7638	29.0963	35.4776	30.2883	33.2335	13.6425	29.9762	33.8312	42.0734	20.3328	33.4448	57.004	38.5965	54.1988	30.6216	28.9065	46.0853	22.2725	22.8827	21.6664	26.0268	38.3673	42.6426
Bra002815	24.3638	26.8837	27.1004	33.8112	32.8879	35.7433	38.9358	32.0127	34.2139	19.4244	17.8986	19.3363	20.9438	25.1012	21.0316	23.8098	28.3904	28.3563	21.599	23.5868	22.6397	16.5863	17.0047	17.3237
Bra013628	141.087	77.2422	87.3341	77.1297	106.859	90.8454	122.485	213.751	256.896	71.6997	37.3108	37.8938	23.9709	25.1832	25.8721	146.046	145.472	241.123	170.265	196.875	186.16	145.378	254.49	260.788
Bra007856	45.1536	38.2285	39.8784	26.1364	27.4597	26.6455	26.3436	30.567	42.6951	40.3806	39.5723	40.9303	49.2291	52.0843	56.6322	26.5359	28.0169	27.7261	27.2764	25.5314	23.1257	23.8451	26.257	28.3829
Bra024507	0.188305	0	0.309618	0.238865	0.01589	0	0	0.012328	0	0.180508	0	0.802376	0.024016	0	0	0	0	0	0	0	0	0	0	0
Bra039689	9.53792	5.982	8.77867	7.65203	8.30621	6.96841	8.87229	6.10719	7.12744	13.0125	15.4027	16.8812	21.7765	11.6455	15.6223	6.40191	5.18695	4.28101	7.82124	6.54664	4.95457	6.12669	4.60382	3.86509
Bra002959	0.032123	0.056315	0	0	0.069966	0	0	0	0	0	0.729278	0.101998	0	0	0	0	0	0	0	0	0	0	0	0
Bra014435	4.93816	5.89358	4.09898	1.24338	1.72488	1.73828	1.59131	0.706216	0.757905	7.57288	7.61701	7.39198	7.93271	7.34788	5.28834	1.28891	1.70176	0.630932	0.848796	0.596836	0.608293	2.07933	0.214052	0.532039
Bra021198	0	0	0	0	0	0	0	0	0.017871	0	0	0	0	0	0	0	0	0	0	0	0	0	0	0
Bra039958	5.00009	5.89569	5.60147	7.41655	4.91291	4.26038	4.38459	3.13644	4.04982	11.7275	14.6168	11.6337	9.38621	8.69283	6.2688	8.89111	8.41727	8.11323	6.4767	5.02663	6.16399	7.16505	5.3724	3.96716
Bra018288	7.62763	8.27106	9.82509	0.351947	3.61415	3.23251	4.42375	0.277163	2.67348	5.15012	10.9974	10.1839	10.0783	11.8364	11.3675	3.34474	3.31527	3.42572	3.60699	3.52921	4.29536	2.54639	2.94085	0.269417
Bra023161	31.8214	39.8236	34.7238	13.4668	10.3773	9.08249	10.3181	11.8176	8.54501	7.34694	7.44761	6.79066	19.5782	23.9465	25.2762	19.3873	19.1124	15.7094	15.4495	13.0902	17.5856	17.213	15.2643	14.0703
Brassica_rapa_newGene_28924	6.72525	5.81013	7.20767	3.34387	4.61277	5.60337	4.50562	1.70551	3.12587	7.5027	8.84602	8.00785	2.78122	4.69973	1.46527	4.57739	3.37034	3.07348	1.18528	1.52561	1.21057	3.14983	1.39531	1.2287
Bra013243	0.090146	0.128838	0.104919	0.095456	0.073362	0.066478	0.08207	0.075459	0.091159	0.113093	0.104527	0.127694	0.108391	0.108972	0.113891	0.097406	0.108112	0.087232	0.104164	0.118922	0.104683	0.087542	0.097379	0.095543
Bra010383	20.8745	23.241	18.6781	15.9464	15.7503	16.8278	6.82955	7.88346	8.91426	8.50068	8.7729	10.258	7.25656	4.85114	7.15374	12.4486	13.2183	20.3348	13.4081	14.5943	14.3461	10.6698	10.2744	11.6316
Bra020210	0	0	0	0	0	0	0	0	0	0	0	0	0	0.144285	0.187189	0.031413	0	0	0.139314	0.117507	0.15717	0	0	0.117498
Bra025083	137.877	99.6388	101.242	212.546	208.509	111.567	152.524	156.696	201.616	114.292	68.1606	33.5964	42.4271	24.4594	38.4277	9.21247	12.0999	23.6066	29.4359	17.998	25.6835	14.9425	31.6579	36.4563
Bra032795	23.0187	26.8096	28.0769	84.4265	87.7624	80.6975	36.1119	27.1656	25.4497	11.5822	4.43501	5.53486	21.7285	25.6559	18.84	97.4074	93.1892	99.7689	91.8379	99.2329	113.987	69.5162	81.4186	76.0265
Bra019304	2.21024	1.19325	0.773458	1.71453	0.94662	1.56682	0.923369	1.72255	1.76664	1.82929	3.50983	4.56838	1.1106	0.696238	0.969422	1.88187	3.12431	9.47498	1.33629	1.84674	1.66071	1.67426	1.71622	1.38531
Bra014763	25.0036	19.48	22.1111	23.7437	29.7712	28.5978	40.4608	33.8424	33.2568	72.2803	72.8852	63.2592	40.2655	28.7572	33.2772	23.5301	22.8133	24.2623	49.5107	38.5348	35.6877	22.633	31.451	29.711
Bra015093	3.99422	4.3387	5.24531	3.01115	3.314	3.93798	3.45592	3.70047	3.62003	6.75801	5.84709	7.75354	3.87386	4.17506	5.43355	4.32669	4.28994	3.08179	4.66155	2.84215	4.13359	3.83833	2.36157	3.23427
Bra036633	0	0.020524	0.139085	0	0	0.021713	0	0.282539	0.062049	0	0	0	7.33482	3.2135	4.45893	5.96849	5.31186	7.66849	4.25539	4.91175	4.267	6.11028	15.9538	16.0968
Bra019818	3.51702	2.69653	3.10101	3.26011	4.61429	5.38541	4.88544	8.78058	9.37508	4.83272	4.09228	3.71071	2.97421	2.25346	3.37921	3.61516	4.05426	4.80283	6.90767	4.90448	5.23427	3.64845	5.10998	5.22206
Bra022287	3.80812	6.76026	3.72422	2.82616	4.73547	4.00316	3.27423	1.8639	1.96208	0.277746	0.432026	0.66152	0	0	0	0	0	0	0	0	0	0	0	0
Bra012371	0	0	0.09767	0.030301	0.013158	0.062021	0	0.136649	0.038648	0	0	0	1.10131	2.65793	3.27927	0.052327	0	0	0	0.037039	0	1.27179	0.522824	0.39183
Bra036303	1.89569	0.290691	0.784514	6.1059	9.11634	9.8416	10.5246	18.2637	21.4388	0.51834	0.613183	0.948552	7.72387	3.81883	7.82095	8.56126	10.4972	18.0142	30.005	28.8435	28.7184	9.06912	25.9695	26.5621
Bra003580	1.16424	0.954787	1.20828	1.41264	1.16478	0.682041	3.16581	0.322539	0.218577	2.23582	0.982952	1.14239	3.22845	6.38772	1.66822	2.94665	4.07477	0.63559	1.18885	0.917746	1.12119	2.63079	0.575968	0.273837
Bra025459	29.9911	34.5131	34.4342	38.3342	36.0686	36.3721	43.7418	31.9774	35.9524	53.7695	65.0154	62.5905	61.5254	50.175	59.4926	44.2408	46.1597	40.8856	59.2517	51.2261	51.1784	43.1744	40.7492	40.3337
Brassica_rapa_newGene_8850	0.838844	2.56785	1.54022	0	0.127492	0.44802	1.14833	0.156991	0.368977	6.70221	2.21479	1.34038	3.15116	3.29265	1.78005	2.98102	3.09539	3.02317	1.69732	0.82869	0.899922	2.94784	1.34668	1.46543
Bra001345	0.109696	0.387916	0.088092	0.149586	0.232938	0.147087	0.113813	0.105703	0.124428	0.137438	0.151923	0.137135	0.207977	0.288245	0.508669	0.179642	0.186435	0.11943	0.178914	0.133509	0.170585	0.194506	0.147837	0.129784
Brassica_rapa_newGene_25014	0	0	0	0	0	0	0	0	0	0	0	0	33.7318	33.4856	33.8081	17.3617	15.8166	14.6173	30.8257	25.2593	31.3097	22.1052	14.5706	12.6349
Bra007994	13.8857	15.0406	14.6987	14.6728	13.6492	13.3207	21.3444	14.5074	14.6355	22.4581	29.2492	31.7802	18.814	18.4524	19.1594	13.0848	12.0539	13.3071	21.1607	16.5623	15.6808	12.8323	14.6834	14.1017
Bra024079	8.6088	12.8281	4.97609	10.5917	7.61825	6.37955	3.30276	8.68439	6.61491	3.93009	0	4.00198	2.31214	2.19001	2.14915	2.34812	1.10078	0.798198	3.3331	2.21013	2.44541	3.89799	2.07119	0
Brassica_rapa_newGene_19064	0	0	0	0	0	0	0	0	0	0	0	0	1.23198	1.64489	1.75581	0.214111	0.767107	0.51426	0.729839	0.513013	0.878979	1.00265	0.537959	0.354697
Bra006642	1.99691	3.03954	2.37065	0.970911	0.979993	0.97271	0.912561	0.927263	0.571563	5.7283	12.0411	17.4756	12.48	14.8501	11.5046	0.603194	0.789762	0.29344	0.462967	0.635154	0.155597	0.27618	0.15775	0.24806
Bra027600	4.11299	2.90911	1.17661	0.396904	0.142789	0.870423	0.426545	0.425822	0	1.61777	1.80853	2.38423	0.471956	0.91387	1.75183	0.062724	0.079821	0.290457	0.113855	0	0.068297	0	0.073861	0
Bra027491	0.072114	0.080917	0.051651	1.14276	0.215795	1.12861	0.09991	0.615422	0.161151	0.097732	0	0.029511	0	0	0	0.103437	0.204247	0.396598	0.535892	1.53068	0.618917	0	0.621401	1.06624
Bra008789	0.382543	0.079729	0.07068	0.424386	0.784793	0.941351	1.00999	2.20645	2.7604	0.098027	0.067141	0	0.755437	0.718979	1.09994	1.48492	1.08822	1.68527	2.61949	3.20846	2.43953	0.914694	3.24032	3.76633
Bra033669	3.81047	2.30477	4.82435	3.3812	3.15255	2.48896	3.38282	2.3639	1.33593	2.47092	4.79068	4.60762	4.63066	3.63031	4.38216	1.53736	3.09752	5.10105	2.97233	3.4242	3.0488	5.65296	3.61937	3.07522
Bra020801	12.1893	15.0959	17.6973	3.27999	2.15908	9.97331	6.36426	4.38413	3.83262	9.61743	0.124405	5.10155	1.09055	1.76698	1.24168	18.7707	2.96336	19.291	0.796734	1.4006	5.39183	13.7429	1.53318	0.670601
Bra001771	6.086	8.10481	8.78751	5.30109	4.59736	4.22011	4.16829	2.21675	2.66796	7.30034	10.7528	10.1304	7.99804	8.91294	8.05347	4.24512	4.05836	2.96113	3.30515	3.35462	2.79421	4.27487	2.42444	2.75146
Bra000775	0.254705	1.03418	0.158979	0	0	0.583646	1.30613	0.061791	0.195453	3.01684	1.21941	0.232517	2.93637	4.27764	0.95889	3.21961	3.72522	1.65085	2.11235	1.06901	1.19906	2.3996	0.829657	0.674377
Bra028914	0.136543	0	0	0	0	0	0.164987	0	0	0.06258	0	0	0	0	0.069238	0	0	0	0	0.059299	0	0.046005	0	0.162132
Bra034265	1.32026	1.2946	1.02789	2.92021	3.54526	3.59269	3.81203	2.00273	2.35388	4.90412	4.67528	5.33226	2.77471	2.13875	2.43922	2.74595	2.57122	2.07063	3.97005	2.65797	2.22672	2.0053	1.82627	1.79703
Bra023999	0	0	0	0	0	0	0	0	0	0	0	0	0.174523	0	0.169373	0	0.197788	0	0	0	0	0	0	0
Bra007401	5.96864	6.58297	6.06608	4.28452	3.78366	3.76494	5.39879	2.89891	2.357	8.01035	9.794	8.78036	6.72397	8.64113	6.11782	6.97487	6.11956	6.35497	5.29972	4.19571	4.31535	6.35806	3.94593	4.13682
Bra002405	3.19441	3.23198	2.78903	7.04576	6.45988	5.82621	5.5076	4.72965	4.41326	11.6924	10.0187	11.1734	5.7731	4.51524	4.38432	3.43119	6.64253	5.10424	5.93231	4.21625	4.43909	5.75483	4.92509	4.58666
Bra002006	0	0	0	0	0	0.018572	0	0	0	0	0	0	0	0	0	0	0	0	0	0	0	0	0	0
Bra037584	48.2012	57.4903	46.3013	44.78	43.5962	43.0821	78.9382	99.9755	94.2185	78.2704	90.438	90.4381	66.4184	66.1258	69.4246	57.043	59.96	58.1567	77.2461	81.7016	79.2274	75.9041	77.6839	69.4301
Bra000639	38.4031	34.387	35.9816	27.433	31.244	30.5183	31.7659	37.5824	37.9744	22.6715	20.3882	20.978	21.8017	21.4003	21.0013	29.3862	27.1896	30.3423	25.5484	27.3777	29.1443	28.1837	33.4038	34.1301
Bra031016	11.2829	12.0268	11.615	0.678288	3.22502	1.7654	0.047029	1.10512	0.357455	0	0	0	28.9777	19.2654	35.8148	1.13238	0.650629	0.403169	4.6482	2.53235	4.0493	0.109407	0.660076	0.465387
Bra030660	1.07131	2.0813	3.22563	0.145874	0	0	0.030595	0	0	3.19991	7.80371	8.235	0.338537	12.1138	0	2.32098	3.31975	0.402744	0.226979	0	0	0.211752	0	0
Bra018916	0.074017	0	0	0	0	0	0	0	0.010348	0	0	0	0.133837	0	0	0	0	0	0	0	0	0	0	0.143704
Bra027623	41.8949	41.9498	37.3425	40.1765	43.3871	42.2737	45.1765	50.2615	50.3857	27.2123	8.14612	5.29746	24.2581	13.9029	18.9763	47.9087	41.4593	69.9705	34.4098	48.7235	48.5734	28.3713	54.8014	55.255
Bra030290	11.377	16.035	11.1376	6.80448	5.33	5.35733	5.78044	6.28136	5.82801	5.96505	8.69529	9.99339	10.3758	11.9967	13.8894	9.31696	8.01	10.4072	10.7318	7.65156	10.9098	10.2579	8.45588	9.25653
Bra032582	0.305537	0.045483	0.161199	0.331327	0.76136	0.349641	0.276827	0.386899	0.667259	0.623788	0	0.374009	0	0.05079	0	0	0	0.215227	0	0	0.048607	0	0.192957	0.091386
Bra028181	9.19921	10.9223	13.8045	2.20427	0.094003	0.496504	0.141028	0.103153	0.289277	16.1947	56.3628	48.0807	0.590173	54.9615	0.533325	26.0385	21.1396	2.66291	1.50165	0.375931	0	1.20347	0	0
Bra035813	0.099666	0.209821	0.698199	0.608541	0.318071	0.455823	0.992556	0.33931	0.200869	2.5144	1.79704	2.2797	0	0	0	0	0	0	0	0	0	0	0	0
Bra003505	0.063991	0.059301	0.061203	0	0	0	0	0.022029	0	0	0	0	0.032463	0.030114	0	0	0	0	0	0	0	0.013125	0	0
Bra008557	19.9171	17.9374	16.8313	4.83002	3.94538	5.15952	4.20738	5.76455	7.25664	7.86381	9.20662	15.3307	29.9562	25.4442	32.491	13.5336	12.2011	17.0633	13.9255	14.7302	13.7201	10.9359	12.8673	11.8622
Bra021510	29.7276	40.8128	39.6422	28.904	10.493	8.55989	22.9784	9.84556	4.05849	32.2656	35.0218	39.5952	25.1792	55.7183	26.1628	19.8213	17.8493	13.7785	6.48328	4.37019	4.05445	17.2537	4.21952	4.51276
Bra005109	1.33602	1.20592	0.795482	1.55229	1.71649	2.05037	1.31655	0.907251	1.9303	2.56555	1.51972	2.39983	2.13761	2.08007	2.86033	1.42678	1.82756	1.84174	2.91957	1.48763	2.7523	1.79517	2.25423	2.42623
Bra019131	1.18227	1.00343	0.896273	6.24751	8.66036	10.0432	24.6545	85.1865	88.3857	1.34742	0.627318	1.02287	0.412622	0.203483	0.211467	1.72049	1.93244	3.81081	13.7134	11.5361	13.368	6.16276	19.5398	20.0322
Bra038064	1.40359	2.98639	2.09148	3.10875	2.42392	1.9045	6.83491	3.1423	3.02599	9.63727	5.59337	6.26473	5.37857	3.50365	3.32119	4.39447	5.25945	4.27722	6.50974	5.69712	4.49983	3.53099	3.16272	4.12975
Bra028769	1.22331	0.942116	0.689622	0.429576	0.231935	0.221961	0.583133	0.542337	0.580903	0.487215	0	0.095496	0	1.01405	0.120298	0.070182	0.339855	0.645539	0.20723	0	0.099756	0.21798	0.472728	0.263377
Bra000960	0.019784	0.225174	1.12635	0.020434	0.172558	0.251047	0.174431	0.43806	0.03366	1.53313	1.56194	0.509542	1.40767	0.869193	0.077951	1.65859	0.331508	0.505004	0.973394	0.090266	1.28184	0.049665	0.097577	0.078544
Bra034865	7.82392	5.9478	6.09854	12.8763	16.6628	15.9118	10.0918	26.3547	21.0806	2.9898	2.0651	0.45561	7.14557	4.1685	7.09862	14.598	12.009	18.1622	46.0361	39.8879	53.0661	12.9785	38.1365	35.5315
Bra038810	6.13639	6.21254	6.13344	1.84543	1.75228	1.28082	1.82541	1.79827	2.00573	5.48781	4.30413	5.03206	15.5848	10.4248	17.5174	3.7957	5.01686	4.1538	3.30076	3.81416	3.02058	3.02448	2.53413	1.87081
Bra037021	5.91496	5.19663	5.01267	3.17695	3.86312	4.44707	5.24199	4.98653	5.63815	8.12737	3.35349	8.04937	7.04571	7.80915	6.46117	6.31165	5.49189	3.99698	5.88904	4.43844	5.33683	4.83358	4.57484	5.39531
Bra016252	23.1565	17.7003	16.7185	78.4929	95.8534	100.347	130.053	312.044	295.639	88.2413	117.016	122.419	24.969	18.5841	13.3486	79.7866	74.4613	133.866	286.768	336.587	326.869	131.818	264.107	249.27
Bra010637	0	0	0	0	0	0.021143	0	0.020543	0	0	0	0	0	0	0.039723	0	0.025982	0	0	0	0	0	0	0
Bra022118	0	0	0	0.021237	0.073775	0	0	0	0.020393	0.038973	0	0	0	0	0.047659	0	0	0.077342	0	0	0	0	0	0
Bra013817	15.6135	17.4557	12.2695	5.87802	7.57752	7.22333	6.38283	9.52747	9.54656	15.2579	15.3971	25.0487	18.5389	19.0719	23.5461	13.3057	13.1291	14.6962	11.9853	11.8916	12.1134	11.1669	12.8027	11.6534
Brassica_rapa_newGene_12149	0.010343	0	0.08472	0.068732	0.130142	0.172796	0.194791	0.170827	0.322859	0.457617	0.378698	0.522427	0.014898	0	0	0.484091	0	0.499954	0.270118	0.533403	0.70158	0.516471	0.430401	0.342615
Bra025048	0.816594	1.24225	2.03229	2.96176	2.32356	1.84562	1.04441	0.181441	0.132098	0.345469	0.370544	0.512411	0.434228	0	0	3.44516	5.19268	4.09011	0.892149	0.691272	1.14276	5.14749	1.44947	1.28563
Bra016939	0	0	0	0	0	0.074145	0	0	0	0	0	0	0	0	0.298319	0.199909	0	0	0	0	0	0.086278	0	0
Brassica_rapa_newGene_30345	0	0	0	0	0	0	0	0	0	0.131848	0	0.406497	0.265304	0.031061	0.583107	0.787559	0.430085	1.55788	0.186947	0.380176	0.812639	0.531901	1.48526	0.764085
Bra017341	1.25328	1.46432	1.76305	0.619201	0.844101	0.428524	1.19875	0.57381	1.53204	4.24704	4.40991	3.98316	1.78329	1.20748	1.50765	0.679698	1.04002	0.416066	1.37127	1.4398	1.24638	0.579665	0.687293	0.535592
Bra037245	0	0	0	0	0	0	0	0	0	0.047336	0.089039	0.060231	0	0	0	0	0	0	0	0	0	0	0	0
Brassica_rapa_newGene_17041	0	0	0	0	0	0	0	0	0	0	0	0	0.60224	0.316541	0.486738	0.064327	0	0	0.153265	0	0	0	0	0
Bra010293	36.4049	37.3286	38.9275	33.5791	30.426	28.5195	30.5925	21.7341	22.0682	34.6837	37.4216	24.3614	25.4858	28.3883	27.7696	27.5589	24.1535	22.1021	21.3744	17.9333	25.9623	29.22	21.0187	19.2261
Bra029037	0	0	0	0	0	0	0	0	0	0	0	0	0	0	0	0	0	0	0	0.16635	0	0	0	0
Bra002158	7.01312	8.88032	5.58852	6.44849	8.21848	7.90081	5.97798	3.91518	3.6442	9.47004	10.0815	11.2938	5.05798	4.41681	4.56767	3.32712	3.30457	1.75649	3.29776	3.02053	1.47944	3.04854	0.976071	2.52503
Bra020557	5.52609	6.94326	5.63952	6.30963	5.4848	5.15569	5.71647	5.13953	3.42466	5.83943	6.20404	6.09679	6.3124	5.57698	6.27236	4.00998	4.56241	3.96905	3.62546	3.73624	3.608	3.54218	2.12576	4.69225
Bra008591	5.53196	3.61798	3.19827	18.2555	17.4727	17.1645	40.4591	47.4458	46.8932	31.9829	34.9399	27.4515	8.74819	4.85001	8.12767	312.547	298.359	312.087	375.845	382.597	378.163	549.207	554.887	545.785
Bra017469	37.6937	31.8374	29.1055	12.034	15.8088	15.747	5.26762	9.78205	7.90594	29.4423	33.3036	29.0106	69.3887	53.818	72.1906	15.7382	14.3328	23.1427	14.2624	15.5787	14.8167	8.73127	15.0907	15.972
Bra000883	1.23003	3.19984	1.92962	4.03724	3.15405	3.21825	3.90122	3.00016	4.33822	10.1823	4.4418	8.24326	6.85174	4.74163	6.55549	2.97037	2.72031	3.44178	6.43871	6.96359	4.88171	3.49424	5.32634	5.7018
Bra007143	10.6423	8.60849	11.0488	7.47475	8.17159	9.26547	5.7871	5.18725	5.27203	7.03765	11.8158	8.84657	0	0	0	0	0	0	0	0	0.058023	0	0	0
Bra002809	10.9706	17.1927	20.0803	11.7557	7.54813	8.7879	12.4901	5.82433	4.57238	10.5927	10.3365	11.8008	13.5744	12.8858	11.218	3.24781	3.3941	2.0577	5.58035	3.24249	3.49535	2.08983	2.60795	2.92479
Bra010071	23.4479	25.4109	22.9259	42.6845	43.0339	42.6374	48.7308	36.1944	37.154	76.6758	78.574	73.531	36.0317	31.0498	36.5045	27.7166	27.2686	21.7324	40.507	29.7713	32.1708	31.3707	28.9658	30.1112
Bra022975	9.89036	9.08967	11.4654	8.60808	8.48481	8.69161	12.6901	9.39523	9.93765	13.759	10.788	10.5233	8.27935	9.32041	9.49404	7.63818	6.79985	5.41823	6.52585	4.75441	3.72776	7.73895	5.44723	5.92838
Bra013001	0	0.773159	0	0	0	0	0.298052	0.110695	0	0	0	0	0.040609	0	0.117839	0	0	0.034638	0	0	0	0	0	0.028263
Bra015458	4.10444	5.87388	5.84357	5.05296	4.27702	4.98487	3.80754	3.64409	4.14113	7.37009	10.599	8.50615	5.49972	6.23082	6.43567	2.51382	2.7431	2.62536	4.28318	2.85152	4.37384	2.60202	3.56147	4.17034
Bra024178	0.407967	0.450508	0.257898	0.110633	0.090584	0.210762	0.392117	0.720983	1.01041	0	0	0	1.41267	0.543497	1.8607	0.531036	0.125664	0.4914	0.016387	0.258285	0.23948	0.28417	1.08221	0.424337
Bra019309	0	0	0	0	0	0	0	0	0	0	0.057605	0	2.97832	2.0471	2.94739	1.29991	0.924925	1.15258	1.17035	0.953378	0.750463	1.84477	0.858574	0.394891
Bra003138	25.9867	13.859	21.4785	22.4058	24.5773	19.0771	15.1399	25.8798	30.0031	15.0268	16.3018	18.8401	21.5239	13.8312	20.2414	9.36473	10.7436	8.98026	14.6016	15.2408	12.9758	8.6442	14.1567	14.1252
Bra027781	1.89081	1.79896	2.06664	2.18409	1.58692	1.25205	1.64802	0.791649	0.911254	2.20051	3.60794	3.59347	2.77629	2.15704	2.84606	1.54306	1.54536	0.829828	1.34273	1.34845	1.0069	1.11102	0.809357	0.835365
Bra028991	0.824502	1.40691	0.755928	3.5882	3.59483	3.54799	4.50204	4.73228	4.32877	2.35767	2.06293	1.85208	1.44417	1.00253	0.877386	3.11104	3.03185	5.03185	7.00075	6.27022	6.62804	2.68875	7.18763	5.93482
Brassica_rapa_newGene_8924	0	0	0	0	0	0.459497	0	0	0	0	0	0	0	0	0	0	0	0	0	0	0	0	0	0
Bra011716	0.017609	0	0	0	0	0	0	0	0	0	0.032585	0	1.11907	0.604619	1.1121	8.02646	7.13167	11.0079	8.58443	8.91672	13.407	10.798	12.9798	14.3432
Bra013336	9.69	8.24582	10.7292	3.21309	4.0539	4.36915	3.57854	3.46356	4.99288	6.56572	10.9317	10.9887	10.1643	16.3468	12.5198	6.59407	6.19166	5.68177	3.60827	3.21865	3.46934	4.94284	2.34464	2.30562
Bra015414	0	0	0	0	0	0	0	0	0	0	0	0	3.59592	3.49899	2.8302	1.82235	2.1249	2.79363	0.443083	1.15304	0.56608	1.87519	1.24723	1.6588
Bra016292	1.05143	1.1565	0.940266	1.92712	1.1118	0.837606	3.38259	1.7602	2.35541	8.9885	6.76742	5.34847	3.12731	1.54134	3.51049	1.44552	1.72749	0.926473	1.40049	2.21749	1.6201	1.17172	0.609716	1.0991
Bra007876	0.984312	1.65734	1.25144	0.875428	0.639763	0.756041	0.786779	0.488524	0.550424	1.76644	1.5573	7.30405	1.21519	2.476	2.92401	2.23051	2.3668	1.51214	1.25913	0.481825	0.602733	2.85767	0.460754	0.441351
Bra015218	14.6701	14.2156	17.1258	14.4139	11.6074	14.687	19.7471	12.0058	12.2318	33.9356	36.2028	35.2748	24.0988	22.74	19.018	12.2108	15.5149	10.4978	18.8512	16.0116	17.0855	13.7998	14.0265	11.8302
Bra030719	0.617559	0.804881	1.16206	0.168855	0.356388	0.163372	0.46568	0.401428	0.44686	1.12166	0.949712	0.90952	4.2273	3.4483	4.24903	1.29769	0.675458	2.05389	1.28282	1.26452	1.46336	1.16185	0.885962	0.886798
Bra022548	0	0	0	0	0	0	0	0	0	1.41688	0.148094	0.099532	0	0	0	0	0	0	0	0	0	0	0	0
Bra031513	43.4835	40.1274	41.5879	50.3634	56.2632	52.9176	47.6246	41.9095	38.6584	37.8967	54.7	49.3238	60.5302	69.05	72.5919	47.749	46.9882	51.2001	50.5906	50.5683	51.3417	56.8479	53.8545	49.9374
Bra036184	43.3568	43.3825	41.7324	53.0183	47.0888	44.7127	41.4423	36.333	35.8006	49.1145	51.1079	46.835	53.3741	44.235	51.9729	36.6982	37.0496	39.8371	41.3503	36.1629	42.2102	32.8452	31.0952	30.5676
Bra009393	36.6175	26.9687	32.2736	35.3154	29.2001	27.3256	46.765	35.6253	29.9598	51.4804	52.527	48.4698	67.4317	62.3682	62.0586	39.7892	38.6081	36.0352	25.5161	27.6435	31.0037	35.9176	29.2616	29.334
Brassica_rapa_newGene_28685	1.32302	0.904964	0.278004	0.025033	0	0	0.068415	0.096222	0.160975	0	0	0	0	0	0	0	0	0	0	0	0	0	0	0
Bra035109	34.774	33.8398	32.1897	26.6598	28.1532	33.3384	35.0147	32.6281	25.3407	29.0312	22.1131	17.2325	39.7213	58.4199	38.5496	45.0558	45.8417	27.5793	36.3476	32.7945	31.7566	30.9973	27.7773	23.4166
Bra016651	28.6758	29.8564	25.3803	16.3954	15.3412	12.9849	14.7104	11.9517	15.7433	14.2316	21.3206	17.4213	22.8752	25.3998	22.5085	23.3227	18.5315	21.2403	12.6124	14.237	18.375	19.4092	17.7261	18.2513
Bra017157	29.7941	21.9116	20.5027	20.0241	23.5796	30.2651	13.4821	46.9231	38.145	4.31154	0.949488	0.053242	35.0782	24.8133	39.4033	17.9421	22.3425	27.2754	13.1039	22.0042	22.5539	12.4192	32.1011	28.813
Bra020650	3.68513	4.52689	3.46677	2.07452	1.56563	1.82831	3.22984	3.43669	1.62796	3.12032	5.74705	3.70373	5.28998	4.49643	2.51289	3.55748	2.75943	4.9607	2.94911	3.55449	4.32687	5.58356	2.7832	2.0134
Bra001380	0	0	0.110883	0.171176	0	0	0	0	0	0	0	0	0	0	0	0	0	0	0	0.058979	0	0.113191	0	0
Bra008527	0	0	0	0	0	0	0	0	0	0	0	0	4.82697	2.80541	5.2079	0.31333	0.637264	0.96693	1.12411	1.76716	1.0116	0.824775	0.415114	1.13717
Bra037997	0	0.060987	0	0	0	0	0	0	0	0	0.112532	0.238231	0	0.06194	0	0.016347	0.071874	0	0.027173	0.026846	0	0	0.012597	0.040747
Bra037749	0	0	0	0	0	0	0	0	0	0	0	0	0.008657	0.016562	0	0.009802	0	0	0	0	0	0	0	0
Brassica_rapa_newGene_19621	0	0	0	0	0	0	0	0	0	0	1.05956	0.096374	0	0	0	0	0	0.22181	0	0	0	0	0.075064	0
Bra034158	0.010488	0.115564	0.138327	0.063546	0.090599	0.019248	0	0.119759	0.143413	0.278239	0.3641	0.608547	0.33289	0.525128	0.609627	0	0	0.060021	0.311954	0.216849	0.200024	0	0.33121	0.207431
Bra024447	53.3073	64.8816	66.704	35.8417	37.5217	34.5162	34.9804	22.0317	27.6499	28.1634	21.4302	23.6098	15.7255	20.8324	14.6145	26.0879	23.7188	21.9181	15.6856	15.1969	16.798	23.0236	20.1872	19.7955
Bra009209	0.777647	1.14789	0.849735	0.717755	0.273863	0.580764	1.45012	1.01658	0.927784	2.88313	1.75729	1.21088	0.933949	1.18564	1.90729	2.09932	1.31667	2.53188	1.69381	1.49201	1.3546	1.22881	2.34603	1.70075
Bra013770	22.3486	23.557	20.4034	29.0111	28.077	29.2302	33.4773	40.6019	38.2624	46.6216	46.8019	46.717	30.3342	25.6032	29.8853	37.1662	36.6683	42.0535	48.5404	46.9993	47.7534	52.1348	56.4711	51.5795
Bra000675	10.4599	9.2467	14.0385	8.3934	5.98907	6.11944	9.32237	7.6952	8.03291	8.14201	10.9839	18.8642	11.1536	13.7875	12.3601	7.71483	7.92287	2.77804	10.8334	6.49124	7.74115	5.06379	5.60184	4.92169
Bra004087	0.721818	0.706859	0.745995	0.358688	0.32555	0.017032	0.454444	0.079074	0.190261	0.32351	0.501415	0.270161	1.40867	0.891395	1.74004	0.397665	0.383983	0.095158	1.18147	0.879971	0.537066	0.299013	0.657222	1.05531
Bra002087	0	0	0	0	0.001762	0	0	0	0	0	0	0	0	0	0	0	0	0	0	0	0	0	0	0
Bra026782	4.15031	2.93873	4.94489	2.46824	1.91523	1.47196	2.53149	1.58689	1.25932	2.15054	1.80885	2.93418	4.92173	6.73333	4.59775	2.81383	1.82798	2.98822	2.19197	3.25555	2.83945	1.58537	2.29124	2.33332
Bra002056	0.410797	0	0	0	0	0.568243	0	0	0	0	0.356449	0	0	0	0.054468	0	0	0	0.533259	0.6225	0	0.354541	0.360124	0
Bra037489	73.4077	68.9981	82.2977	58.4024	58.617	52.6407	52.2944	44.342	45.4683	57.9053	73.3579	68.4407	63.0109	64.964	66.6869	49.9741	50.7153	48.0532	43.572	45.1095	50.6259	47.8622	44.1521	41.1107
Bra008077	3.71807	4.79324	3.21224	2.74564	2.5729	2.646	2.69258	2.18012	2.21628	7.57084	7.74161	7.02668	6.97546	6.66606	6.73607	3.67292	3.07896	2.87849	3.38917	2.88841	2.80008	2.05206	1.95522	2.74518
Bra027385	0.395442	0.395819	0.215706	1.14037	1.17791	2.0881	0.501577	0.570474	0.5532	6.47197	6.05069	4.37211	0.745456	0.824427	1.08736	2.19657	2.95928	3.71527	2.89921	2.8068	2.64223	2.85047	2.09742	2.62115
Bra033188	0	0	0	0	0	0	0	0	0	0	0	0	0	0.064952	0.290578	0.09451	0	0.222425	0	0.064657	0	0	0	0
Brassica_rapa_newGene_26754	0	0	0	0	0	0	0	0	0	0	0	0	0.830937	0.852333	2.16494	1.17121	1.66151	0.710042	0.967365	1.09904	1.50955	0.982432	1.50218	1.07005
Bra009830	4.96925	3.13735	5.27618	1.43992	2.53335	1.91402	2.67245	1.32076	1.199	6.27754	4.15806	4.69215	7.27248	11.1612	9.75837	6.81621	6.59901	5.13293	5.1703	3.12341	3.52798	5.31926	2.50958	3.07998
Bra016168	0	0	0	0	0	0	0	0	0	0	0	0	0	0	0.023661	0	0	0	0	0	0	0	0	0
Bra001491	3.93071	1.2946	1.37854	0.926816	1.68833	1.78354	0	0.222935	0.015667	0	0	0	0.264399	1.4631	0.118746	0	0	0	0	0	0	0	0	0
Brassica_rapa_newGene_2736	0	0	0	0	0	0	0	0	0	0	0	0	0	0	4.31589	1.0899	0.422464	0.917692	0.834036	2.20017	0	0.477714	0.544344	0
Bra036781	0.532125	0.456701	0.122084	0.47377	0.316998	0.451843	0.431765	0.894177	0.791873	0	0	0	2.37116	1.35195	1.68703	0.401611	0.440607	0.278141	1.03026	0.30408	0.529797	1.23295	1.50911	0.910698
Bra020996	4.80608	6.08598	4.96354	7.15358	7.59837	6.59131	8.844	2.7405	1.94121	5.57026	5.85107	4.58371	6.16466	8.07213	5.58955	4.43146	4.1684	1.96619	1.89012	1.32753	1.15019	3.09774	1.25454	0.48757
Brassica_rapa_newGene_31358	39.7039	37.3899	42.78	92.3405	85.2068	83.7446	68.8684	112.838	99.0437	53.412	22.1079	34.7613	33.9903	25.0693	19.5974	52.3698	58.8689	68.6181	68.6688	61.7482	54.9227	53.2589	86.1164	94.4276
Bra040444	2.23674	1.082	1.89941	1.4483	0.377827	0.454015	1.93564	1.49381	1.30296	2.78058	0.910357	0.798073	2.7414	1.82614	2.1562	0.94571	0.581051	0.839879	1.48457	1.36778	1.25245	0.90703	0.460563	0.3491
Bra024071	18.7416	20.5733	19.8994	14.6371	13.9261	13.0736	23.5724	22.8519	18.5966	45.2972	42.4256	39.5394	28.3147	27.1197	30.5915	14.7012	12.0439	13.3199	20.5145	18.1378	17.6898	14.3718	19.6699	17.7728
Bra025928	0	0	0	0.039932	0	0	0	0	0	0	0	0	0	0	0	0	0	0	0	0	0	0	0	0
Bra027632	0.044554	0	0	0	0.046432	0	0	0	0	0	0	0	0.055019	0	0	0	0	0.054524	0	0	0	0	0.0212	0
Bra005996	0	0.305684	0.402723	0.846458	0	0.561705	0.517017	0.387254	0.489327	0.996113	1.42849	0.940262	0.06432	0.049124	0.184969	0.049608	0.102652	0.166686	0	0.102118	0.347854	0	0.186325	0.098733
Bra007033	0.085307	0.08146	0.122317	0.154878	0.120183	0.114995	0.133438	0.140875	0.12879	0.153654	0.172397	0.165453	0.264128	0.25991	0.211156	29.5341	35.2056	23.7621	84.333	56.8216	70.7269	31.1683	35.4431	51.127
Bra027458	11.1738	12.1426	9.43226	8.09724	6.34661	7.0373	7.51756	7.84074	8.09209	17.3146	19.0832	19.2956	8.94795	10.1893	11.4398	5.00724	3.89787	5.0293	4.46895	3.35986	4.18431	3.28166	2.92563	3.17423
Bra008253	2.29096	2.80884	2.52785	1.37831	1.51648	1.68669	1.02564	0.836003	0.430634	2.11041	3.34096	4.27539	0.364609	7.0598	0.861982	2.83927	2.88782	1.02146	1.36738	0.598215	0.468651	5.12125	0.944626	0.422059
Bra027688	62.2536	54.4113	53.1704	96.9247	81.2281	29.2268	78.1734	46.2931	74.0251	89.7222	92.6012	37.3254	54.8257	51.3178	37.0493	113.017	133.218	104.006	87.5914	71.6194	82.9477	92.4307	49.5711	57.6301
Bra038151	0	0	0.136955	0	0	0	0	0	0	0	0	0.106101	0	0	0	0	0.10207	0	0	0	0	0	0	0
Bra041136	0.337056	0.079734	0	0	0	0.081657	0.069121	0	0	0	0	0	0.518325	0.295901	0.514312	0.071556	0	0	0	0	0	0	0.181019	0
Brassica_rapa_newGene_29704	0	0.326182	0.369028	0	0.149841	0	0	0	0	0	0	0	0	0	0	0	0	0	0	0	0	0	0	0
Bra038417	0	0	0	0	0	0	0	0	0	0	0	0	0.094447	0.40953	0.84225	1.35045	1.9572	3.05659	2.10267	1.37555	1.06041	1.83756	3.03435	2.52215
Bra024734	19.926	25.201	24.8281	18.2824	14.6219	14.3584	19.0377	12.4644	10.2704	21.9911	14.9637	15.1593	18.7433	22.8758	18.3083	16.9143	16.7676	11.7769	12.0271	9.71107	9.32483	11.1634	9.03049	8.78598
Bra037613	3.32345	1.93456	2.4488	1.14295	0.889307	1.48735	1.72864	1.64076	0.708868	0.40387	0.647021	0.156291	0	0	0	0	0	0	0	0	0	0	0	0
Bra024361	0	0	0	0	0	0	0	0	0	0	0	0	0	0	0	0	0	0.033695	0	0	0	0	0.032343	0
Bra012891	1.66153	2.04812	2.0203	3.64724	3.89968	2.42075	3.74868	4.65853	2.90047	5.07475	4.40863	4.64089	2.26337	2.00357	1.66469	1.97227	2.19022	1.6725	3.38383	2.25447	2.26953	1.91394	2.03643	1.38574
Bra000456	4.90744	6.18705	5.33835	4.53611	4.53517	4.20212	4.21463	3.41385	3.15084	4.39896	6.83481	2.4952	4.1433	4.24718	5.62096	3.48265	2.42553	3.20273	4.52935	1.9267	2.59684	2.69873	2.21925	2.57819
Bra007674	0	0	0	0	0	0	0.026617	0	0	0	0	0	0	0	0	0	0	0	0	0	0.045302	0	0	0
Bra015679	18.0993	18.448	14.4896	11.2342	11.1144	12.1739	8.64895	6.99888	7.38368	6.86865	7.60343	6.35025	19.3208	16.2549	18.4547	5.92649	4.6341	5.9614	7.16867	6.99776	5.15245	6.16727	6.7682	6.86887
Bra022487	0.138412	0.397956	0.396105	0.066872	0.090116	0.152027	0	0.144286	0.182741	0.862529	1.39044	0.604198	1.40001	1.98445	0.625244	1.00372	1.19289	0.950162	0.295667	0.721466	0.317403	1.00665	0.811615	0.687337
Bra023137	35.253	33.1441	30.0494	15.8151	16.4092	17.7651	21.0715	23.1161	26.68	84.337	64.1309	57.203	28.1348	49.9371	21.9828	29.8114	28.2544	28.5776	25.3782	25.3171	26.2681	37.5951	37.1589	40.167
Bra036733	0.236857	0	0.083854	0	0	0	0	0.258502	0.200564	0.08736	0	0	0.881447	2.10541	0.908116	0.118955	0.711709	0.336566	0.878059	0.016829	0.122947	0.65899	0.034066	0.633903
Bra036480	202.688	205.387	288.083	249.057	240.785	209.838	245.625	203.397	187.777	111.088	93.989	88.5088	214.479	184.711	176.838	240.147	194.62	229.409	201.013	204.564	259.338	199.096	198.445	165.963
Bra014406	38.5813	34.8859	33.3378	36.2266	38.592	37.7295	40.976	30.2118	31.8023	109.466	112.639	134.508	43.4483	38.9903	23.1084	28.6795	27.9319	20.5744	27.2674	24.1547	26.5094	30.6313	18.4349	19.6592
Bra004642	3.48587	3.45252	3.54612	3.3358	2.5311	2.64163	2.37553	2.53191	2.05236	3.30747	3.68634	4.01891	2.91346	3.66229	3.24117	2.46551	2.89667	1.75258	2.02807	2.27187	2.72375	2.14331	2.4388	2.15834
Bra008423	0	0	0	0.079941	0.294976	0.335011	0.200379	0.50151	0.462926	0	0	0	0.64866	0.080876	0.855297	0.082531	0.149029	0.482327	0.078845	0.333997	0.364558	0.099173	0.46962	0.150733
Bra038871	0	0	0	0	0.006492	0.04621	0	0	0	0	0	0	0	0.074491	0.043001	0.117306	0.52534	0.308117	0.101925	0.130971	0.467643	0.709162	0.058854	0
Brassica_rapa_newGene_28919	0.333253	0	1.23693	0.306382	0	0.156019	0	0.143388	0.190617	0.307617	2.00027	1.27326	0	0	0	0	0	0	0	0	0	0	0	0
Bra009925	3.9059	3.88974	4.21019	7.09858	5.71272	4.6331	3.27725	6.22067	7.55587	1.34312	1.02995	1.60348	12.2989	8.43852	9.73219	5.80483	5.00066	6.98205	9.14178	10.7199	12.6441	6.11157	10.3779	10.7928
Bra033076	6.386	5.68923	5.05396	4.70409	4.89009	4.40182	4.14322	5.96679	5.41094	6.99192	5.61334	7.13478	2.66361	3.24502	3.51039	1.62649	1.62131	1.60584	1.44095	1.6303	1.77636	1.14996	1.28447	1.61011
Brassica_rapa_newGene_25506	0	0	0.076564	0	0	0	0.019687	0	0	0.484349	0.986176	0.701482	0	0.119944	0.120499	0	0	0	0	0	0	0	0	0
Brassica_rapa_newGene_9527	0.044632	0.053851	0	0.324774	0	0.341412	0.563508	0	0	0	0	0.15332	0	0	0	0	0	0	0	0	0	0	0	0
Bra029340	0.030965	0	0	0	0	0	0	0	0	0	0	0	0	0	0	0	0	0	0	0	0	0.046349	0	0
Bra014225	18.0911	20.3784	18.3806	9.59952	13.8066	13.4513	7.69799	7.84936	8.48751	3.31361	2.75966	4.85221	13.7313	13.1102	15.5005	5.22614	5.1255	6.54781	7.16457	6.55619	7.85709	3.31256	7.76308	5.84161
Bra011917	3.14196	5.40913	3.76972	4.02114	2.96634	4.28906	4.54022	4.19344	3.36953	3.77901	2.58709	3.83011	1.87037	2.48446	2.51022	2.23633	2.19723	1.81609	2.34164	1.30711	2.27798	1.26591	1.36655	1.55432
Bra029023	0.7321	0.474296	0.447332	0.754567	0.542423	0.612601	2.56138	2.88802	2.57161	14.4137	11.0009	13.4078	4.80877	4.42387	3.82203	3.52556	3.85938	2.68263	2.01061	1.95158	1.84887	1.89328	1.4928	1.27432
Bra002660	0.225253	0.500673	0.121438	0.025931	0.02206	0.03893	0.257515	0.694357	0.21212	0.79663	2.22392	0.881747	2.58319	2.86326	2.10085	0.793011	0.935827	1.23501	0.844437	0.349216	1.06394	0.479123	0.507992	0.406104
Bra029321	0	0	0	0	0	0	0	0	0	0	0	0	0	0.088419	0	0	0	0	0	0	0	0	0	0
Bra008592	39.8535	34.6423	32.4676	37.451	40.4463	39.1698	37.5607	50.9144	60.7337	23.2273	17.4381	16.8328	35.9373	32.1679	35.6239	61.5999	58.9394	77.6339	68.5379	81.8026	77.9679	65.2361	89.5951	104.321
Bra020896	31.2331	31.5302	37.124	25.782	22.7526	20.5267	18.8197	15.8891	19.7642	30.8503	43.8013	33.7883	23.259	26.6346	24.4108	23.1553	18.8194	23.519	14.1937	13.2572	15.1448	18.8323	17.7231	18.734
Bra001389	10.7345	10.7591	11.3258	15.5717	16.2787	14.6778	18.1791	15.117	9.94425	18.9896	20.7231	19.1993	9.91148	7.91105	9.874	9.03739	8.03818	8.57209	9.08225	8.27431	8.6383	9.08213	8.69389	8.47211
Bra016513	1.28613	0.826071	1.22164	1.5354	1.34647	1.53509	1.26365	0.63302	0.741867	2.82935	3.25389	2.9502	1.34722	1.19643	0.718038	1.22732	0.763995	0.990991	1.30186	0.810822	1.14589	0.858216	0.980429	0.940214
Bra032203	0.302246	0.49207	0.528017	0.449426	0.392085	0.273505	1.14041	0.467329	0.309826	0.504093	0.323143	0.377184	0.040509	0.169771	0.04524	0.244006	0.213305	0.182963	0.118795	0.136021	0.186925	0.164911	0.015543	0.072022
Bra024727	1.06896	0.517598	0.946979	0.539426	0.571769	0.492774	0.232427	0.692054	0.564683	1.33883	2.8366	1.5804	7.19044	6.29837	9.85721	6.15755	4.33767	4.11958	3.58045	3.52826	5.10587	4.43286	4.44093	7.60747
Bra020038	14.9217	22.0645	20.1658	16.2356	12.5126	13.6833	18.5102	11.4965	11.594	10.5532	7.52018	9.03208	12.7962	13.6609	12.6816	9.40351	10.8497	7.88725	6.31423	4.9475	5.63296	6.7274	3.96344	4.48285
Bra001326	5.47787	4.67516	6.13794	15.0855	8.07836	10.2213	8.8322	4.22355	3.82577	13.758	12.8735	10.8106	9.90008	13.5658	7.6012	3.04758	2.12739	1.27659	2.15907	1.45862	2.01748	2.77246	1.17926	1.06872
Bra021011	0.126108	0.115103	0.064888	0	0.084673	0	0.274612	0.091014	0.082625	0	1.02371	0	0.37131	0	0.143158	0	0.075188	0.0736	0	0.440066	0	0.405073	0.188844	0.11287
Bra018413	0	0	0	0	0	0	0	0.015995	0	0	0	0	0.035967	0	0	0	0	0	0	0	0	0	0	0
Bra020249	23.8291	21.7136	23.9727	15.3326	15.6215	13.7115	13.1247	15.3794	14.869	13.5107	14.7388	14.0977	19.4859	16.2268	19.1754	12.7931	13.0091	13.5758	13.1677	12.5105	13.2427	13.2667	14.5836	16.5548
Bra026478	3.33008	3.52108	4.02755	2.84052	2.2773	2.7045	1.44114	2.27032	2.55133	2.91277	2.27381	3.13091	2.82978	2.87978	3.09694	1.77675	2.82046	3.11235	2.97894	2.04629	2.37409	1.30413	1.88084	2.54064
Brassica_rapa_newGene_26388	0.630205	0.622419	0.172882	0.317461	0.412319	0	0.17117	0.432348	0.744865	0.082325	0.195743	0.378894	0.356102	0.136929	0.635149	0.325928	0.212146	0	0.702885	0.995432	0.897805	0	0.8509	0.643819
Bra031041	6.77068	5.34524	5.85464	4.71655	8.81696	12.497	1.57028	1.12164	0.427295	1.97822	0.301932	0.970891	6.24283	13.2238	10.587	7.28039	7.81323	6.49807	4.81313	2.55174	3.86763	8.94308	3.56244	4.20899
Bra030313	0	0	0	0	0	0	0	0.078589	0	0	0	0	0	0	0	0	0	0	0	0	0	0	0	0
Bra021149	0	0	0	0.066623	0.023059	0	0.023585	0.045419	0	0	0	0	0.068423	0	0.03664	0	0.056271	0.026987	0.036516	0.093508	0.061152	0.033885	0.69392	0.022745
Bra017836	0	0	0	0	0	0	0	0	0	0	0	0	0	0.223823	0	0	0	0	0	0	0	0.051501	0	0
Bra041022	0.017528	0.152391	0.288147	0	0.091478	0	0	0	0	0	0.022899	0	2.2203	1.42139	1.75142	0.303279	0.2697	2.2007	0.436724	0.340465	0.759877	0.178254	0.683168	0.456619
Bra017482	0	0.311417	0	0.348539	0.270415	0.363809	0.797592	0.4858	0.050479	0.539315	0.275425	0.680553	1.31045	1.08657	1.71536	0.506739	0.422241	0.583988	0.988325	1.24048	1.62218	0.520807	0.972586	0.565462
Bra030398	0.11788	0.038099	0.090744	0.174789	0.038061	0.116877	0.028469	0.218603	0.374404	0.040444	0	0.062215	1.34983	0.451204	0.902694	0.287562	0.282695	0.72248	0.617544	0.442284	0.416432	0.184138	0.719063	0.615562
Bra013247	5.76957	9.86514	7.47097	6.10884	3.44309	3.2864	6.30472	3.23733	2.96524	10.6999	11.9651	9.22677	12.455	12.1423	12.3461	2.72661	1.86318	1.64506	3.79159	2.53397	2.44456	1.43807	0.842828	1.52983
Bra013284	103.837	98.6521	84.8103	111.032	106.938	111.551	159.517	103.989	93.9067	176.481	167.842	163.826	137.97	97.8682	94.4204	96.5003	99.0825	76.9459	158.72	132.638	136.911	104.447	100.567	102.878
Bra001536	5.4829	6.00573	6.73574	5.45079	4.63784	5.74214	6.23773	3.407	2.98413	5.37945	6.66924	5.66624	0.262637	0.303064	0.444106	0.335977	0.177629	0	0.16132	0.199233	0.185649	0.210442	0.290495	0.143545
Bra000022	0	0	0	0	0.040697	0.138686	0.029693	0.513969	0.17684	0	0	0	0.088343	0	0.060978	0	0	0	0.054971	0.028063	0.10757	0.020973	0.045873	0.101628
Bra021655	0	0	0	0	0.016343	0	0	0.029244	0	0.02089	0	0	0	0	0	0	0	0	0	0	0	0	0	0
Bra040596	0	0	0	0	0	0	0	0	0	0	0.084298	0	0	0.999547	0	0	0.286353	0	0	0	0	0.100103	0	0.102782
Bra010527	0	0	0	0	0	0.058255	0	0	0	0	0	0	0	0	0	0	0	0	0	0	0	0	0	0
Bra035186	2.146	2.2249	2.34531	1.524	0.966626	0.9629	1.52722	1.92702	1.25704	3.01831	0.972898	2.7018	3.05612	2.68364	3.52023	1.611	1.37202	1.55406	2.75373	2.93547	1.77935	0.900292	1.52008	1.06467
Brassica_rapa_newGene_30857	7.11969	4.76559	3.55763	1.06497	0	2.54608	0	2.03908	0	0	0	0.735316	3.68736	0.801757	2.39304	0	0.267953	4.40229	0	0.934484	2.90496	0.119555	0.023839	1.09634
Bra014506	2.34594	4.05443	2.37604	3.11214	3.1023	3.68247	5.69771	7.65026	7.25785	7.09768	5.82048	4.73818	0.808042	1.04586	1.87175	4.7549	7.2297	6.09753	4.74195	5.17842	5.34141	5.92173	4.72786	4.48943
Bra021613	0	0	0	0	0	0	0	0	0	0.0176	0	0	0	0	0	0	0	0.015538	0	0	0	0.029726	0	0
Bra030777	28.8678	28.7825	26.8533	24.4359	22.4427	24.6248	26.942	33.1476	32.9794	32.0123	32.0309	32.8975	53.0176	45.4863	43.6748	32.177	32.7237	39.0358	35.1571	37.8295	38.9777	30.9669	42.7325	41.1536
Bra011173	23.7755	29.2312	26.7823	14.157	12.7541	13.0468	11.847	7.49352	7.36439	15.7825	11.6109	10.4482	34.0532	29.1563	39.135	8.30241	9.53286	8.04323	8.53015	6.71917	5.96078	6.77448	5.63586	4.65855
Bra020314	3.74483	2.2474	1.83235	2.57265	2.72124	3.05379	3.12763	9.4625	8.38535	0.978519	0.328853	0.384391	10.5638	6.50221	11.3894	3.14904	3.12382	5.74096	11.4887	12.4016	12.8827	2.56456	7.05928	9.11597
Bra004088	0.073259	0.160549	0.063595	0.040651	0	0.030369	0	0	0	0.322264	0	0.213999	0.050834	0.162948	0.089169	0	0.060546	0	0.20994	0.038913	0	0	0.099074	0
Bra012768	3.56698	2.54757	4.05697	6.39428	8.3442	8.11841	5.46871	14.6269	14.126	3.38229	1.17233	1.3563	28.0134	18.2421	42.936	11.0435	13.1782	15.6105	15.3942	16.4759	15.9633	13.3015	10.8585	9.9812
Bra028438	1.71298	0.91513	0.754422	2.01363	6.68141	5.29854	7.70426	22.3735	23.0755	0.277384	0	0	3.69122	1.71157	2.42395	3.88717	6.73357	12.1342	9.28794	12.498	9.8089	7.73608	14.3579	12.8178
Bra016162	0.242095	0	0.785743	1.42699	0.887088	0.890841	1.281	0.903257	1.2359	0.267338	1.88102	4.54025	0.985503	1.50594	1.36782	2.20684	2.46907	2.06767	1.26068	1.21966	0.899722	1.62271	3.66811	2.87747
Bra033728	20.16	18.4158	17.7818	20.1371	21.1605	21.3971	26.9715	19.5076	18.1073	30.3816	25.9051	29.124	26.8133	24.7548	25.7664	18.3432	18.8551	15.6263	26.7295	28.1415	21.7912	21.8622	19.0093	19.8949
Bra038530	0	0	0	0	0	0	0	0.043321	0.093883	0	0	0	0	0	0	0.686825	0	0.334933	0.160493	0	0.054218	0.007055	0	0
Bra003611	1.75292	2.50739	1.90414	1.05868	1.34085	0.482466	1.40476	0.502922	0.314268	0.902781	2.10439	1.62428	5.73059	4.75332	5.17902	3.22052	2.92215	2.98175	1.51126	1.16757	1.26167	2.54738	1.74033	2.12436
Bra002965	24.8541	39.7697	37.245	24.4777	15.9948	16.1844	20.5074	8.56755	8.47258	18.2239	17.2169	15.3096	39.921	53.934	45.2674	15.2795	15.6831	9.28441	11.9166	9.45434	10.3428	13.7933	9.70694	10.8441
Bra030170	0.519699	0.301139	0.286656	0.247678	0.193683	0.21771	0.471206	0.517475	0.177757	0.437879	0.714877	0.298716	5.87066	5.95507	2.81456	1.66241	1.9045	1.76654	3.69669	2.6617	4.47599	1.63614	2.15957	2.12516
Bra025620	6.44536	7.47089	5.76229	11.2395	11.675	12.2601	7.16599	5.503	6.01437	13.5029	9.30813	9.61814	1.34973	1.76843	1.34679	0.621947	0.752982	0.800294	0.141532	0.146625	0.047306	0.61488	0.027834	0.401428
Bra032990	0.055393	0	0	0	0.024375	0	0	0.060051	0	0	0	0	0	0	0	0	0.027358	0	0	0	0	0	0	0.019711
Bra024317	2.86828	4.81886	3.69246	5.63966	4.8778	4.90005	4.65393	3.71315	2.67094	4.06469	6.20019	4.364	1.40754	2.041	0.955061	4.69628	5.93699	4.48294	2.95125	4.64974	4.08948	6.29566	5.29333	4.49791
Bra040453	0	0	0.282774	0	0	0	0	0.042977	0	0	0	0	0.11563	0	0	0	0	0	0	0.007921	0	0	0	0
Bra037364	17.5115	19.5816	17.134	7.82958	8.40191	7.77197	8.65633	8.32444	10.5929	11.4587	12.6863	13.4351	21.4654	17.365	17.5483	15.1054	14.7059	18.6696	14.2201	14.8545	14.5302	13.307	15.2	15.444
Bra000094	6.36986	8.2138	8.44323	3.85914	3.15565	4.07813	8.43264	4.8479	6.42762	14.3597	17.5113	14.649	8.34241	10.1692	12.1518	5.60445	6.07238	5.20392	7.59127	5.20995	5.43252	5.60925	5.0562	4.89887
Bra036180	0.353114	0.006839	0.013182	0.150147	0.094455	0.510146	0.001006	0.056756	0.022602	0.073807	0.008876	0.813211	0.037689	0.027586	0.00488	0.024919	0.267718	0	0.004447	0	0	0	0	0.092448
Bra001971	3.38882	2.79551	3.68556	4.19662	3.3202	3.69388	3.87353	1.77771	1.71349	4.67441	4.22954	3.79905	3.60496	3.3054	3.17602	2.20019	2.45971	1.48692	1.70119	1.35338	1.34168	1.87353	0.89031	0.714311
Bra011541	6.45497	6.83253	5.50576	4.18222	5.60615	6.22262	9.22732	8.9945	7.93621	13.0659	9.77845	8.78014	7.71625	6.17635	8.53186	2.40734	4.54012	2.69965	4.36647	3.9636	3.39703	2.90466	3.91894	4.20112
Bra009200	0.544033	0.670796	0.994142	0.814268	0.953952	0.468236	0.985491	2.10388	1.90037	1.76382	1.67607	1.16336	0.584871	0.997931	1.29475	0.155814	0.132094	0.531621	0.235587	0.090798	0.060427	0.230906	0.084334	0.103264
Bra026012	16.6396	14.235	12.6837	14.0738	15.4508	15.7183	14.0934	15.2145	19.3567	21.9992	25.7995	24.4907	12.549	11.0134	9.49196	6.77269	8.27145	7.57774	13.4857	11.3613	10.3069	8.85186	9.84454	9.81998
Bra006255	1.92143	2.04282	1.47313	2.61964	1.57578	2.07898	1.67713	1.52479	0.728286	3.80197	2.55982	1.84482	1.40471	2.68948	1.57947	1.45612	1.76623	0.929424	1.23803	0.639631	0.663854	0.895857	0.514289	1.28189
Bra006866	2.1367	2.08446	2.94733	2.98883	2.84699	2.70993	4.91069	3.19936	3.40795	7.81227	4.22076	4.27527	3.02846	2.72406	2.945	6.41064	6.32534	5.05664	7.08917	7.62365	6.31977	6.43859	5.34803	5.99497
Brassica_rapa_newGene_10715	0	0.363538	0	0	0	0	0	0	0	0	0	0	0	0	0	0	0	0	0	0	0	0	0	0
Bra000170	0.342041	0.256718	0.251536	0.299331	0.184051	0.194915	0.083704	0.185529	0.205281	0.338079	0.307308	1.54881	0.416022	0.364865	0.227176	0.406637	1.00535	0.561842	0.382119	0.392121	0.226412	0.36427	0.436197	0.423974
Bra039944	3.67063	5.13443	4.87162	3.14586	2.82027	2.44263	3.5583	2.49562	1.85731	3.43138	2.70675	3.80618	5.00373	4.77587	4.66816	4.42467	4.84852	3.55606	4.45157	3.93089	4.48281	6.39369	4.00593	3.82722
Brassica_rapa_newGene_2293	0	0	0	0	0	0	0	0	0.61811	0	0	0	0	0	0	0	0	0	0	0	0	0	0	0
Bra000580	0.80096	0.06423	0.04632	0.71373	0.204438	0.298371	0.016427	0.109424	0.674325	0.380739	0	0	0.027941	0.009707	0	0.707362	0.393617	0.195035	0.493162	0.01244	0.053929	0.016755	0.001139	0.082322
Bra036802	0.428591	0.067233	0.575897	0.399978	0.594979	0.224341	1.03382	0.940685	0.062214	1.47227	0.816206	0.828967	4.42197	7.38991	0.951025	7.02568	7.73084	1.71378	3.66303	1.37661	1.81145	7.23449	0.175837	0.428978
Bra004123	15.3167	16.6518	15.5416	14.514	14.6166	17.691	19.0572	17.9476	18.7013	24.8365	25.1691	20.5974	14.0604	14.811	13.5297	16.0281	15.1739	11.6352	18.7746	14.6171	15.4652	13.6245	13.283	15.0952
Bra003407	16.8145	17.675	15.8259	17.3776	15.5919	18.8486	17.282	12.197	12.1754	29.0803	34.4243	34.8869	23.6675	19.6511	22.7178	15.9182	15.9772	11.3697	11.1179	10.719	8.47305	12.7514	9.22032	10.0787
Brassica_rapa_newGene_15175	0	0	0	0	0	0	0	0	0	0.428772	0	0	0	0	0	0	0	0	0	0	0	0	0	0
Bra015728	4.47012	4.38531	2.28365	3.44589	4.57649	5.90408	8.96957	19.1529	16.7035	0.560841	0.097102	0	8.67872	4.12597	12.2587	21.2114	21.9237	27.2023	62.6122	63.957	64.0192	23.9671	73.238	76.1102
Bra019113	0	0	0.006429	0.119703	0	0.006424	0	0	0	0	0	0	0	0.275538	0.156449	0	0.35968	0.120804	0	0	0	0.177192	0	0
Bra034951	0	0	0.107681	0.005201	0.148361	0	0.048979	0	0	0.023443	0.048705	0.083546	0	0	0	0.055099	0	0	0.065485	0	0.079858	0	0.024901	0
Brassica_rapa_newGene_24368	1.01843	0.117858	0.157165	0.149863	0.105788	0.172047	0.124975	0.127975	0.394659	0.230835	0.764767	0.164658	0.485803	0.536338	0.062818	0.203448	0	0.309589	0	0	0.825427	0	0.337633	0.21314
Bra025730	0.102354	0.150321	0.242936	0.180822	0.097411	0.112502	0.133878	0	0	0.041919	0.004423	0.024887	0	0.056014	0.07013	0	0	0	0.177654	0.24025	0.116267	0.285199	0	0.046346
Bra009637	3.43033	2.38277	2.10685	0.532703	1.0535	0.91744	0.711442	1.74182	0.957526	0.191728	0.045749	0.045926	15.5468	12.4989	19.9589	3.35931	2.9885	9.58025	1.46151	3.51284	3.14979	2.34431	6.1198	6.24247
Bra036127	34.9039	26.1309	28.7766	31.011	33.798	33.6079	37.6326	29.79	33.9438	46.4931	39.9112	39.6854	13.5814	12.3289	11.1843	12.2497	15.6662	13.391	15.8626	15.2778	14.1997	14.6822	14.4566	14.6512
Bra021743	0.090388	0	0.052894	0	0.087214	0.074826	0	0.036655	0.024714	0	0	0	0	0	0.135415	0.065169	0	0	0.090576	0.161486	0.029639	0	0	0
Bra011205	13.7855	5.88997	7.47831	18.5387	28.5591	24.5807	17.0469	47.6273	45.2735	6.13939	2.56543	3.13012	2.2811	3.74275	4.38921	11.8992	12.8458	28.3627	18.9492	25.9015	23.818	8.53828	25.9008	27.4395
Bra001298	26.9928	28.3776	28.2954	33.0022	30.7029	31.1612	58.6825	46.2523	44.8977	59.0076	49.6317	51.207	24.1813	23.8699	24.2722	25.4713	23.2679	20.5148	35.5003	29.9297	24.7018	30.9929	25.474	27.5535
Brassica_rapa_newGene_19189	0.741511	0	0.581715	0.256038	0.340968	0.06134	0.18359	0.127131	0.263129	0.191857	0	0.43395	0.316136	0.380397	0.201259	0.174362	0.175942	0.088162	0.105102	0	0.115541	0.141522	0.067194	0
Bra034851	2.10979	3.00896	51.6245	65.0348	2.08747	2.43445	68.1387	44.6566	29.6942	31.2262	19.8026	18.5459	22.8256	23.2555	15.1658	2.41142	53.7717	78.9868	100.286	96.5815	61.1559	153.878	67.9092	58.1756
Bra040673	0.071421	0.090463	0.08795	2.52763	2.51396	0.080914	0.649386	0.446445	0.140786	0.11553	0.088287	0.110856	0.786346	1.18053	2.23265	0.087678	0.025734	0.065831	0.388894	1.12998	0.185369	1.38168	0.226353	0.066265
Brassica_rapa_newGene_1071	0	0	0.014822	0	0	0	0	0	0	0.008866	0	0	2.67826	3.21504	2.39063	0.400862	0.418454	0.523852	0.192561	0.173123	0.385377	0.235405	0.331143	0
Bra005554	46.537	104.549	106.389	148.915	113.476	114.324	83.6831	8.53675	9.67436	0.811768	0.956019	2.02457	17.4673	31.0033	22.9006	9.26903	9.84616	7.23642	1.90106	0.562919	1.58237	7.23314	0.881315	0.58146
Bra002763	0	0	0	0	0	0	0	0	0	0	0	0	0	0.011874	0	0.024734	0	0	0	0	0	0	0	0.0428
Brassica_rapa_newGene_15691	0.211805	0.155045	0.23559	0	0	0.056875	0.208054	0.23987	0.028049	0.871987	1.6599	0.440323	0	0	0	0	0	0	0	0	0	0	0	0
Bra025529	8.97784	7.90565	7.00685	5.93673	5.67185	5.82259	6.03344	4.91095	4.55703	6.52036	7.30118	6.40731	0.005925	0.014731	0.009648	0.007789	0.003906	0.005852	0.005337	0.011717	0.012837	0.008685	0.003545	0.007046
Bra018418	1.95279	1.89152	2.6414	1.55259	3.14603	2.39652	2.10961	1.96047	3.14522	2.58058	1.95691	2.92986	3.27045	3.23245	3.6754	4.72017	3.46826	2.91089	4.1733	3.93699	3.8553	3.65201	2.67625	2.66999
Bra007709	23.505	22.9407	22.2416	24.6942	22.4402	24.2202	18.4864	23.015	22.2206	13.5997	12.6715	10.2989	21.565	21.748	18.7719	24.2558	25.3666	43.9044	37.5957	39.08	29.9529	27.1595	45.1781	48.0642
Bra025343	1.71294	0.829105	0.469663	0.678828	0.920635	0.834616	0.512268	1.08541	0.763889	0.286942	0.15281	0.240153	11.5504	7.83158	10.7678	1.57561	1.02171	0.99929	3.26241	4.40472	3.03052	1.55595	3.42802	2.6617
Bra021361	32.5126	24.4699	28.2589	14.5684	16.1203	17.1011	15.9916	19.772	21.7048	24.7924	22.4093	22.2215	33.6823	28.2159	31.3999	17.0841	18.1325	18.5343	19.0367	21.902	21.2676	14.5078	16.275	16.0417
Bra025725	27.1694	24.0153	24.382	22.5861	22.9001	20.7405	21.1771	25.0415	25.5773	18.4479	18.462	20.6083	23.0173	20.6798	22.8893	20.3216	19.5868	25.6879	18.4012	20.7401	19.1023	18.3912	26.8113	23.3878
Bra032930	0.234532	0.525745	0.104118	0.111074	0.144624	0.375363	0.086223	0.078112	0.112508	0.116188	0.132524	0.198731	6.25701	4.34202	7.28374	2.6051	2.56386	1.21407	4.14596	3.19114	4.22907	4.37388	1.68984	3.44312
Bra002305	3.03087	4.87656	3.21277	4.05267	2.78278	3.32226	3.95608	4.24976	5.05995	7.31625	4.82865	4.24777	1.24809	1.54648	1.38415	8.00582	7.71385	9.41662	6.33185	6.40768	5.80826	2.33772	1.66645	7.61857
Bra004810	0.262083	1.65985	1.48382	1.1929	2.05003	1.18808	1.79751	3.38328	0.36573	6.37062	0.419934	0.810975	1.49322	25.1842	34.071	2.6133	17.436	19.956	9.2142	11.9034	0.898519	22.2263	15.1533	19.8615
Bra013245	0.665914	0.600344	0.753733	0.350471	0.235894	0.281135	0.554135	0.647566	0.395629	2.30437	1.24179	1.21728	2.19733	2.01274	1.95907	1.18862	1.0876	0.755727	1.07222	0.894877	0.959012	0.882878	0.636654	0.680171
Bra040699	54.448	56.7413	59.9875	68.6918	68.1692	72.155	44.8956	29.5698	36.4977	47.9515	57.4469	55.7445	48.0959	48.2878	43.2195	102	96.2314	97.7218	69.0178	67.2074	70.5113	89.3577	75.9168	70.4811
Bra032450	10.8757	10.0352	10.2011	7.27578	6.94428	7.53632	8.11315	7.16888	6.01586	9.66718	11.2941	10.5876	6.55647	6.70959	5.52653	5.26797	4.60618	3.94856	4.23336	2.40686	4.60569	5.37847	1.95302	3.32348
Bra032851	8.45432	12.6293	9.7876	5.89953	5.46305	5.91594	5.7129	3.46386	3.77349	9.5148	8.28755	10.3422	12.0615	11.6858	11.9216	6.45587	7.11582	5.52206	4.60186	4.75922	4.24637	5.75487	4.25805	4.44143
Bra020209	74.6108	64.0387	66.8956	179.694	174.068	171.148	175.362	126.879	124.34	411.381	350.833	343.125	122.649	87.7331	85.9393	136.335	151.476	95.2062	165.291	136.339	121.129	177.615	93.5701	93.1102
Bra021120	0.778738	1.0377	2.04287	0.051611	0.00153	0.626881	0.017699	0.028625	0.12415	0.287924	1.25496	0.047896	0.733272	0.33135	0.82972	0.350178	0.253191	0.046857	0.682241	0.207003	0.44145	0.014458	0.134931	0.671929
Bra030506	0.705564	0.270709	0.801141	2.2e-05	0	1.3e-05	0.297638	0.007006	0.190826	0.490918	0.105102	0.338139	1.70724	0.131957	0.941495	0.30996	0.242303	0.866781	0.068966	0.705089	0.058954	0.155044	0	0.148686
Bra028589	11.5224	12.0619	11.5909	18.6976	19.0962	19.4739	22.9191	15.7096	13.62	25.4208	26.8445	28.3172	26.809	19.5628	24.2633	21.4747	18.2973	14.0208	57.6204	20.4014	25.8333	19.6459	26.9599	16.8692
Bra029647	1.68022	1.73306	2.2594	1.78503	1.74233	2.31036	2.04112	1.98745	1.78633	3.59627	2.35854	1.93471	2.64377	2.62376	1.2292	1.37944	1.67207	1.57044	1.75595	1.3887	1.46423	1.57197	1.18154	0.940096
Bra006333	8.00525	8.27587	7.18789	8.56695	8.80145	8.65796	7.63271	7.18536	6.66999	11.3474	13.1801	10.6041	24.1979	20.0031	23.1656	20.974	21.8472	21.4159	18.5627	18.9029	17.8227	16.7614	20.3517	19.0743
Bra015973	0.022661	0	0	0	0	0.067444	0	0.073627	0.006296	0.191323	0.696534	0.715393	0.189162	0.074151	0.086068	0.031206	0.068284	0.049432	0.773938	0.45834	0.084491	0	0.12622	0.120368
Bra003181	20.6126	24.5136	19.4218	15.2465	15.0551	14.5473	16.5371	13.796	13.7883	18.7175	19.1058	21.2426	26.0298	23.5298	24.6222	16.7717	16.5629	6.79789	5.88382	13.0442	12.6853	7.38407	11.3212	5.41202
Bra038213	4.68855	6.93278	6.35024	7.26217	7.90091	5.49591	8.22015	6.29768	4.27146	8.53445	8.8694	5.17593	4.64091	4.99193	5.38778	5.95299	6.51716	4.28616	5.96287	3.68112	3.24502	4.77216	4.75967	4.06278
Bra039857	0.419958	0.402556	0.480649	2.34109	2.57117	2.48452	1.63073	1.15568	1.43137	4.8215	6.92568	6.12101	0.247348	0.291439	0.639524	0.815619	0.855599	1.04321	0.652516	0.881356	0.558581	0.549035	0.486647	0.437768
Bra019356	3.67831	1.55477	1.96653	1.54553	1.51341	1.1168	0.588967	1.54725	1.08442	0.237974	0.484824	0.120232	5.07858	2.71925	5.774	1.29655	1.97338	1.67658	2.15593	3.11605	2.59544	0.843734	2.58293	2.22764
Bra023479	0	0	0	0	0.102307	0	0	0	0	0	0	0	0	0.391337	0	0	0	0	0	0	0	0	0	0
Bra005721	1.22926	2.31902	3.0112	1.55042	1.39824	1.18712	1.59258	0.65761	0.813177	2.39437	1.31616	3.07297	0.842638	0.632324	0.762267	0.483358	0.504591	0.496993	0.313262	0.223545	0.342832	0.650477	0.215988	0.299143
Bra003099	0	0	0.173343	0	0	0	0	0	0	0	0	0.006688	0	0	0	0	0	0	0	0	0	0	0	0
Bra019668	2.53322	1.5709	1.46419	1.9119	1.64657	2.09817	1.88424	5.43626	3.565	0.684895	0.528895	0.142713	2.24151	2.01053	2.28088	3.41074	3.4636	5.16581	3.51059	4.21676	3.6119	3.46691	4.62913	5.29496
Bra006437	1.97331	2.05926	1.61761	1.75342	1.27024	1.76167	1.83177	1.47608	1.34753	2.86124	3.68963	3.37975	0.893801	0.684744	0.748119	0.552786	0.514761	0.456818	0.769363	0.417794	0.407028	0.466722	0.580082	0.303696
Brassica_rapa_newGene_25954	0	0	0	0	0	0	0	0	0	0	0	0	2.1306	1.98276	2.02531	0.640281	0.51819	0.83914	0.384935	0.376638	0.161551	0.240973	0.459377	0.263706
Brassica_rapa_newGene_14910	1.60534	1.91841	1.67874	3.90881	2.00802	1.92145	2.78627	2.59022	5.27968	1.96411	1.75267	1.11318	2.83115	2.23555	3.06743	1.36793	1.70393	1.40123	2.22225	3.26962	2.96318	1.61373	2.61581	3.10533
Bra013064	0	0	0	0.037452	0	0	0.041224	0	0	0	0	0	0.119915	0	0.181675	0	0	0	0	0	0	0.419911	0	0.040613
Bra007868	0.215113	0	0.307475	0.219553	0.105419	0.050582	0.2945	0.577594	0	3.07309	0.987216	0.649746	1.11929	2.1966	1.32378	0.78689	0.889919	1.5837	1.23886	0	0.320027	0.725464	0.849892	1.79241
Bra027401	51.8513	47.2858	49.4594	36.2608	37.0495	33.5504	34.0393	27.5518	32.373	48.3585	49.5902	48.6757	43.4121	42.9845	50.3405	26.1181	27.6064	26.8261	22.2492	21.5204	20.5056	18.6847	21.226	21.6667
Bra031372	17.955	15.7556	13.5025	15.7459	21.901	22.0999	24.9996	19.0731	14.1899	22.9326	33.7237	31.1346	21.6039	23.8338	20.8145	15.4099	16.4079	14.6263	15.7128	13.5668	14.5171	17.9096	11.8884	13.1351
Bra010369	0	0.182122	0.221719	0.088829	0.187798	0.113302	0	0.26021	0	0	0	0	26.6235	25.3274	33.5054	3.58135	2.37641	3.0715	4.4653	3.7952	4.67272	1.9549	2.39359	1.99503
Bra011228	27.1832	30.2548	28.7502	21.0508	26.0665	22.3625	17.1767	21.965	22.8316	8.69799	4.43594	4.99774	13.2198	15.5255	13.7669	21.969	21.1581	28.5345	24.0595	26.5111	28.3649	19.7674	29.2811	27.9419
Bra008628	15.6881	13.4385	13.4711	12.5427	13.3229	13.9048	11.6184	10.7754	10.824	11.8263	10.9662	9.92416	25.5529	25.075	28.201	20.0795	21.0722	21.6456	18.7552	20.3265	19.0277	18.4313	20.9901	21.1962
Bra013903	6.31503	5.70833	5.13671	5.65888	6.05247	6.60889	7.76651	5.16106	6.16918	7.9617	8.70408	7.30675	6.62269	6.23193	7.12686	4.87566	4.29864	4.29315	6.14379	4.5281	4.17428	4.9872	3.89143	4.14495
Bra029796	9.35519	12.6919	10.1664	9.85698	9.31286	11.0952	9.75541	7.71033	6.31487	10.7167	10.5448	8.96621	12.0354	10.6921	9.58777	11.1865	12.8775	8.97267	7.84553	7.33152	6.83415	7.32349	7.33576	6.41085
Bra023812	0.351715	0.7238	0.523708	1.79099	0.51681	1.51295	0.114005	0.066505	0.021883	1.79702	1.7418	0.061576	1.80983	1.29215	1.87712	1.70001	1.55045	0.903622	1.58032	0.97538	1.07799	1.63009	0.678762	1.18926
Brassica_rapa_newGene_16493	1.13029	0.33934	0.819863	0.545216	1.26977	0.995932	1.08933	2.77076	3.23742	0.038763	0	0	0	0.261978	0.037846	0.782444	1.70045	2.32097	3.38834	2.51074	3.60355	1.57363	4.2278	4.46625
Bra040711	0.892982	1.04647	1.00376	1.02191	0.90217	0.952227	1.64022	1.06044	1.01672	1.11456	1.83436	2.81376	4.79109	2.84776	3.75543	4.27874	3.23606	2.72785	3.0184	2.73062	2.27701	2.81223	2.44823	2.77501
Bra033028	0.043607	0	0	0	0.104022	0	0	0.093149	0.046006	0	0.00125	0	0	0	0	0	0	0	0	0	0	0	0	0
Bra010542	8.70088	3.40864	4.84443	15.0412	17.3142	16.7092	32.7449	84.1682	90.587	12.4687	6.39995	4.89034	47.2467	29.2396	35.9323	23.4464	22.4845	25.3409	91.5002	109.767	97.861	35.3304	94.7736	108.34
Bra004456	0	0	0	0	0	0	0	0	0	0.413114	0.111651	0	0	0	0	0	0	0	0	0	0	0	0	0
Bra017118	17.7508	21.0097	20.6644	16.1387	16.2655	13.6294	21.2817	17.4751	17.0635	27.6179	20.2442	22.9449	11.2834	13.734	13.0568	5.91358	7.93848	7.45203	5.09648	5.92263	5.22051	6.33811	4.75169	4.57988
Bra003977	6.61326	6.96895	8.16119	20.2652	23.5483	21.9865	13.1185	10.0763	10.1179	2.2043	0.637054	3.50625	0.088276	0.233979	0.257421	4.70507	6.10864	2.63991	4.33257	1.01936	1.71423	8.46011	0.299567	0.21305
Bra016591	6.70282	2.20425	4.28617	3.64999	10.9311	9.62168	4.39968	15.379	16.5625	8.83941	23.1204	23.8259	1.26333	0.809776	1.42861	0.177918	0.150954	0.242686	0.352483	0.508848	0.149982	1.32865	2.29379	2.55765
Bra028656	11.1717	10.3998	10.0997	19.9363	14.1441	17.8483	17.4746	11.3017	13.2809	27.6313	19.9043	29.0917	13.8806	14.4785	10.197	9.97162	11.6149	11.5139	11.8425	10.6121	10.5179	12.7869	9.38769	9.00195
Bra003482	0.915697	0.203612	0.993996	0.828923	0.39377	0.348262	0.119529	0.313375	0.354179	0.445465	1.53867	2.33051	2.48566	1.83072	3.89882	0.671041	0.650214	0.869488	1.26744	1.1735	0.413434	0.280266	0.471395	0.459364
Bra018641	16.1528	16.5289	16.2276	14.2062	13.6623	14.0201	17.57	11.6476	13.2527	17.711	14.6464	15.0734	16.9454	16.2724	16.4677	21.6459	22.0333	18.9147	19.428	18.1144	16.3849	21.7841	15.4581	16.4151
Bra006818	0.003429	0	0.002508	0.001452	0.005259	0.165979	0	0.135954	0.010769	0.003157	0	0	0.00368	0	0	0	0	0.007428	0	0	0	0	0	0.002837
Bra032552	2.72513	7.21407	4.98316	5.91565	4.00293	4.67194	6.54863	5.68625	4.48651	9.69905	9.79626	12.5989	5.35851	9.86141	6.19367	7.90579	8.62765	7.75804	8.48479	7.67702	8.22192	11.7137	5.83228	6.58353
Bra029393	0	0.03869	0.339981	0.08761	0.410892	0.480554	0	0.136663	0.107514	0.218754	0.459822	0.306611	0.02719	0.59816	0	0.337609	0.25065	0.013958	0.154114	0.064429	0.286359	0.539592	0.23758	0.151499
Bra025788	0.667244	0.912758	0	0.267897	0.108294	0	0.177344	0.160957	0.558137	0.587698	1.22823	2.92069	1.53569	1.18596	0.184596	0.247705	0.808566	1.45889	0.302929	0	0.265933	0.61085	0.215143	0.650287
Bra017337	13.7278	5.46832	5.62591	1.52775	4.52569	4.16033	3.6025	11.6639	11.5129	0	0	0	40.6903	22.6011	43.9069	8.37451	8.06556	21.356	10.6041	17.3712	18.748	6.15997	20.2187	22.1632
Bra039267	1.43815	1.26036	1.97944	0.27006	0.192305	0.192067	0.50493	1.03543	0.799162	0.139483	0	0	3.7925	2.57602	1.82724	0.29499	0.191355	0.090874	0.584663	0.755213	0.744898	0.474475	0.454788	0.528714
Bra015326	4.65041	6.76066	5.20017	5.67596	3.58606	3.33456	5.18687	1.84111	2.14063	5.70761	10.904	7.14559	2.82617	6.39752	4.14025	2.56065	3.96023	2.46955	1.56174	0.438854	0.927357	1.95675	0.388673	0
Bra032519	197.197	218.942	210.112	235.078	234.46	232.469	346.428	230.217	201.556	458.231	432.543	434.923	370.209	308.307	388.531	273.678	273.543	229.235	393.584	325.274	347.899	274.517	274.509	279.88
Bra035781	0.110967	0.094491	0.109038	0.211589	0.057227	0.103825	0.121134	0.059286	0.08134	0.158382	0.107671	0.099927	0.181437	0.094791	0.073316	0.175072	0.245321	0.105875	0.701947	0.104861	0.104661	0.12075	0.111286	0.114303
Bra022336	3.44019	2.86811	2.8845	6.03646	7.18718	5.87833	7.09678	5.13806	6.38062	14.4918	12.4456	12.8438	6.28872	3.46836	4.79774	4.54972	5.49754	4.45454	11.6658	9.31181	9.37013	6.39239	7.4173	6.40789
Bra028675	4.76184	4.64169	3.08583	3.96103	3.58369	4.47813	3.09354	2.65591	2.62324	11.3856	8.79562	8.78596	4.66868	4.51894	4.65748	2.38555	2.10376	2.25129	3.83778	1.83215	2.13651	2.85757	2.99858	2.75701
Bra015177	0.153273	0	0	0	0	0	0	0.044372	0	0	0	0	0	0	0	0	0	0	0.096523	0	0	0	0	0
Bra003011	2.15799	0.907312	1.76805	1.1705	1.60326	0.640257	0.881644	0	0	3.73132	4.70209	3.44237	3.56901	3.43808	5.17835	0	1.41156	1.45441	1.97485	0	0	1.51335	1.26225	1.29699
Bra022214	5.38854	7.01727	4.66948	7.30086	7.25707	8.38663	5.57325	8.42485	8.32273	1.63038	2.09885	1.64431	15.527	21.9997	21.9087	14.0271	14.582	17.6936	16.4223	16.1261	17.0901	15.7881	17.4897	19.4355
Bra009453	4.68428	4.8719	4.92568	1.70838	1.87818	1.75663	1.26082	1.61632	1.34567	3.75305	4.25241	4.57942	4.8558	5.43665	4.82012	2.83843	2.17334	2.94388	1.52827	1.64794	2.13404	2.25495	1.40499	2.04025
Brassica_rapa_newGene_26804	0.565334	0	0.477091	0.132327	0	0.215264	0.074098	0	0	0	0	0	0	0	0	0	0	0	0	0	0	0	0	0
Bra012515	0	0	0	0	0	0	0	0	0	0	0	0	0	0	0.103281	0	0	0	0	0	0	0	0	0
Bra005191	18.842	18.3362	13.5836	9.02313	11.5251	8.88788	6.41762	7.58374	7.93435	12.0629	13.4404	17.5337	2.25287	1.11936	3.71668	1.46165	2.25721	0.908589	0.708983	0.637383	0	1.37178	1.9284	1.96489
Bra034892	9.46439	6.63527	6.59361	6.10151	5.62417	4.74304	5.3286	5.38647	8.24174	12.8585	8.91705	15.0691	9.09859	9.24807	8.49987	4.6525	4.85532	4.63709	4.32806	5.14218	6.01398	4.57723	6.30739	7.2755
Bra009680	12.4253	13.5222	17.6684	10.6692	10.9611	11.0342	17.203	12.7418	15.8521	15.7606	6.28941	5.82542	9.22021	10.0478	7.03947	19.0219	19.6026	13.995	13.4921	12.1424	13.707	12.8219	6.74565	6.44565
Bra024588	70.4548	65.2099	61.8883	30.4362	39.9819	41.0283	24.9528	23.8218	23.5481	19.0173	17.8393	9.41129	29.7902	39.9507	40.29	11.8078	11.0107	10.8428	7.49698	13.5554	6.81712	11.7389	5.90325	9.63252
Bra033252	0.015323	0	0	0	0.043716	0.060806	0.13271	0.709049	0.505641	0	0	0	0.455329	0.075979	0.10303	0.031544	0.018743	0.051164	0.146769	0.07978	0.077033	0.017542	0.015713	0
Bra037134	17.497	18.9567	17.7047	16.6651	17.6412	18.5954	18.6884	16.7631	15.031	18.0785	14.2548	13.1295	15.3512	14.4156	19.0533	14.5749	13.2194	14.7464	13.1521	13.1834	13.0936	10.8952	11.5953	10.6961
Bra020676	0.620725	0.178868	0.488456	0.337608	0.055167	0.420614	0.110821	0.133451	0.110863	0.384037	0.488981	0.473345	0	0	0	0	0.062335	0	0.074515	0.037663	0	0.066631	0	0
Bra013822	0.04737	0.027748	0.053479	0	0.135597	0	0	0.045813	0	0.130697	0.699222	0.806228	0	0.219189	0.071338	0.064347	0	0	0	0	0	0	0	0
Bra037658	1.20806	0.114462	0.555346	1.33321	2.53343	3.14211	4.56276	15.5228	17.3596	0.203989	0	0	2.10907	0	2.00146	7.08443	5.93849	14.7262	5.05105	6.88415	6.56504	7.48858	11.5226	12.9789
Bra004360	22.8751	26.2308	28.0697	17.5578	10.7131	10.7023	13.8836	2.12403	2.56882	18.6504	24.4752	23.0845	27.5641	43.6187	25.1194	15.9338	17.1349	8.63139	5.30649	3.01474	4.50683	7.11398	1.95404	1.71987
Bra014426	57.4777	55.2282	56.0178	97.0551	106.342	107.829	24.6928	24.1168	31.8815	10.1441	15.8333	16.5674	23.2299	42.1649	27.3311	9.62545	10.2811	10.7962	7.00751	7.88652	6.64367	12.1999	11.838	12.0476
Bra002169	2.46661	1.2248	1.45124	0.963216	0.580999	0.675573	0.683511	1.13847	0.954631	1.30486	1.88761	1.28625	2.72001	3.92298	2.75814	0.628397	1.17992	1.25756	1.44827	1.52779	1.06265	0.704295	1.22741	1.95551
Bra025399	6.20972	5.60054	4.92154	5.27875	4.50488	4.42709	3.97205	5.5374	5.38244	5.55218	5.04665	4.91843	5.52788	5.17937	6.45594	6.13804	4.60726	6.1049	6.22445	5.89825	6.58421	6.53024	8.24162	9.20193
Bra012093	2.1758	0.309681	1.04507	0.254459	0.278423	0.835763	2.98292	4.39761	5.66709	0.581781	0	0	13.4462	6.58246	7.24927	4.7614	3.11939	2.23895	2.31312	1.5285	2.19331	1.42461	4.32383	5.77555
Bra033564	75.865	57.4426	67.7459	97.7266	101.31	110.157	126.651	165.614	182.333	52.5994	23.3708	23.6386	4.19806	5.57244	2.62811	79.6802	75.4856	69.0519	66.0638	78.0166	75.6624	82.9663	75.2093	72.3469
Bra000825	16.0753	11.0952	10.9393	6.44092	10.0399	9.32093	2.55268	4.44337	3.44712	8.80693	8.25876	9.53157	6.46092	6.05173	4.41807	8.37103	7.85458	5.47941	4.97281	4.28061	3.86285	4.92437	3.45994	4.5445
Bra039711	0	0	0	0	0.033948	0	0	0	0	0	0	0	0	0	0	0	0	0	0	0	0	0	0	0
Bra023817	172.092	116.136	100.462	32.0401	37.3525	38.0907	14.5344	20.1709	27.562	4.08399	1.68643	1.49369	62.7225	43.4021	95.8077	4.50858	5.57458	6.65543	12.7985	9.51251	11.9359	4.5378	5.45657	3.38512
Bra021977	0.275862	0.122477	0.154948	0	0.036631	0.085341	0.053626	0.126624	0.124173	0.018951	0	0	10.5584	11.8963	13.7007	11.1234	7.058	10.396	7.74957	6.87993	7.72362	13.5815	6.87026	7.12566
Brassica_rapa_newGene_10670	0	0.246448	0	0.46224	0.10488	0	0.185418	0	0	0	1.14015	1.21593	0	0	0	0	0	0	0	0	0	0	0	0
Bra022418	69.2699	44.7	86.7925	58.4523	87.6076	92.2471	48.7962	94.275	83.5866	96.3987	77.877	69.6684	99.6628	105.708	96.7809	129.704	128.982	183.533	128.013	137.692	138.532	112.9	235.906	227.018
Brassica_rapa_newGene_16896	0	0	0	0	0	0	0	0	0	0	0	0	0.816085	2.20843	2.6906	0	0	0.109587	0	0.244452	0	0.166119	0.474422	0
Bra011411	12.5766	13.4889	9.37198	4.51141	3.82625	3.97693	5.44001	3.85635	3.08632	9.43773	11.5347	10.987	19.8178	28.61	16.1302	7.24053	6.502	3.45973	5.7525	4.68125	3.07442	5.81027	4.0187	3.59911
Bra019768	3.81734	3.93227	4.40623	4.77911	3.50352	3.26755	3.44575	2.00085	2.07875	2.20129	1.77276	1.54951	3.71133	2.78672	3.22416	1.88413	1.67538	1.82187	2.5969	1.97814	2.16743	1.22686	0.788557	1.15586
Bra020832	24.4583	17.9735	18.3485	17.3414	16.4996	19.9992	10.4813	15.608	17.1695	4.88249	3.54017	3.17743	23.5032	19.5784	27.2945	26.9974	27.2311	43.8118	52.1169	58.0754	57.6187	36.1544	78.9637	76.0031
Bra016205	26.9565	28.8718	27.9387	36.2524	43.8004	39.0936	62.9828	55.325	61.0961	37.9587	23.3767	25.1795	3.0781	4.77935	3.91659	14.9442	17.7503	14.602	15.9053	14.6646	15.1691	24.8732	15.771	22.4198
Bra025753	0.114609	0.318969	0	0.059856	0	0.189715	0.079757	0	0	0	0.098825	0	0	0	0.027341	0.423134	0.187105	0.24418	0.329004	0.528447	0.103398	0.56035	0.550507	0.657441
Bra022030	81.013	49.0848	54.9541	85.1572	115.176	122.859	110.844	216.357	226.94	86.7088	71.5765	75.4221	99.9152	73.6804	75.3693	66.8435	66.0796	78.5165	127.955	169.268	125.979	93.6012	150.431	160.197
Bra040157	73.7512	88.4161	63.6591	198.373	196.265	171.872	198.447	291.906	210.19	111.68	85.4913	102.406	35.5946	30.6151	27.3021	199.563	193.355	260.209	380.386	412.382	403.794	243.868	412.517	406.233
Bra029703	15.9748	19.728	15.7824	21.8057	19.1551	19.8506	14.9722	12.389	13.5247	26.4025	26.7879	31.721	18.1016	16.0968	19.51	9.44317	11.9003	8.6862	13.9311	11.0145	12.1039	10.8333	9.35648	7.97803
Bra025588	0	0.014118	0.06191	0	0	0.015084	0	0	0.019285	0	0.068441	0.091133	0.989403	1.03747	0.774418	1.07623	0.949974	0.483734	0.618271	0.486507	0.354937	0.832656	0.503873	0.363959
Bra017769	3.18466	6.58656	7.16709	5.21952	4.4083	2.59652	4.64866	2.60707	1.58358	4.05339	6.48754	6.07371	4.34685	3.3704	2.48177	4.31015	2.79048	2.42566	2.54519	1.46915	2.76559	3.23336	1.90478	1.86147
Bra031550	0	0	0	0	0	0	0	0	0	0	0	0	0	0	0.095982	0	0	0	0	0	0	0	0	0
Bra034431	1.15533	1.87121	1.53216	1.00462	0.642727	1.43148	1.47924	1.70918	1.29775	1.85299	2.40552	2.17354	3.91065	3.39397	3.88251	2.54385	2.50469	1.65508	1.56295	1.96937	3.0734	2.50969	2.20362	2.38771
Bra001895	0.026297	0	0	0.463932	0.28632	0.411926	0.162377	0.525537	0.255128	0.065584	0.049768	0.04929	0	0	0	0	0.14148	0	0.019447	0	0.045321	0	0.059119	0
Bra014732	36.9688	37.0802	36.9614	36.0175	38.6466	39.6322	35.8829	52.2531	46.1939	42.4835	36.4829	37.5394	63.6207	43.2656	54.8474	50.0571	50.4672	63.2642	52.3445	54.497	56.5055	51.6335	73.487	73.4864
Brassica_rapa_newGene_9333	1.07445	0.434298	0.403065	0.339292	0.425541	0.187109	0.061579	0.134565	0.24702	0.448599	0.67879	0.531493	0.594729	0.701483	0.45345	0.902793	0.581343	0.424478	0.080964	0.234103	0.326774	0.357448	0.066918	0.284889
Bra003699	18.6514	19.9194	17.2469	7.52678	5.72713	8.73404	6.53393	6.59269	5.04274	8.25863	3.05601	1.98936	7.0862	2.62954	3.95128	6.73071	9.16379	5.55685	5.5862	5.98044	3.35347	3.80215	1.56584	3.7428
Bra034467	0	0	0	0	0	0	0	0.021655	0	0	0	0	0	0	0	0	0	0	0	0	0	0	0	0
Bra034043	1.14478	0	0	0.294753	0.240244	0.496804	0.708036	0.343155	1.14171	0.737101	0.291621	0.846556	1.00253	0.114017	0.338224	0.65166	1.33683	0.231708	1.07888	0.297642	0.303716	0.220328	1.03668	1.58262
Bra018972	0.751522	0	0.088339	0.073836	0.028974	0	0.079176	0.305396	0.656406	0.076921	0	0	41.5366	46.7338	59.3206	1.42121	1.06226	3.82789	5.04098	4.427	4.85768	2.25486	4.6624	3.45851
Bra002274	4.44054	3.95314	3.60902	4.11937	2.96175	3.59894	3.38696	3.52184	3.75044	5.96631	4.92819	4.57066	4.66467	3.25335	4.1781	2.91086	1.78577	3.08666	3.03651	3.1306	2.30882	2.11786	2.32646	3.46912
Bra033641	31.7413	29.4787	35.7449	21.2253	16.3501	14.314	24.6793	14.2574	16.5225	16.8229	12.0177	12.4953	26.1408	28.2796	30.7786	13.7283	12.1453	11.3195	12.3415	9.88401	12.0293	13.3755	7.94428	6.56054
Bra003501	0	0	0	0	0	0	0	0.022125	0	0	0	0	1.13011	1.319	1.22238	0.564357	0.474818	0.26769	0.582715	0.732472	0.917859	0.30176	0.156822	0.323206
Bra023649	1.39853	0.367883	0.689194	1.43847	2.27755	2.81305	2.09395	7.08361	8.7362	0.507881	0.510648	0.02419	0.668149	0.157176	0.785733	0.422392	0.470724	1.33623	2.05799	2.15995	2.69893	0.862473	3.71032	4.41385
Bra023362	7.10748	8.45388	7.72917	7.63484	6.3928	7.77527	7.79354	7.18608	6.44751	8.08011	4.31213	4.4021	2.74819	3.42736	2.16652	4.01678	3.8492	3.04168	4.61429	4.82275	3.5293	3.12123	4.07435	5.32926
Bra018977	0.911655	1.48653	1.13789	1.81084	1.65183	2.00716	1.52459	1.65164	1.14739	2.83869	2.5648	3.25824	0.931344	0.779873	0.511778	0.572767	0.599171	0.294779	0.721963	0.601959	0.714706	0.516304	0.603808	0.513457
Bra031493	4.56806	4.95924	3.76778	3.95075	5.06483	3.78201	3.42694	3.61034	4.06147	6.185	6.66354	9.53782	12.1262	14.8334	11.6301	9.87351	10.0466	8.06125	11.4407	10.8051	8.83763	11.4561	5.72422	5.82382
Bra022759	0	0	0	0	0.028794	0.022325	0.021698	0	0	0	0	0.110489	0.366651	0.13029	0.297598	0	0.179624	0	0	0.106974	0.045154	0.023973	0.093607	0.053143
Bra033736	0.102452	0	0.273935	0.154414	0.269563	0.038969	0.025608	0.147041	0.359593	0.144792	0.283068	0.635063	0.241984	0.032753	0	0.10986	0.112708	0.111896	0.165596	0	0.032424	0	0.083533	0
Bra014640	0.03246	0	0.028727	0	0.022714	0	0.032769	0	0.024375	0	0	0	0	0	0	0	0	0	0.012217	0.024782	0	0.01825	0	0
Bra007791	0.47963	0.549307	0.618546	1.1737	1.10951	1.01938	1.034	1.04243	0.766526	1.31034	1.89803	2.16858	0.249055	0.67163	0.961273	0.572701	0.661112	0.5992	0.818154	1.18029	0.675656	0.781237	0.86253	0.841256
Brassica_rapa_newGene_31929	0	0	0	0	0	0	0	0	0	0	0	0	1.07473	0.885557	1.59771	0.323683	0.212326	0	0.353939	0.132965	0.157735	0.085134	0.122682	0.06014
Bra037354	40.2049	39.5019	38.3085	40.4989	39.3874	40.3123	42.2268	39.2294	42.3456	41.0282	36.0149	34.3324	54.3526	49.3523	56.8166	46.3975	44.709	51.8572	44.9425	44.8155	43.4629	47.2474	50.9895	46.1036
Bra020935	2.16658	1.68473	1.79791	2.82584	2.18364	2.21103	1.49183	1.79343	2.25827	5.70197	7.44167	6.92908	6.58932	3.82713	6.81658	1.49136	1.56957	1.26922	2.32454	1.83712	1.33265	1.0025	1.50805	1.68677
Bra027821	0.39385	0.914468	0.850306	0.269483	0.087332	0.167156	0.101686	0	0	0.575691	3.71801	2.44578	0	0.659564	0.03204	0	0.128638	0.020071	0.025972	0.135007	0	0.024192	0	0
Bra026134	44.2346	43.8429	47.7504	58.2203	50.6472	36.4379	58.0953	85.3209	68.09	33.544	47.8748	20.8402	15.0155	46.7979	33.8255	27.2545	32.3519	41.029	27.4305	21.5053	46.417	30.6465	32.7509	32.0223
Bra008785	38.4463	28.4886	26.7127	31.8361	29.2005	30.8963	48.7058	28.1216	29.9735	50.8913	48.2996	51.1283	40.5138	44.2258	50.7202	35.3378	29.9378	30.959	46.4736	42.3416	38.3116	36.788	30.8542	37.165
Bra017875	39.8564	38.513	35.604	39.5154	40.8144	58.7538	35.5877	53.9008	50.4508	25.1064	22.6412	20.3577	25.3077	21.3332	27.7603	22.3579	26.3832	34.0601	34.4468	40.5517	35.9795	31.1317	44.6428	48.5158
Bra016406	0.024355	0	0	0.138277	0	0	0	0	0	0	0	0	0	0	0	0.363696	0.246838	0	0	0	0	0	0	0.464982
Bra024437	46.5288	42.5337	48.7427	44.3859	47.5984	48.1353	74.1747	80.3724	78.0276	74.3012	72.7814	73.0904	71.5513	70.1914	76.1633	66.1167	66.5994	58.6389	85.2407	71.0245	82.4565	65.5571	75.8088	66.6093
Bra023207	0.710588	0.617451	0.826333	0.569757	0.96814	0.704033	0.470696	1.12515	1.15062	0.931521	0.304961	1.42497	1.79754	1.54032	2.68023	1.12219	1.22731	1.38535	1.3746	1.51608	1.11909	0.783887	1.27236	1.50743
Bra028771	11.5903	11.2084	11.6426	6.84087	9.04402	7.55264	10.2781	7.81487	7.59421	3.57858	2.91627	3.43034	0	4.14909	1.25225	1.93894	1.34158	1.63494	0.49345	0.40962	0.810921	2.92261	1.2697	1.01824
Bra026529	0	0	0	0.030398	0	0	0.05725	0	0.092521	0.201638	0	0	0	0.058164	0	0	0	0	0	0	0.011628	0	0	0
Bra013250	18.7612	18.2728	16.0789	19.2014	20.5874	22.0074	20.3277	26.9888	27.5285	30.7791	22.9943	26.0469	23.5083	23.7163	25.7832	18.0527	19.3985	24.9433	20.9749	20.6035	18.4541	19.0672	26.8399	24.4392
Bra039788	0.07779	0.195736	0.231908	0.241558	0.160372	0	0.086861	0.170095	0.294666	0.152963	0	0	0.12497	0.336984	0.02383	0.203066	0.05817	0.075733	0.188096	0.214579	0.147277	0.071399	0.149445	0.341401
Bra038505	0	0	0	0	0	0.019481	0	0	0	0	0	0	0	0	0	0	0.024019	0	0	0	0.065704	0	0	0
Brassica_rapa_newGene_28643	0	0	0	0	0	0	0	0	0	0	0	0	0	0	0	0	0	0	0.683362	0.232946	0	0.181765	0	0
Bra026950	0	0	0	0	0	0	0	0	0	0	0.036021	0	0.054104	0.184511	0	0.079473	0.023295	0.085073	0.048928	0	0.113648	0.043751	0.024158	0.067842
Bra023588	17.181	12.5368	12.8457	26.3967	32.4396	29.7164	26.0492	49.7491	50.8877	13.9625	6.00756	5.90463	8.77722	5.09482	7.77214	25.5603	26.3416	31.6067	35.4619	38.4359	38.3074	27.4456	40.0118	35.9516
Bra031495	10.2554	8.78668	7.33553	4.37809	4.0418	4.53046	5.66105	9.5451	10.0177	8.68817	13.9886	11.4757	24.509	18.2057	24.4274	9.17528	8.50225	12.5724	7.77474	9.75757	8.08217	7.98757	10.0269	8.83685
Bra023062	0	0.077832	0.090049	0.467248	0.428972	0.47002	0.32495	0.589751	1.04898	1.71634	2.3363	0.651837	0.092791	0.078808	0.299944	0	0.074651	0	0	0.079515	0	0.47437	0.065205	0.051763
Bra003131	4.38493	2.79482	1.86724	4.89801	1.56009	1.36676	0	0.055136	0.158962	0.367069	0.537077	0	4.05597	1.69827	1.14153	4.82248	2.07635	0.908946	0.437526	0.298049	0	0.31169	0	0
Bra040715	0	0	0	0	0.010265	0	0	0	0	0	0	0	0	0	0	0	0	0	0	0	0	0	0	0
Brassica_rapa_newGene_1836	1.41483	1.08657	1.11652	3.96016	2.8429	3.41469	2.5801	4.10157	4.28243	2.14817	1.88311	1.46223	0.79671	0.393167	0.719632	3.08211	3.16729	3.18015	3.55136	4.8554	4.48591	4.18119	3.62156	3.65372
Bra009562	21.516	18.2389	18.1063	1.65555	1.12206	1.92351	2.29171	2.54533	2.65596	10.1512	10.9691	12.5091	5.51657	5.35922	4.58486	0.967096	0.698536	0.825337	0.237785	0.792033	0.610254	1.42039	1.76484	2.12301
Bra030760	2.75704	1.87126	1.71384	2.32213	2.98619	3.61248	1.66284	4.92828	5.5632	0.865693	0.908678	0.600497	2.55978	2.53395	2.72101	1.67239	2.12999	3.06871	1.7862	2.51974	3.39216	1.61989	3.68652	3.18028
Bra015273	13.8625	24.242	12.0544	21.7672	23.9619	26.3797	25.8791	21.3407	19.5417	35.7338	33.1834	34.5044	18.5945	11.6215	15.3436	17.1064	16.0984	11.9496	48.7853	37.9189	19.1061	41.8714	16.6727	15.7088
Bra020536	5.64078	9.02792	8.56247	13.6016	14.8232	14.448	22.0915	11.8385	11.3762	29.2535	24.3911	25.2192	7.43076	10.4182	8.59753	8.17779	9.31804	5.98092	6.81283	5.80482	4.7086	10.4966	5.20143	4.94941
Bra013321	0.01953	0.16216	0.021975	0.169409	0.111436	0.125207	0.03565	0.03765	0.056334	0.025518	0	0.095366	0	0.219615	0.02971	0.458927	0.269381	0.021737	0.16273	0.1011	0.142265	0.537125	0.329685	0.285775
Bra024230	2.62838	2.59267	3.63903	1.10453	0.977541	0.931957	1.27712	1.204	1.39876	1.61819	2.17593	1.2775	2.34998	3.91265	3.53318	0.958048	1.01413	0.784674	1.38765	0.805418	1.28791	1.36454	0.543119	0.789641
Bra008761	11.9719	15.2256	11.6438	11.2878	8.98893	9.55288	8.8367	8.75592	9.59269	21.2637	22.6265	24.7751	24.7894	25.2963	24.1744	12.6785	10.778	9.99007	11.3897	10.7462	11.2858	9.76993	7.1867	7.90066
Bra033617	0	0	0	0	0.009161	0	0	0	0	0	0	0	0.065317	0.270598	0.109863	0.687077	0.821438	0.36569	0.042061	0.103759	0.05922	0.831007	0.040882	0.173096
Bra023555	1.43023	1.57752	1.82946	1.60946	2.13849	1.06522	2.42785	2.45556	6.6765	3.60493	5.02888	4.78921	3.248	2.142	3.62164	3.8982	3.64776	3.00627	6.69618	6.18668	4.11314	2.42007	2.89367	7.11038
Bra030050	4.02773	6.40616	8.72427	12.3309	6.03324	9.60661	9.16689	9.3177	8.05493	12.9922	17.0701	16.0579	6.68086	10.6185	5.96632	4.83443	9.59132	6.33844	14.3838	7.51714	6.46988	8.22199	6.60797	4.96228
Bra024746	0	0	0	0	0	0	0	0	0	0	0	0	0	0	0	0	0	0	0	0.095492	0	0	0	0
Brassica_rapa_newGene_11135	0.542068	0	0.197959	0.137814	0.125532	1.05532	0.132559	0.275292	0.134222	0	0.036471	0.18123	3.79309	1.415	3.61053	0.123363	0.432886	0.295891	0.097525	0.253027	0.351401	0.099328	0.189134	0.209709
Bra037314	13.2021	12.6707	16.5885	13.2089	13.6124	14.3955	18.6024	15.8269	11.5585	24.904	14.6684	25.1793	32.628	34.156	21.5978	25.0475	24.6557	21.8002	27.4908	19.5179	19.6478	21.181	19.0133	18.8941
Bra011577	0.14982	0.066112	0.037625	0.156846	0.137408	0.155344	0.042484	0.181005	0.22507	0.219058	0.02279	0.053194	0.009252	0.01673	0.115052	0.081879	0.122352	0.028358	0.050396	0.059934	0	0.071989	0	0.035982
Bra030007	19.3659	17.8363	17.9715	12.5719	13.7785	13.5329	11.8878	14.8143	16.0638	17.6786	18.9582	18.9169	14.5763	13.5646	15.6311	12.7668	13.3341	14.9844	11.9661	12.8559	11.7216	12.2604	12.3703	14.4479
Bra037943	0	0	0	0	0	0.112764	0	0	0	0	0	0	0	0	0	0	0	0	0	0	0	0	0	0
Bra014361	23.053	20.7478	20.0353	13.2692	14.3039	9.97751	12.7264	14.9935	16.6092	10.8283	12.8308	15.7321	11.8354	12.9004	11.2522	6.79564	4.13584	6.55402	5.43468	6.20227	7.0122	3.94193	5.26988	6.41605
Bra012645	5.91527	4.96275	3.98426	3.21908	3.53228	3.56021	3.78636	3.68093	6.01124	7.63262	8.78541	6.47706	18.6633	16.3714	22.6437	5.57009	5.04984	6.65924	7.30726	5.73396	4.72595	6.65877	4.81467	5.42474
Bra027732	10.0005	16.0986	14.4772	14.7405	15.9237	18.1378	17.4506	9.62443	15.343	8.64339	4.46627	9.89832	9.72262	11.0826	11.9167	16.2566	16.3753	9.57315	9.23977	9.04859	11.0151	13.7094	12.1122	11.0114
Bra016198	8.14068	9.11736	5.33805	7.79973	10.594	10.5579	7.12734	9.41018	9.36449	9.52579	8.78801	4.24066	3.53642	3.91081	3.58662	7.35382	6.84269	7.33063	7.17421	7.63918	7.22075	5.33237	5.17395	5.58701
Bra015172	171.623	232.759	271.731	166.554	123.167	117.841	167.374	63.0384	59.792	118.269	84.8729	80.2854	178.005	241.946	158.758	141.687	148.682	91.4744	112.586	78.6419	97.8317	119.436	59.3665	55.6346
Bra019035	431.428	318.267	359.588	521.549	684.394	613.378	511.44	656.364	734.753	297.552	163.002	185.04	387.14	345.669	377.522	431.779	411.976	497.123	508.824	520.289	501.722	494.86	574.561	579.177
Bra031270	12.9654	10.3595	11.4466	8.10605	8.54417	8.71025	7.90634	9.2452	9.92545	9.4591	8.36649	8.80297	13.1579	15.8416	14.0965	16.3779	13.6968	17.5968	14.1263	12.1849	9.65712	13.8279	11.8216	15.8365
Bra029872	42.2231	46.5538	39.2001	27.5353	29.461	28.4261	30.0165	33.971	33.498	39.1881	49.776	53.9351	59.4987	58.9329	51.1426	28.9965	30.4519	28.3983	36.4586	36.4971	34.6336	26.5101	33.3766	33.2072
Brassica_rapa_newGene_22463	0	0	0	0	0	0	0	0	0	0	0	0	3.2716	2.46044	4.07804	1.5583	1.67597	1.1183	0.996439	0.758659	1.06184	1.7124	1.06047	0.93535
Bra012688	6.63202	6.10831	5.99099	5.61162	5.76407	6.19351	4.83576	7.98246	8.53065	4.17821	3.45203	3.20131	5.65057	4.1444	5.25051	2.8829	2.81372	4.42953	3.82844	4.35067	3.45604	3.05455	3.87013	3.27318
Bra025168	25.1122	29.9877	41.8632	36.4363	37.8709	35.2691	21.3137	46.1464	24.9046	13.4322	16.8987	16.6219	13.8858	15.2206	13.5725	12.8931	10.0349	9.54192	7.17485	7.0769	8.30175	13.1305	11.6246	9.61643
Bra029067	198.917	192.568	214.541	151.709	123.982	121.904	136.884	128.858	127.068	96.1334	140.919	126.144	218.884	207.697	239.313	147.185	144.701	144.419	178.745	187.132	190.93	148.883	136.778	127.06
Bra034592	369.715	371.294	309.205	532.049	577.968	607.797	446.545	596.641	608.444	195.654	97.3858	103.288	407.603	428.76	363.505	647.838	666.139	788.82	758.721	843.194	834.929	719.047	946.888	949.845
Bra032069	3.88494	4.10532	4.59696	5.57293	4.19225	5.42154	3.7492	2.4926	3.04675	8.36156	12.0223	11.2943	5.16256	4.84414	4.50269	2.95831	2.58554	2.558	2.46468	3.87207	2.57801	3.27217	3.43411	2.64335
Bra002684	10.0107	8.85318	8.69205	11.1008	5.42674	5.66113	9.07003	11.6418	6.3214	12.246	15.7514	12.4253	6.26312	4.31794	5.4558	4.49598	4.45537	3.47327	4.86821	2.66421	3.14041	4.65245	3.19999	2.69781
Brassica_rapa_newGene_11300	0.485544	0	0.942829	0	0	0.121629	0	0	0	0	0	0	0	0	0	0	0	0	0	0	0	0	0	0
Bra018379	45.1567	47.7071	51.5334	68.3138	44.202	48.6263	81.3599	40.3951	37.5614	62.7157	40.0227	40.9881	57.1474	51.9465	58.9554	54.1631	54.5277	49.193	64.7052	53.4229	59.2332	55.2329	41.1181	37.8036
Bra020319	0.0315	0	0	0	0	0	0	0	0	0	0	0	0	0	0.255886	0	0	0	0	0	0	0	0	0
Bra008472	2.54446	1.97998	1.39532	1.39242	2.50468	2.53895	2.15343	2.71372	1.96268	12.9923	9.25693	6.49124	3.03995	2.85175	1.94049	2.74152	2.56042	2.5641	3.7323	3.08303	3.02983	2.56674	3.31434	3.39009
Bra036194	13.5576	13.8512	11.8057	8.86572	8.96328	8.96869	9.24965	8.02712	8.64643	12.0219	10.2855	9.95362	17.8274	22.0133	20.3754	9.11013	8.80095	8.00068	8.93915	9.56281	9.27464	6.20011	7.95038	7.90376
Bra039998	0	0	0	0	0	0.058378	0	0	0	0	0	0	0	0.246145	0	0	0	0	0	0	0	0	0	0
Bra004954	7.42132	6.34077	7.28641	4.74427	3.18878	3.22422	5.90421	6.14302	4.90282	15.9912	17.9219	16.4483	10.6923	10.0915	10.8388	2.35273	2.93261	1.66149	4.47926	3.02074	3.0431	2.13297	2.26899	2.35007
Bra014023	0	0.029154	0	0	0	0	0.043571	0.172705	0	0	0	0	0	0	0	0	0	0	0	0	0	0	0.048176	0
Bra008210	18.1438	19.0126	17.774	24.684	21.3863	20.333	39.4528	30.827	27.707	37.6287	35.8943	39.0009	20.1789	17.5517	16.9918	14.1258	12.4943	9.38446	16.5171	19.567	22.5411	22.816	20.5342	14.4715
Bra005553	4.14923	5.09159	3.27358	3.94973	2.46158	3.33194	5.41444	3.13013	3.13162	8.54201	5.62012	5.72538	3.88103	3.95161	4.62468	1.48063	1.40424	1.17874	1.49159	1.37472	1.27966	1.45663	1.02987	1.22257
Bra016731	45.1963	15.4211	51.0552	53.8561	38.7846	38.5568	35.994	58.5075	52.2235	32.0803	35.436	20.1009	37.267	30.689	31.2398	66.4117	60.9574	53.9595	41.9588	43.4554	49.9818	58.0536	53.0786	52.6167
Bra000585	1.76201	3.79063	4.49163	2.52413	1.96788	1.75017	8.25611	3.32328	3.50549	9.5634	3.52	5.95758	6.88304	3.97602	4.85277	7.33974	5.63376	7.44098	9.18694	8.76506	7.71923	8.87714	7.39565	7.69826
Bra029419	17.4284	17.3441	27.0411	21.0677	21.0114	16.7662	21.9202	23.2365	29.3228	23.6371	21.8035	27.0255	20.7386	17.2038	19.9168	16.4625	18.2764	17.7504	16.7511	17.1505	16.7608	16.9249	17.4795	17.6938
Bra037378	12.119	10.8195	9.39806	7.62969	8.16415	5.66478	7.24055	4.93746	8.94381	9.14636	8.99557	9.86948	8.3284	7.77333	4.54114	5.46523	6.07127	7.12828	4.72677	2.91452	4.67139	4.41678	5.00235	3.14081
Bra014875	49.2668	32.0636	28.1651	19.8675	22.3443	28.777	30.9167	37.4073	36.9566	33.8701	32.8184	36.154	49.1599	68.5539	66.8577	49.2836	53.4033	84.6968	51.3804	58.4661	57.2101	73.8849	66.0584	68.7556
Bra033090	0	0	0	0	0.204933	0	0	0	0	0	0	0	1.14958	0.224613	0.957573	1.94319	1.80086	1.80774	2.3938	2.96058	2.92745	2.81471	5.22213	3.91679
Bra012689	1.05951	0.929835	0.741602	0.683606	1.2086	0.781586	0.437261	0.677369	1.22337	0.779859	0.329111	2.17348	0.60766	0.898075	0.943839	0.743236	1.61857	0.947695	0.605926	1.38178	1.59032	0.701107	0.737023	2.07318
Bra033665	0	0	0.216471	0.03511	0.030492	0	0	0.077266	0.074921	0.088172	0	0	0	0.123127	0.178036	0	0.038958	0	0	0.104437	0	0	0	0
Bra009793	12.0503	9.32879	6.63058	4.02525	2.07644	1.84677	1.23455	2.03434	1.98864	2.21064	2.7647	4.26294	32.0096	22.8389	29.0318	1.20718	1.14695	0.975304	1.59958	1.91399	1.43125	0.841999	1.1464	0.959305
Bra000902	2.67371	2.15132	1.94408	5.18618	4.21026	6.78651	4.77182	3.42983	2.71035	8.53923	12.5292	9.13969	3.78782	2.69628	2.21342	4.18356	3.0545	2.85483	5.89264	4.09216	3.94213	5.71669	3.97106	3.78557
Bra039643	0	0	0	0	0	0	0	0	0	0	0	0	0.402218	0.57166	0.557585	1.56817	0.667904	1.27839	0.997207	1.0094	0.787204	0.883328	0.689993	0.646347
Bra017008	3.6046	2.16772	2.95981	1.05075	0.853573	0.755743	0.610933	0.882589	0.510502	1.50181	1.60596	1.78677	1.72423	2.48433	2.57881	0.852729	1.02448	1.26393	1.40613	0.72874	0.784202	0.881265	0.859337	1.091
Bra005461	0.321524	0.471511	0.544881	0.000129	0.549713	0.329199	0.568422	1.50478	0.941302	0.312404	0.376834	1.06794	6.6868	2.26155	2.71712	1.23094	0.739955	2.51555	0.452339	0.183207	0.974694	0.235372	0.689826	0.7256
Bra039186	0.883777	1.91473	1.73912	3.28836	2.02566	1.59028	5.75849	3.81928	3.38276	9.78617	13.4831	12.1733	0.201371	0.757666	1.00058	0.510863	0.635141	0.88381	0.86577	0.774352	1.1808	1.36639	0.991458	1.09491
Bra032475	0	0	0.061717	0	0	0.027207	0.234654	0.389332	0.34604	0	0	0	0.901164	0.405809	0.389194	0.130082	0.272723	0.062759	0.314942	0.701278	0.239894	0.217251	0.748562	1.10496
Bra012853	0	0	0	0.02295	0	0.043174	0.296457	0.118688	0.12534	0	0.124733	0.309289	0.145339	0.23819	0.800408	0.788955	0.514327	0.35921	0.550602	0.594865	0.65193	0.270329	0.552925	1.01344
Bra005555	0.165584	0	0	0.030202	0	0	0.017464	0.017744	0	0	0.052587	0	0	0	0.042821	0	0	0	0	0	0	0	0	0
Bra015366	5.93056	6.2205	5.851	5.87122	4.24306	4.96252	5.80992	5.8753	5.39305	5.82257	5.09535	6.91827	3.97107	2.22688	3.79369	4.61449	4.23219	4.0018	5.71812	4.03149	4.31193	5.06351	4.79121	3.78669
Bra024054	2.04817	0.624023	1.08531	3.68394	4.33924	4.23116	10.1424	35.2051	33.7313	1.37824	0.93336	1.0267	0.107453	0.348507	0.119477	5.33197	4.73758	10.0533	8.02727	9.44961	8.81423	8.26516	17.4062	16.4021
Bra020973	0.060313	0	0	0	0	0	0	0	0	0	0	0	0	0	0	0	0	0	0	0	0	0	0	0
Brassica_rapa_newGene_8923	0	0	0	0	0	0	0	0	0	0.726335	0	0	0	0	0	0	0	0	0	0	0	0	0	0
Bra024370	5.40176	6.20512	3.52238	3.94205	2.19829	2.46025	3.13202	1.72814	1.93132	8.80687	14.3925	11.2579	11.1947	7.19114	11.0835	3.56923	4.02716	3.14547	5.03816	5.446	5.19934	4.34407	3.82959	4.26335
Bra031065	548.303	531.991	489.115	464.126	588.354	461.536	301.034	520.357	640.391	94.7755	69.077	48.4071	465.455	323.676	300.228	736.48	690.54	977.077	1120.7	1259.04	903.825	713.898	1385.06	1311.7
Bra013732	36.0988	27.4799	36.9925	156.064	109.043	110.767	108.554	113.53	107.608	74.7357	55.0552	53.2955	23.1967	17.6377	10.8213	27.4351	26.364	28.669	29.7661	24.5996	27.7112	38.153	21.0826	23.1152
Bra003982	0.402651	6.31126	1.09613	2.1215	108.681	122.532	8.06739	7.20893	9.15948	63.4565	95.161	80.5413	6.10591	15.4405	0.879655	3.84658	66.3874	6.00427	88.6818	0.471704	2.67373	0	8.44974	1.09197
Bra018012	0.086145	0.102009	0.23121	0.038757	0.47023	0.56621	0.051346	0.535488	0.01625	0.667059	0.051993	0.664396	0.358938	1.01577	0.546892	0.142842	0.069479	0.095149	0	0.235615	0.206162	0.118284	0.156123	0.030265
Brassica_rapa_newGene_6606	0	0	0	0	0	0	0	0	0	0	0	0	12.3235	10.5816	16.1104	10.7442	9.05971	12.0546	4.3849	5.32863	7.89201	8.59645	11.4522	9.86562
Bra030209	0	0.108028	0	0	0.017157	0	0	0	0	0	0	0	0	0	0	0	0	0	0	0	0	0	0	0
Bra026253	12.3566	11.2288	14.2445	6.56582	4.50254	5.38065	5.44091	8.43212	6.99734	14.8529	13.4098	13.0113	22.4692	14.9851	16.857	9.50927	10.1077	10.8715	9.1225	9.61885	10.0445	7.93976	11.4734	8.24578
Brassica_rapa_newGene_10104	2.18851	2.14706	1.68257	1.70059	1.3793	1.82021	1.78502	1.18044	2.37108	1.8794	3.2229	2.16769	0	0	0	0	0	0	0	0	0	0	0	0
Bra009676	0	0	0	0	0	0	0	0	0	0	0	0	4.02918	3.31571	2.43397	3.14677	2.05048	1.99753	1.3704	1.94741	1.76469	1.40197	1.00333	1.34555
Bra038379	19.2357	17.6736	16.2151	15.1337	13.9626	16.2605	14.9478	12.7569	12.9566	19.0983	21.0547	20.8498	24.3344	24.3463	21.8194	19.9541	19.2996	16.6195	17.2746	16.413	13.6338	15.6606	15.2229	14.2942
Bra026929	0	0	0	0	0	0	0	0.024239	0.026266	0	0	0.035696	0	0	0	0	0	0	0	0	0	0	0	0
Bra017299	0.529797	0.047508	0.190692	0.259376	0.234483	0.211282	1.39139	3.39983	3.2683	0	0.127306	0	2.05859	1.73449	2.17812	1.36143	2.20303	3.95982	2.89556	3.64158	3.01567	2.83001	5.44434	7.81305
Bra002490	0.16007	0.062868	0.277228	0.075994	0.046083	0.166547	0.147217	0.250148	0.102017	0.252439	0	0.084683	1.75067	0.641618	1.43742	0.179516	0.467457	0.285543	0.975873	1.21181	0.607937	0.109711	0.61645	0.649993
Bra009000	9.59664	6.14467	7.13937	1.59631	2.55781	2.01986	0.446162	1.17753	1.29428	0.466362	0	0.376481	18.6888	21.6894	16.1419	3.12079	3.14154	1.30583	1.08717	0.861176	1.47362	0.763455	1.44439	1.54959
Bra002977	0.888189	0.134289	0.275444	0.093873	0.148143	0.214138	0.057321	0.167647	0.118577	0.436034	0.090352	0.42161	0.062336	0.189507	0.18171	0.070336	0.060168	0.134239	0.131651	0.229506	0.121748	0.053866	0.206873	0.12272
Bra029134	2.93179	2.59236	3.30175	3.22463	2.49326	2.44859	3.29763	1.2363	0.591473	4.27246	5.77083	5.22104	2.71872	2.40535	2.06037	1.47918	2.61949	2.51151	1.11853	1.83185	1.85782	3.81303	1.84615	1.32335
Bra021826	33.8002	35.5847	34.0914	41.2984	46	44.9441	57.8074	63.4765	65.3562	70.7942	81.7244	73.5521	54.6297	56.3153	56.3657	41.3087	41.6618	35.4411	54.6117	49.9302	54.6504	44.9984	49.365	43.0486
Bra029682	0	0	0	0	0	0	0	0	0	0	0	0	2.06092	1.77929	2.00512	1.50367	1.29813	1.24618	1.14577	1.23908	1.05949	1.53979	0.996795	1.02782
Bra006456	0.399224	0.331475	0.419261	0.705102	0.503509	0.59859	0.303708	0.084408	0.342311	0.689057	0.630837	0.28947	2.29218	2.02152	2.01556	2.09175	1.70628	1.82256	2.17023	19.3971	16.193	2.0616	23.9766	2.44971
Bra026528	0	0	0	0	0.009072	0	0	0	0	0	0	0	0	0	0	0	0	0	0	0	0	0	0	0
Bra034352	0	0	0	0	0.104494	0	0.010494	0	0.022687	0	0	0.010413	1.13289	0.98872	1.29495	1.92828	1.12775	1.82802	2.05618	1.72826	1.12654	0.393226	1.20415	1.52064
Bra033628	2.22289	3.97308	4.21952	4.10541	2.90285	2.90201	3.67668	2.19425	2.24274	6.91898	7.20585	8.01557	1.96492	1.46023	1.6664	0.541736	0.698825	0.869458	0.83608	0.588939	1.01957	0.701556	0.845834	0.387403
Bra037111	0.581566	0	0	0.235007	0.352169	0.549823	0.739722	1.14581	1.31445	2.09272	0.635575	2.55245	0.302384	0.393342	0.754807	0.452168	0.152774	0.671612	0	0.081364	0	0.200777	0.673057	0.39321
Bra038615	49.0353	51.5707	49.6634	32.3949	25.4533	29.7026	26.2272	29.7016	27.272	44.6088	50.021	48.649	85.6009	72.5993	93.8813	35.7899	38.5502	42.2271	23.39	25.9498	25.161	20.4214	20.6864	20.7155
Brassica_rapa_newGene_22377	0	0	0	0	0	0	0	0	0	0	0	0	0.089399	0.495367	0.029007	0	0	0	0	0	0	0	0	0
Bra016263	1.60435	1.82925	1.32081	1.1289	2.37362	1.18299	2.72037	4.60681	6.4215	2.73496	1.71095	1.78391	5.07931	2.69821	4.34609	2.16283	2.20057	2.97404	2.65483	2.11808	2.48276	2.56691	2.90566	4.41778
Bra038440	1.77476	2.38026	1.62664	0.948012	0.463596	0.623016	0.775236	0.538369	0.473669	2.43866	1.92822	2.90205	2.76628	2.62854	2.00025	0.659222	0.851847	0.35307	0.723851	0.267322	0.72325	0.329403	0.272437	0.418495
Bra027031	17.8591	19.8321	17.4107	12.447	10.2277	11.4171	16.3452	11.5811	12.7151	33.7984	24.5036	24.1319	17.7704	14.8218	16.3855	10.2069	9.13277	7.01041	11.503	9.38173	7.04733	6.49721	7.00368	6.52771
Bra030951	52.2045	53.7832	53.4821	54.9727	54.0746	53.4469	86.2767	77.688	78.5724	107.274	106.125	105.257	48.6036	42.4005	45.1233	37.8824	37.6417	23.2783	48.6279	40.5633	43.4538	41.2976	36.7385	32.224
Brassica_rapa_newGene_10126	0.401793	0.599064	0.973153	0.692775	0.376005	0.589204	0.33412	0.503701	0	1.50162	2.16865	1.42235	0	0	0	0	0	0	0	0	0	0	0	0
Bra001140	2.38367	1.76824	2.32536	1.41855	1.13079	1.32815	1.23801	0.390415	0.315087	0.848282	0.450068	1.05047	0.421589	1.38873	0.399582	1.7272	1.86697	0.950713	0.859289	0.592033	0.176263	0.970036	0.238536	0.217845
Bra037485	0	0	0	0.047763	0	0	0.092578	0.047618	0.183271	0.283935	0.255355	0.250278	0.071683	0.114602	0.038984	0	0	0.026995	0.048561	0.018707	0	0.048433	0.088837	0.014675
Brassica_rapa_newGene_13169	0	0	0	0	0	0	0	0	0	0	0	0	2.92889	3.45447	3.11749	2.7487	2.41223	2.73834	1.49364	2.5801	2.20098	2.62041	1.59375	1.6578
Bra037947	17.1438	20.4308	21.7936	13.2492	11.8771	13.915	16.4212	13.238	11.8966	20.9933	24.1285	27.7391	33.462	39.8587	36.9803	20.4611	19.5435	17.0745	16.4132	17.3355	16.4288	18.6464	18.6004	19.4751
Bra032885	7.51025	7.1441	7.06626	5.71766	5.89858	5.51017	7.03361	7.06164	7.61539	8.46227	6.87805	5.516	3.28858	5.44217	3.46891	5.75059	5.64318	3.12858	3.79769	3.95554	2.77911	4.37115	3.15796	3.20929
Bra020247	0	0	0	0	0	0	0	0	0	0	0	0	0	0.104665	0	0	0	0	0	0	0	0	0	0.141715
Brassica_rapa_newGene_1505	0	0	0	0	0	0	0	0	0	0	0	0	1.67235	1.25903	1.0813	0.487205	0.911988	1.07228	0.112482	1.16611	0.85629	0	0.629269	0.365995
Brassica_rapa_newGene_6	0.169327	0.231272	0.503557	0.237055	0.492177	0.80777	0.332644	0.262946	0.226106	0.128549	0	0	0	0	0.094818	0	0	0	0.033894	0	0	0.035558	0	0
Bra001406	109.761	115.797	119.113	97.4116	99.0663	102.862	113.19	79.8309	79.1975	150.79	190.277	182.689	62.0942	51.3021	55.1278	42.5871	41.4029	34.1176	56.5821	45.2299	48.9326	40.624	38.3709	41.0148
Bra017968	0.906973	0.141468	0.484178	0.601758	0.357762	0.412094	0.593838	0.456416	0.471328	0.925443	1.45039	0.986303	0.425421	0.283752	0.550583	0.642609	0.768134	0.20641	0.46149	0.666473	0.519425	0.646769	0.367886	0.503209
Bra025886	0	0	0	0	0	0	0	0	0	0.137123	0	0.083613	0	0	0	0	0	0	0	0	0	0.011062	0	0
Bra012397	0	0	0.118156	0.12789	0	0.372673	0.153976	0	0	0	0	0	0.118195	1.13227	0.049618	0.308242	0.093709	0.20809	0.692187	0.192502	0.292282	0.203689	0.584047	0.281244
Bra023506	0.449408	1.87554	1.91186	0.888755	0.927687	0.754876	1.12492	0.837454	1.22018	1.22225	0.611796	0.548033	3.30052	1.70068	3.4833	1.39346	0.884815	1.03987	1.69237	1.68932	1.67493	0.496349	1.24921	0.65619
Bra033949	11.6518	7.89062	8.68288	9.00533	8.88339	9.42041	8.3303	7.87948	9.59409	16.4829	19.6377	21.9472	10.2889	6.9044	9.22716	4.57691	4.73123	3.6154	6.73332	5.8231	5.79548	7.63878	5.03206	3.5918
Bra023537	4.86136	6.8453	4.57038	8.72378	6.97153	4.7489	7.3675	6.06809	2.55017	6.52473	9.97112	8.44552	4.77145	5.2559	4.14703	5.67382	5.44238	4.24435	2.61813	4.19896	3.68682	5.095	3.72504	2.9444
Bra021468	0.376993	0.351105	0.317503	0.675573	0.825349	0.958061	0.844464	0.621528	0.539718	1.89345	1.22059	0.968016	0.262177	0.327488	0.340147	0.351476	0.349771	0.281598	0.637178	0.425184	0.495996	0.384182	0.454957	0.313748
Bra010558	4.21535	3.71527	3.02898	1.06856	0.442423	0.476818	0.31969	0.942015	0.773545	1.9913	2.41653	2.30233	16.6006	10.5487	11.017	0.816799	0.794403	0.280024	1.12956	1.29788	1.48245	0.746053	0.895944	0.654785
Bra029289	28.7115	27.1685	32.5872	28.672	27.4207	23.421	24.0166	21.6987	20.5619	18.171	21.4106	18.502	30.858	23.8725	34.7766	34.5669	32.7507	34.8644	24.9924	25.8268	21.1982	29.2073	17.7731	21.6016
Bra036728	15.3841	22.9206	21.0587	14.7713	6.98387	7.49967	18.1813	3.23064	3.62355	8.35292	10.1665	9.08457	11.612	28.8135	9.16598	10.3104	10.4116	5.87414	7.19937	4.06398	4.10132	8.73874	2.77843	2.68459
Brassica_rapa_newGene_4064	1.31289	0.940638	1.02101	0.165257	0.185137	0.200121	0.080808	0.607062	0.65807	0.17555	0.353617	0.158782	1.59359	0.272041	0.44317	0.422581	0.602946	1.01617	1.03388	1.02144	1.31998	0.159985	0.442372	1.09716
Bra016352	0.148892	0	0.217736	0	0.203143	0.056403	0.222743	0.020368	0.082325	0.64475	1.8333	1.91012	0.088643	0	0	0	0	0.037904	0.054286	0	0	0.024271	0	0
Bra017212	0	0	0	0.033351	0.057158	0.041597	0	0.044037	0.237731	0	0	0	5.07029	1.44446	3.1123	0.205649	0.794027	0.694663	2.10116	2.2497	1.41881	0.905037	1.44296	1.32612
Bra022913	0.026599	0.275529	0.515524	0.090072	0	0	0.015404	0.054713	0	0	0.048282	0.0346	0.09066	0	0	0.186187	0	0	0	0	0	0	0	0
Bra029730	0.328451	0.297199	0.405754	0.082812	0.857504	0.044945	0.105933	0.105649	0.080526	0.615367	1.56761	1.70886	2.54031	3.48153	1.78576	1.36603	0.617602	0.520827	1.03014	1.66793	1.038	0.49645	1.31159	0.633814
Brassica_rapa_newGene_15363	0	0	0.127195	0	0.122776	0.301034	0.034831	0	0	0	0.062451	0.123718	0	0	0	0	0	0	0	0	0	0	0	0
Bra028886	0	0	0	0	0	0	0	0	0	0	0	0	0	0.119073	0.027837	0	0.065882	0	0	0.044358	0	0	0	0.033389
Bra007833	26.9571	33.7225	34.1418	26.166	25.4725	29.0289	31.3019	28.0976	22.9403	52.7961	61.083	45.3142	38.3034	39.7917	38.3768	28.8532	25.7211	20.2245	33.0443	25.34	24.5838	29.5316	19.457	21.2086
Brassica_rapa_newGene_6304	0	0	0	0	0.010531	0	0	0	0	0	0.632666	0	0	0	0	0	0	0	0	0	0	0	0	0
Bra013370	7.89007	10.0944	9.9052	10.6528	10.8593	11.5581	13.3084	6.14779	7.217	16.1148	14.2209	14.9975	17.6957	23.8741	18.4469	91.302	98.0775	84.8015	90.8279	91.7671	87.9794	98.8998	87.0918	86.6436
Brassica_rapa_newGene_2533	1.19701	0	1.39792	0	0.328167	0.041758	0.064143	0.015412	0.179247	0.211559	0	0.093607	0	0.028963	0.197578	0.06115	0	0	0	0	0.083156	0.025248	0	0.018175
Bra006925	27.8745	24.7331	24.4632	61.068	83.949	89.5589	123.353	285.05	272.832	77.2298	44.0235	40.6004	101.596	77.8318	78.4576	172.584	165.186	226.111	283.014	307.822	297.216	239.437	385.166	396.701
Bra030082	6.05131	4.24684	5.55789	2.42516	0.14032	2.21507	2.80392	2.79143	2.75626	3.33418	0.129659	0.108081	9.88056	6.60818	6.15916	4.42583	3.65014	4.50859	3.08491	3.53769	3.52903	1.81754	2.7334	2.62094
Bra012930	0	0	0	0	0.045842	0	0	0	0.008458	0	0	0	0	0	0	0	0	0	0	0	0	0	0	0
Bra030807	0.380914	0	0.076287	0.11357	0	0.14684	0	0	0	0.900262	0.394937	1.22111	0.046531	0.067875	0	0	0.202628	0.147866	0.21482	0.359345	0.077201	0	0	0.15799
Bra002782	10.4875	15.7902	11.8287	17.4612	14.2849	17.6437	14.3691	2.36651	2.79798	5.9045	15.6488	27.5706	18.0493	21.8176	13.8212	19.6861	15.9615	11.9298	7.86937	7.88263	6.55124	11.3256	6.06267	5.98578
Bra032816	0	0	0	0	0.046231	0	0	0	0.0906	0	0	0	0	0	0	0	0	0	0.055341	0	0	0	0	0
Bra019486	0	0	0	0	0	0	0	0.156817	0	0	0	0	0	0	0	0	0	0	0	0	0	0	0	0
Bra025299	0	0	0	0	0	0	0	0	0.023828	0	0	0	0	0	0	0	0	0	0	0	0	0	0	0
Bra028842	0	0	0	0	0	0	0	0	0	0	0	0	0	0.099927	0	0	0	0.233254	0	0	0	0	0	0.123818
Bra014009	0	0	0	0	0	0	0	0.087743	0	0	0	0	0	0	0	0	0	0	0	0	0	0	0	0
Brassica_rapa_newGene_14824	0.584208	0.048775	0.256442	0.052508	3.64532	0.354277	0.067241	3.46243	0.2762	0	0	0.040922	0	0	0	0	0	0	0	0.056817	0	0.131771	0	0
Bra036996	0.373758	0.545499	0.536197	0.147398	0.091396	0.361608	0.102844	0.227801	0.177449	0	0	0	0.406794	0.096894	0.093969	0.457026	0.322155	0.141378	0.150472	0.226605	0.205958	0.334312	0.519743	0.546598
Brassica_rapa_newGene_3958	0	0	0	0	0	0	0	0	0	0	0	0	1.07458	0.642059	0.960533	0	0.045847	0.25154	0.027169	0.098668	0.151146	0.156024	0	0.269579
Bra025325	182.568	149.822	171.069	98.0851	136.497	135.158	76.1574	130.121	130.365	76.9183	57.2785	54.3769	218.616	176.423	190.381	67.6073	70.7081	1.05286	95.5808	1.83916	70.4758	1.50991	5.23651	110.258
Bra006353	2.39455	2.04693	2.11988	4.33345	2.90462	3.95946	3.58728	2.73252	1.91772	2.91244	2.43419	2.831	2.03309	2.06515	2.60009	1.88153	2.96105	2.01492	2.34107	1.83177	2.56286	2.07952	2.61976	2.2578
Bra012267	2.61959	6.43061	4.14564	0.974907	0.064336	0.130753	1.56543	0.609187	1.26899	3.249	1.42863	1.59288	1.39093	2.76458	1.23139	1.01186	0.602373	0.307984	1.16845	0.39973	0.675751	0.37415	0.177112	0.365039
Bra013653	0.635959	0.883736	1.08533	0.261672	0.228308	0.380836	0.794225	0.402363	0.253127	0.331303	1.39523	2.51801	0.531095	2.86089	0.411574	0.620433	0.742978	0.869905	0.229514	0.404125	0.088307	0.216373	0.023601	0.312558
Bra038707	5.48466	5.63363	4.80132	8.37014	6.04063	5.69643	6.41067	4.31063	4.47881	7.63904	8.60133	8.92718	7.01026	5.32684	6.87088	3.83744	3.94804	3.3902	4.63569	3.91926	3.58092	4.42006	4.60776	3.1823
Bra040099	0.062815	0	0.03534	0.102715	0.039758	0.163201	0.040666	0.080057	0.044033	0.143849	0.749363	1.02522	0.057401	0.107691	0.079206	0.116305	0.56529	0.534697	0.735433	0.439934	0.707446	0.355384	0.787655	0.781754
Bra035323	0.456086	0.583691	0.599042	0.184329	0.091632	0.168491	0.175231	0.656633	0.528056	0	0	0	0.866986	0.957389	1.41901	0.206514	0.217371	0.030145	0.203475	0.572972	0.31038	0.256446	0.292976	0.302053
Bra007748	6.16776	8.05697	8.23205	9.80144	10.6103	9.8615	9.57806	4.09335	5.30489	13.6095	20.5072	22.396	12.2533	16.0771	13.0939	15.1314	14.3907	12.6378	10.1042	10.0836	8.32968	12.1323	6.22523	5.24001
Bra004634	0.078893	0.018451	0	0	0.014961	0	0	0.125498	0.04227	0	0	0	0	0	0.002481	0	0	0	0.045659	0	0	0	0.011282	0
Bra033297	0.084742	0.741873	0.165264	0	0	0	0	0.084943	0.027694	0.103101	0.083913	0.163455	0	0	0	0	0	0.46613	0	0	0	0	0.02309	0.060369
Bra026579	0.262479	0	0.084563	0.073767	0.028047	0.159403	0	0.156778	0.01286	0.120836	0	0	7.77396	7.60267	8.13192	14.7028	14.2141	13.5373	12.8196	13.4818	13.2274	16.1478	13.5457	13.0351
Bra035721	11.672	13.3414	11.9924	9.14684	10.4455	12.8409	14.1628	16.005	15.1607	18.1016	27.911	37.8287	7.15951	9.28424	7.75845	6.05506	5.24541	4.14647	7.54156	4.47405	5.5642	6.03525	5.28096	5.56262
Bra016250	2.66464	2.37434	2.53247	10.6087	17.7937	17.9877	16.3469	44.9526	44.5204	45.436	58.88	60.0835	2.73384	4.85008	1.4918	19.8487	20.5432	32.9504	57.5523	53.0375	56.839	63.4775	70.1262	69.393
Bra026220	0	0.023182	0.115108	0.02091	0.029186	0	0.019901	0	0	0	0.029223	0.290912	0.116247	0.053917	0.031124	0	0	0	0	0	0	0.034859	0.043863	0
Bra033910	0	0	0	0	0	0	0	0	0	0	0	0	0.383868	0.738613	0	0	0	0.248476	0	0	0.48031	0	0	0
Bra008986	0.435244	0	0.167221	0.28693	0.111736	0	0.069771	0.196276	0.172036	0.061485	0	0	2.25845	0.208978	1.00845	1.89327	2.49699	1.31781	2.10365	1.52299	1.79675	0.6603	0.377547	0.945679
Bra024465	0.197713	0.027705	0.046655	0.046143	0.014484	0	0.020149	0	0	0.176071	0.509982	0.363757	0.090999	0.084414	0.104788	0	0.02612	0	0	0	0	0	0	0.024427
Bra008277	4.03214	2.36215	1.81873	0.406735	0.268733	0	0.122521	0.676968	0.476487	0	0	0	3.39054	2.34776	4.9951	0	0	0	0.169819	0.071767	0.069462	0.094906	0	0.196221
Bra025777	43.4322	34.1759	39.015	21.7869	20.4052	18.0992	20.3795	18.2222	21.1367	26.2326	23.3635	26.3353	49.5201	46.4411	61.7211	17.8131	21.7847	24.6604	22.4239	22.701	19.4112	13.3024	19.4837	18.226
Bra024313	0.031729	0.628209	0.071206	0.0255	0	0.044762	0.039206	0	0.040709	0.080448	0	0.04504	0	0	0	0.049862	0	0	0	0	0	0	0.063655	0
Bra015231	6.19362	8.29403	5.81256	3.52758	3.48089	3.02885	3.16674	5.51265	5.43324	7.56959	7.08831	8.79216	18.7518	19.0953	21.7068	11.9522	10.6559	12.4939	9.94461	10.9551	9.47396	10.2861	12.3307	12.9693
Bra006163	0	0	0	0	0.07243	0	0	0	0	0	0	0	0.043034	0.119759	0.145032	0.155598	0	0	0	0	0	0	0	0
Bra010823	2.0367	0	1.11346	2.83162	2.40373	2.13665	5.52467	14.1872	14.5575	10.3403	5.07588	5.64747	1.64699	2.90896	1.8515	9.84984	7.10403	16.4545	12.9832	10.0606	14.6	9.53618	25.1179	23.6396
Bra014951	31.1979	30.6323	30.996	11.9483	17.3999	13.6645	8.36139	9.44797	11.6427	3.25825	0.637616	0.383812	21.9197	24.0351	27.6152	13.3493	10.0484	12.9768	6.9924	9.57325	8.38281	12.4853	15.0603	11.231
Bra001995	44.8447	55.7105	50.3423	98.0522	68.004	71.0572	107.6	39.8657	39.9091	22.4015	25.2017	27.1046	69.0015	135.905	76.7812	74.4102	92.0835	42.5924	74.1337	33.0405	29.0544	162.034	39.1637	30.9631
Bra010353	0	0	0	0	0	0	0	0	0	0	0	0	0	0	0	0	0	0	0	0.232107	0	0	0	0
Bra009221	207.803	184.091	206.574	382.657	399.198	437.524	449.608	344.608	383.594	254.192	185.132	220.825	90.6038	150.334	78.6702	379.206	363.772	317.449	315.047	326.175	334.264	674.752	414.034	437.373
Bra015444	0.479743	0.635121	0.93303	0.743333	0.724827	0.536994	1.69243	0.550923	0.648806	2.18699	0.764689	0.896645	0.47592	0.567694	1.22895	2.23475	2.38845	2.51059	1.51788	1.76847	1.14631	3.41847	1.96577	2.44179
Bra012296	5.29717	4.7215	4.60573	5.23653	5.52579	5.90987	5.38124	3.10174	3.57701	6.5523	8.83047	6.56923	7.6585	7.30316	8.73053	5.86685	5.42652	4.77457	3.9563	4.66941	5.44046	5.73642	4.37316	5.23361
Bra040000	1.53449	2.00869	0.963744	0.718775	1.50694	1.32412	1.44118	1.872	1.2143	1.02998	1.45312	2.9793	1.92593	0.775905	2.43748	1.45163	0.919932	2.14424	1.34829	0.748177	1.77583	0.573098	1.36297	1.61153
Bra027848	0.111313	0	0	0.686954	1.40599	2.08293	0.448645	0.804068	1.42945	0	0	0	0	0	0.030889	0.035883	0	0.650404	0	0	0.034213	0	0.143032	0.078163
Bra033114	0.268723	0.783341	0.297518	0.315189	0.348264	0	0.073799	0	0.386793	0.228861	0.453548	1.18156	4.4126	7.6841	8.47222	5.93941	6.24402	7.76879	3.54491	3.9285	4.27992	4.49178	4.52968	4.67531
Bra014370	7.72067	9.0117	7.40214	7.76753	6.42937	6.31296	7.87055	0.086092	4.4876	7.99024	8.97359	9.88546	11.3862	12.4926	10.6455	5.29529	6.73378	0.084576	5.66558	5.0187	5.62702	6.52032	4.95608	4.88537
Bra011625	24.6024	10.1433	7.39972	36.9017	52.787	57.3485	43.7499	114.359	125.054	29.9855	90.045	92.3956	5.16586	4.6853	5.61998	24.5489	22.6587	61.8015	37.8564	64.0195	46.5658	29.4287	64.8456	80.517
Bra034641	7.54107	6.32252	7.40839	6.65794	4.30411	6.34578	8.20702	7.34329	6.88242	15.2663	12.0425	14.2255	11.7808	12.7857	13.9327	7.0624	6.63052	4.91317	5.53681	6.69766	4.3672	5.90372	5.07938	4.23098
Bra040753	3.60633	2.72976	4.12054	3.64744	2.35622	2.77406	5.40184	3.66066	1.9069	6.37897	6.87999	6.05363	5.43464	6.18389	5.28183	3.75335	5.33036	3.58362	5.18992	3.49914	2.69179	2.9341	3.23452	2.69755
Bra027228	1.16015	2.29433	2.78664	0.066792	0.234659	0.309155	0.195914	0	0.099073	3.41755	14.7619	10.9785	0.031633	0.08715	0.241355	0.136193	0.14801	0	0.028606	0	0.038946	0	0	0.026443
Bra016001	6.051	8.92644	6.82356	4.44892	4.73442	5.45385	1.54276	2.75656	2.04647	2.71116	1.42603	1.76548	28.4543	25.9731	28.2823	14.9468	12.9712	19.2573	8.80915	10.7003	11.1632	8.66014	10.6748	11.5304
Bra003644	213.487	140.028	147.926	164.73	200.18	203.17	213.026	308.892	253.517	429.015	738.059	715.293	428.387	344.825	443.963	239.413	247.12	221.134	328.104	291.834	328.731	233.389	293.55	275.737
Bra012696	44.2758	45.1159	39.8537	35.1587	37.1068	38.5098	38.9544	32.5491	34.5929	44.6311	39.0048	41.8002	49.0948	48.0646	55.4275	30.3707	31.8687	20.6476	48.3942	37.8264	34.7179	41.0215	31.3946	31.6473
Brassica_rapa_newGene_23995	14.0213	11.9667	16.4481	35.1165	35.9005	34.7148	43.3864	78.1065	72.2497	25.8198	25.8363	23.9704	3.65757	5.69104	2.18424	23.8563	27.3287	41.4407	46.2134	46.2629	47.7772	30.0072	39.315	42.3725
Bra013616	57.5536	56.2198	50.7611	50.2593	47.9311	38.4949	45.6641	31.2547	39.9894	90.8763	83.2676	101.482	82.7409	60.0764	58.3744	28.4664	42.5328	66.3403	45.3235	42.098	40.9575	50.0345	28.6565	33.9572
Brassica_rapa_newGene_4578	0.271125	0.751653	0.562823	0.193321	0.134408	0.140213	0.091095	0.306068	0.260068	0.484034	0.629906	1.97716	0.496871	0.224095	0.053751	0.035025	0	0.05852	0.245395	0	0	0	0	0
Bra033714	18.3215	21.0357	21.2251	8.65031	10.6248	9.81892	7.5881	4.21439	4.55434	6.23843	5.00264	5.21297	14.7069	29.6612	19.7417	9.93376	9.5179	9.64288	4.78848	4.56556	4.33201	5.58308	3.21429	3.40943
Bra026604	0.013799	0.053393	0	0.018207	0.043749	0	0	0.019417	0	0	0	0	0	0.183869	0	0	0	0.605096	0	0.021663	0.046613	0	0.035647	0.170069
Bra016630	0.077984	0.244233	0.281485	0	0.194391	0.20701	0.280771	0.028436	0.097329	0.498656	0.216541	0.324434	0.293003	0.618579	0.124999	0.47689	0.275032	0.463409	0.557422	0.368182	0.448657	0.520392	0.208857	0.337373
Bra011779	19.4791	25.026	21.5762	8.33175	7.392	7.7257	7.8424	4.22047	4.74732	13.5892	12.3965	12.2969	7.0673	9.599	6.01557	17.8171	14.3819	12.5073	4.7422	5.96284	6.25995	14.8117	6.79994	7.47841
Bra030603	9.34459	13.0343	9.6937	8.01506	7.77482	8.30945	8.66431	6.54058	5.84689	13.4672	12.1903	11.0679	1.30895	1.62078	2.27271	1.22081	1.01363	1.15427	1.59894	1.07565	1.08427	1.32309	1.06716	1.05071
Brassica_rapa_newGene_30491	0.14119	0.24241	0.962503	0.282792	0.382276	0.134322	0.431859	0.042343	0.275241	0.355765	3.2167	1.56689	0	0	0	0	0	0	0	0	0	0	0	0
Bra024965	12.3812	7.71155	8.13618	13.5019	18.5841	17.1046	8.73548	13.049	13.5688	12.5683	8.27102	11.2036	12.5273	13.4293	13.8433	5.13747	5.9839	6.13599	10.3172	10.4072	9.10893	6.70389	9.68825	8.88194
Brassica_rapa_newGene_26697	0.313439	0.391307	0.468792	0.074108	0.361058	0.140104	0.139057	0.222719	0.04706	0.088734	0.258242	0.389829	0.222766	0.00548	0	0.15361	0.102963	0.212238	0.254779	0	0.045455	0.010928	0.129877	0.021114
Bra037315	18.0775	18.5195	20.388	14.6897	14.6868	13.7244	14.4627	9.50835	7.8517	14.3175	13	9.75566	14.0084	16.3882	14.781	23.3774	20.4926	17.7974	12.7396	13.942	13.0111	19.5677	13.4937	11.7193
Bra013683	0	0	0	0	0	0	0	0	0	0	0	0	0.041259	0.030644	0	0.022569	0	0.02573	0.027767	0	0	0.027832	0.055563	0.038404
Bra016968	2.77888	3.20848	3.24145	2.3395	3.18947	1.69618	3.19715	2.19719	2.76135	3.5995	7.14888	2.74024	3.70757	1.48695	1.56287	0.880064	0.850985	1.99957	1.44031	1.09194	2.86122	2.3773	1.62611	1.71494
Bra021894	0	0	0	0	0.024976	0	0	0	0	0.026791	0	0	0.030092	0.020994	0.058995	0.146122	0.222724	0.085996	0.118074	0.017108	0.065352	0.015083	0.053816	0.289182
Bra017070	103.88	108.614	93.4416	112.477	109.121	112.976	144.919	98.2097	108.066	222.824	241.201	279.838	133.354	104.935	143.609	87.7227	96.7225	76.9047	163.854	137.978	133.183	97.792	109.195	107.745
Bra038809	0	0	0	0	0	0	0.052031	0	0	0	0	0	0	0	0	0	0	0	0	0	0	0	0	0
Bra010795	36.2057	32.855	34.9555	23.445	21.4087	16.0436	27.2741	26.4933	27.5188	40.0408	32.7982	36.1735	2.57097	7.80716	4.0964	10.2531	10.5976	13.7749	6.60391	8.10801	7.19642	13.1734	10.6988	11.9607
Bra025695	0.873174	0.612848	1.24369	0.383099	0.20414	0.192594	0.081584	0.238548	0.254253	0.161065	0.250515	0	10.4579	8.36669	7.5713	1.25769	2.13278	1.43196	2.5186	1.52542	1.86177	0.993401	2.04233	1.66208
Bra034532	14.0807	14.8388	14.0283	13.5432	14.085	12.138	16.5148	12.967	13.9069	14.9774	15.1175	12.2565	11.9145	11.5795	16.5271	11.7904	15.3378	14.2755	13.5643	13.5175	16.5527	13.5636	15.9756	17.304
Brassica_rapa_newGene_2156	0.095267	0.260044	0.066427	0.128136	0.045299	0.235886	0.08192	0.068871	0.200343	2.48531	4.67352	4.76752	0	0.196975	0.090578	0	0.055545	0	0	0	0	0	0	0
Bra009544	5.69822	5.37608	4.15902	3.20889	3.82767	3.88748	4.09394	3.46154	4.97537	5.49014	7.58936	6.88278	2.14732	4.24042	3.81564	0.939607	0.310663	0.634705	0.542226	0.62023	1.62551	1.44389	1.25156	1.10016
Bra003360	27.6945	21.6018	22.7418	21.1803	27.0046	25.824	26.8372	22.1937	23.4608	26.3844	23.5122	25.0559	31.8633	28.0342	31.253	21.8096	22.695	22.7421	24.2064	24.1399	22.5768	21.1615	21.1606	21.6782
Bra027920	103.824	112.946	83.4719	40.0732	36.8074	52.2221	0.024801	41.6743	43.8741	16.9071	10.2501	5.22458	26.646	25.6311	34.5269	79.774	100.924	68.718	35.4305	38.5511	16.7907	78.1251	20.7357	49.4641
Bra005284	0.067638	3.70774	6.60994	2.27944	0.081947	3.01089	0.06284	0.071215	2.85185	6.7871	7.50939	8.86457	0.138315	0.124091	2.23036	4.09215	4.14818	0.101349	3.58042	0.749874	0.912409	3.80771	0.460563	1.70053
Bra032987	0.561006	1.04403	1.42947	0.73832	0.726499	0.575488	3.431	0.66777	0.459421	2.3862	2.04195	2.3587	3.07677	7.57916	4.03963	0.768265	0.281171	0.062224	0.854265	0.126145	0.276514	1.26663	0.588648	0.908402
Bra008767	15.2889	17.8349	18.9802	10.5672	8.43852	9.2775	9.68974	6.64947	6.5346	11.3895	8.67443	11.4338	8.11623	8.76986	7.80322	4.22384	5.2418	2.72745	3.25673	1.81289	2.77614	3.60281	2.78365	2.83951
Bra024401	10.661	8.30178	8.87464	4.15232	5.89643	4.72647	4.84269	5.66116	6.66035	8.59461	8.43297	9.34602	8.62435	9.13336	10.6505	7.10881	6.52705	6.46598	6.92949	5.18315	5.77517	5.15983	6.22289	6.00727
Bra015697	11.4471	10.8731	14.9501	17.9708	14.0741	13.5559	19.8075	21.864	18.9254	14.9432	14.1455	14.9605	23.7511	18.9534	19.2076	19.8937	20.2845	22.4085	34.3959	34.8754	40.8033	24.2137	28.4008	25.8976
Bra039375	0.789037	2.16241	1.30351	0.585889	0.540981	0.789423	0.381147	0.62283	1.04429	3.40511	4.49128	3.02005	2.51154	1.80378	1.73889	0.79685	1.07646	1.0168	1.11586	0.653953	0.404667	0.958967	0.965604	1.49278
Bra038308	0.231559	0.473724	0.351829	0.727438	0.42678	0.068891	0.385551	0.646938	0.256518	0.114485	0.883467	1.09567	0.805671	0.389756	0.140612	4.11278	5.21675	3.24077	4.81755	2.61659	4.04521	3.81554	3.8049	3.65579
Bra009655	2.04198	2.93091	3.26971	4.44776	3.14595	3.24058	2.14527	1.6213	1.14252	4.25834	5.05867	3.45296	6.07708	5.69442	4.56099	3.03986	2.58345	1.65561	2.59256	2.56648	2.71856	0.922413	1.98978	1.95715
Bra011189	0.690274	1.34332	1.57779	0.663133	0.526606	0.42137	0.800729	1.01537	0.955012	1.45734	1.1714	0.919236	1.3538	2.86064	1.7467	2.38189	0.826095	1.23806	1.43317	1.67745	1.29202	1.293	1.01181	0.879394
Bra032528	32.7386	29.3911	32.042	27.1186	23.6711	24.4496	26.3502	21.7185	19.7579	28.2843	33.8877	32.7199	35.6171	32.9312	34.7041	22.9443	23.2256	23.9027	20.1193	20.0054	19.3877	21.4723	20.4671	18.73
Bra034169	24.3556	25.7072	33.3976	15.3435	16.015	14.7086	20.264	17.4096	19.1597	33.3809	28.2527	29.8824	28.3615	30.0768	34.0456	29.3303	25.3058	26.136	27.2592	23.2449	26.2618	27.4621	26.4441	25.1767
Bra033473	0.056237	0	0.087845	0	0.10625	0	0.284362	0.107511	0.110775	0.1529	0.396583	0.456098	0.118225	0.036927	0.08384	0	0.355521	0.030041	0.433254	0.238128	0.254453	0.088745	0.21873	0.393329
Bra025167	19.8294	16.9803	12.6866	12.0796	7.9148	7.50387	11.0399	8.85845	10.8135	19.0692	19.3744	32.2066	12.0319	8.83703	7.62854	9.94612	6.64468	7.73479	7.31982	5.85978	6.10269	5.8989	6.30408	7.40619
Bra034239	0	0	0	0	0	0	0	0.005049	0	0	0	0	0	0	0	0	0.135492	0.075908	0.160301	0.142851	0.118627	0	0.037564	0.132858
Bra010313	0.398434	0.47411	0.323534	0.773678	0.882	1.27711	0.655522	0.378686	0.458119	0.502451	0.636281	0.291296	0.036304	0.210708	0.030118	0.156742	0	0.193355	0.371268	0.053374	0.100827	0.34502	0.164352	0
Bra005168	18.2843	32.8057	31.7305	26.915	28.0028	25.9983	27.1047	13.0339	10.0804	25.878	26.6967	25.5938	20.7646	29.371	21.3491	27.2613	30.2936	21.1973	22.0507	17.7056	19.3204	34.6311	20.869	19.518
Bra012977	0.139777	8.71763	0.143006	3.8923	5.00548	1.43225	5.14425	4.52517	3.66365	6.10026	7.86293	0.169825	2.91327	2.48968	2.62121	1.74308	1.74931	2.33045	3.50458	2.26804	4.42249	2.17548	3.18639	1.7165
Bra024449	17.2915	22.0432	18.0061	22.8773	18.9899	20.1764	14.8341	16.7554	16.6623	24.109	19.7419	17.4513	10.007	11.2394	12.0207	3.86404	4.11686	3.76154	4.99268	5.35011	4.05666	3.3833	3.64916	3.87002
Brassica_rapa_newGene_22840	1.42396	1.8994	0	0	0.720694	0	0	0	0.445535	0	0	0	0.848201	0.871357	1.45408	0.338477	0.73872	0.612651	0.508069	0.485664	0.910076	0.934209	0.715365	0.751484
Brassica_rapa_newGene_10043	0.225965	0	0	0	0	0	0	0	0	0.077867	0.32356	0.321564	0	0	0	0	0	0	0	0	0	0	0	0
Bra021713	2.43108	2.27489	1.37354	5.21292	6.37504	5.17517	4.00216	4.07981	2.75577	12.5921	13.1651	12.0022	2.37282	1.84847	1.71562	1.92004	2.58929	1.71023	3.60738	3.36269	3.3458	2.53077	2.72298	2.28586
Bra033509	8.31783	8.55811	8.01349	3.55147	3.5156	3.2611	1.36038	4.11269	4.1332	2.34336	2.85969	2.1648	10.6926	11.3297	9.88874	8.32742	7.12328	8.32105	3.63829	4.18876	5.0299	6.07468	5.17711	4.3191
Bra040471	0	0	0	0	0	0	0	0	0	0	0	0	4.76987	4.83367	4.6124	5.2792	3.89025	5.0425	4.39826	4.82421	4.05519	5.93167	3.57597	4.57923
Bra030279	0	0	0	0	0	0	0.026654	0	0	0	0.102166	0	1.05577	0.910517	1.4102	0.056791	0	0.081582	0	0	0.244063	0	0	0.032537
Bra038984	0	0	0	0	0.02298	0	0	0	0	0	0	0	0	0	0	0	0	0	0	0	0	0	0	0
Bra036150	0.608484	0.118378	0.260712	0.272628	0.398623	0.33362	0.343686	0.668854	0.768239	2.1613	1.04639	1.5007	0	0.019023	0	0	0	0	0	0	0	0	0	0
Bra031933	1.4973	0.89842	0.744629	3.91999	3.69811	3.49257	5.72254	7.08805	5.35576	15.9476	10.6082	9.39715	1.67903	2.71885	0.284572	9.47474	7.75038	7.17168	9.19665	6.63155	7.66478	5.88035	4.80728	4.97873
Bra017628	22.1726	22.4806	27.1112	8.17142	8.74786	7.1863	6.42134	8.00435	6.96862	5.07742	3.30655	4.83406	31.3859	31.9691	31.67	15.4476	15.0923	17.2774	22.7772	51.4356	24.1032	17.7309	19.6942	24.8979
Bra017724	32.3845	26.6433	31.4581	67.19	70.2515	67.0805	48.3783	49.6332	49.5967	17.4399	17.3493	18.0449	6.71607	7.48319	5.87152	11.3957	14.2897	18.5544	23.825	25.0386	24.3338	22.5314	26.4261	27.253
Bra000408	4.57843	1.58369	3.28989	5.211	4.52037	2.09546	3.03376	1.57093	1.36312	11.1057	9.63921	11.6291	5.02615	4.27733	5.28254	1.59529	2.75293	1.33124	2.04779	1.34435	1.89937	1.84797	2.58223	2.53369
Brassica_rapa_newGene_13334	11.8955	12.2382	11.0497	10.6043	16.0794	12.6088	9.49583	17.0235	14.5793	2.53655	1.54469	2.07153	35.0159	13.8492	26.8205	40.9859	42.824	66.0571	61.5642	76.4295	70.3066	33.4454	62.6416	60.701
Bra016046	20.7214	24.3001	22.2115	8.8764	11.9499	12.436	16.9686	9.34456	8.21508	50.2883	60.8752	67.4003	19.9028	27.9003	31.5422	11.7786	14.5306	15.8508	8.0837	8.87965	5.95364	14.9234	9.88623	7.72296
Bra023414	0.026397	0	0	0.093543	0.021519	0.032529	0.13018	0.196439	0.294484	0	0	0	0.415721	0.042602	0.091374	0.091656	0.028735	0	0.120905	0.028083	0.179666	0	0.052282	0.154051
Bra028251	0	0	0	0	0	0	0	0	0	0	0	0	0.016491	0	0	0.133989	0.246298	0.066733	0.083535	0	0.070409	0.29627	0.077932	0.077721
Bra015801	5.7843	5.03765	6.61525	6.37547	7.85094	7.48436	6.22609	4.05043	4.81009	2.83163	3.76698	2.00081	44.6281	42.6585	27.2754	101.073	97.7445	83.3493	74.5409	79.2592	101.746	128.653	81.6217	78.4134
Bra000673	0.281487	0.203843	0.528242	0.246881	0.474297	0.290538	0.226992	1.33643	0.966	0.886128	0.586612	0.184764	0	0.041628	0.141455	0.398865	0.563671	0.90553	1.2556	0.96645	0.815233	0.450572	0.860508	1.28844
Bra007624	0	0	0	0	0	0	0	0.178312	0	0	0	0	0.105954	0.072732	0.452762	0.2587	0.181264	0	0	0.356992	0.536163	0.257038	0.071963	0.265716
Bra024848	108.118	97.915	96.1837	60.6917	66.3007	67.521	48.2123	28.8162	28.619	55.3258	39.1606	49.2702	275.666	244.596	257.35	132.645	143.84	154.45	154.645	170.373	164.551	195.304	173.056	180.874
Bra020730	8.18057	8.94512	8.29016	8.75831	9.08833	10.7915	10.4432	8.50837	7.58916	14.8069	20.5298	16.9029	5.58374	6.39744	5.31202	4.0194	4.63011	3.34624	4.79269	3.95714	4.50568	4.55081	3.39131	3.64357
Bra034524	1.06904	1.29808	1.27023	0.19551	0.231729	0.417932	0.166673	0.31417	0.733835	1.2728	0.631139	0.203031	0.117862	0.183844	0.059223	0.02668	0.156412	0.058231	0	0.055534	0	0.02448	0	0
Bra028193	10.3079	7.15644	7.64433	6.07449	5.81868	6.71794	7.86078	4.88002	6.02464	17.1597	24.3074	26.0268	3.88493	5.4727	2.54273	6.0562	5.79296	3.01134	2.78601	3.37901	2.62801	6.05908	3.22741	2.83675
Bra015856	1.8449	1.78012	1.73284	4.02331	0.909584	1.48622	5.72328	0.397959	0.175106	6.63165	10.7508	11.9388	14.1319	21.7149	3.14941	11.4866	14.7166	5.19767	7.34527	1.39693	1.49994	21.4631	0.175538	0.405701
Bra015100	2.19679	3.45203	2.66104	3.05666	2.52918	3.42138	3.83656	2.35392	2.07737	11.0373	12.442	10.3188	6.25911	5.20501	5.34762	2.35004	2.92907	2.04998	3.11638	3.46842	2.84367	2.50124	2.78986	2.82197
Bra008709	3.72533	2.27902	2.42389	2.36167	2.9405	2.30345	2.39996	3.51154	2.84044	4.50788	5.23925	6.35775	4.13483	2.66275	3.23215	2.37185	3.08908	2.79382	2.75899	3.25625	2.57827	2.24756	2.82902	3.05596
Bra020864	0.263438	0.05086	0.132332	0	0.037281	0	0	0	0	0	0	0	0	0	0	0	0	0	0	0.103172	0	0	0	0
Bra040972	5.02979	4.47509	3.58594	2.82377	3.3571	5.80886	4.68196	8.40828	8.00444	4.20186	2.89766	2.87793	0.656022	0.724813	0.515897	2.09436	1.69138	2.35495	4.25342	4.49683	4.15547	2.5803	3.98192	3.79158
Bra011111	0.057123	0.031979	0	0.050444	0.11909	0	0.132451	0.359972	0.459323	0	0	0	0.113695	0.029666	0	0.032039	0	0	0.014794	0.138961	0.099003	0.052694	0.109585	0.047863
Bra019220	0	0.159121	0.300291	0.090952	0.021327	0.06528	0.037039	0	0.024394	0	0.049087	0.301108	2.32978	7.02507	4.26294	2.04742	1.44099	1.49151	2.10445	1.24711	1.33338	3.04428	2.64113	0.122323
Bra017744	24.6699	21.0297	26.7619	12.1442	10.8752	10.2656	8.37503	12.7304	10.369	10.3374	8.996	11.4934	47.6604	36.8154	45.0477	23.3989	22.5536	30.3202	10.0584	12.0836	15.8704	24.2132	19.5736	17.8567
Bra039406	9.77414	8.95887	9.7754	9.80776	8.2676	7.9452	8.17486	7.67217	7.33902	7.61899	8.31046	7.24153	15.3007	15.7257	14.971	9.56752	9.46811	11.628	13.7558	11.5048	14.1669	11.4389	13.9594	11.1937
Brassica_rapa_newGene_18191	0.275589	0.55697	0.543294	0	0	0.451861	0.093447	0.361538	0.371153	0.470584	0	1.53984	0	0	0	0	0	0	0	0	0	0	0	0
[truncated: 39,088 more rows]
