# Supplementary material for: Root Transcriptome and Metabolome Profiling Reveal Key Phytohormone-Related Genes and Pathways Involved Clubroot Resistance in Brassica rapa L
Source: Front Plant Sci. 2021 Dec 15;12:759623. doi: 10.3389/fpls.2021.759623 (PMC8715091; doi:10.3389/fpls.2021.759623)
Supplement: Supplementary file 2 [file Table_3.xls]

## Sheet: Table 3
Table S3: List of differentially expressed genes along with their FPKM values upon infection with P. brassiceae in the R- and S-lines at 0, 3, 9 and 20 DAI.
#ID	S0d	S3d	S9d	S20d	R0d	R3d	R9d	R20d
Bra013765	6.02	5.95	6.22	2.27	16.93	4.97	7.73	4.8
Brassica_rapa_newGene_24969	4.59	1.27	2.63	0.04	0.34	2.23	2.19	2.29
Bra038518	6.1	5.46	4.47	11.48	12.7	2.69	3.04	1.38
Bra004147	1.77	0.46	0.66	3.63	1.99	0.55	0.59	0.6
Bra019464	89.85	50.09	42.78	1.59	80.62	20.93	10.54	12.77
Bra000896	2.06	2.24	2.12	3	5.69	7.97	8.73	10.71
Bra013042	0.86	1.58	4.7	2.34	1.02	2.73	6.07	4.21
Bra035146	2.42	2.42	3.1	8.32	8	1.43	2.8	1.78
Bra007642	0.23	1.85	1.71	0.66	1.27	8.2	15.46	14.37
Bra040019	3	9.2	15.94	1.59	3.73	8.85	30.47	20.6
Bra005579	2.61	3.69	10.19	2.35	1.25	2.48	5.08	5.11
Bra026992	133.25	273.11	514.07	1267.09	133.21	78.68	36.71	54.23
Bra025869	3.73	0.77	0.79	7.31	5.55	1.2	0.83	1.06
Bra008545	9.62	4.94	5.2	0.09	74.78	13.99	26.42	14.92
Bra018480	0	0	0	0	6.14	2.66	1.39	1.07
Bra030200	17.84	21.01	31.54	25.01	19.6	50.77	40.53	37.38
Bra015524	63.2	80.16	94.13	77.22	140.55	138.35	226.36	170.89
Bra037154	3.45	4.4	14.71	3.09	14.68	21.88	15.37	26.12
Bra014722	9	10.72	31.42	24.26	12.79	21.71	24.76	33.74
Bra037017	3.81	0.91	0.51	0.18	19.89	6.57	3.65	3.3
Bra028537	153.62	132.83	131.38	19.49	38.81	52.42	66.51	60.97
Bra021708	17.03	13.97	22.84	10.78	12.42	80.26	144.39	139.38
Bra011710	16.92	14.9	24.68	13.49	5.84	26.66	24.59	31.99
Bra031636	8.44	3.98	2.26	15.11	3.22	0.52	0.14	0.15
Bra004480	0.03	0.11	0.13	0.01	1.1	4.27	5.48	5.86
Bra026887	3.44	2.16	1.61	6.65	3.51	1.13	0.86	0.54
Bra011029	86.05	236.43	267.25	39.07	87.67	70.93	218.54	155.62
Bra015077	0	0	0	0	3.45	1.13	1.34	1
Bra035165	3.98	1.82	1.73	4.71	4.27	0.89	0.87	0.54
Bra015422	0.47	0.47	0.7	7.34	4.22	0.56	1.22	0.6
Bra028300	3.78	2.09	1.71	4.93	7.92	2.53	2.26	1.52
Bra019044	32.36	11.97	8.34	5.22	4.45	36.61	8.94	17.53
Bra038195	21.04	26.52	31.9	55.24	3.1	5.92	3.22	3.52
Bra027363	4.47	1.08	0.63	0.83	23.51	1.91	1.41	2.52
Bra018267	0	0	0.09	0.06	0.86	10.07	4.61	8.89
Bra019761	7.46	4.59	2.44	4.51	10.27	2.24	1.88	1.3
Bra032303	72.27	174.67	263.47	91.3	30.83	181.58	143.69	164.55
Bra031742	5.03	5.14	9.64	5.71	3.31	8.3	7.95	12.29
Bra015766	12.73	16.72	8.01	0.09	8.26	4.63	2.21	4.12
Bra020240	12.63	1.71	0.8	1.57	27.68	1.68	1.88	1.67
Bra031950	0.86	0.91	1.22	0.97	1.55	3.4	1.49	4.02
Bra023976	1.7	1.08	1.48	1.23	0.66	0.09	0.44	0.15
Bra003682	40.04	19.89	11.03	0.57	51.75	9.05	4.89	6.34
Bra016914	29.73	71.08	68.29	26.29	33.9	43.37	62.54	64.04
Bra039397	75.04	101.61	161.74	33.78	247.63	276.87	386.09	337.76
Bra021096	1.63	0.59	0.92	7.17	10.58	0.87	1.15	1.3
Bra026417	7.12	6.48	5.76	17.48	7.44	2.48	3.64	2.46
Bra012061	6.93	6.69	9.08	1.73	12.36	11.66	24.78	15.29
Bra036321	92.01	72.79	48.22	124.85	149.61	42.12	37.01	31.52
Bra038127	0.95	1.05	1.29	2.45	1.7	3.9	2.71	2.55
Bra016453	40.21	65.17	48.59	15.49	15.34	56.6	37.6	51.15
Bra032115	5.01	2.57	1.37	4.24	3	1.01	0.83	0.33
Bra040202	3.77	6.45	18.41	6.26	6.14	12.76	25.51	24.2
Bra008235	16	10.86	12.74	15.26	13.11	4.74	6.63	3.79
Bra031987	446.48	500.19	408.83	164.67	129.54	183.1	226.43	231.39
Bra003318	3.69	3.55	2.41	6.54	3.2	2.8	1.37	1.25
Bra020709	1.72	54.46	13.31	26.54	0.99	12.82	10.29	6.47
Bra037585	18.55	19.89	6.52	1.1	15.5	38.27	21.62	23.59
Brassica_rapa_newGene_30929	0	0	0	0	1.01	1.2	2.26	2.72
Bra008438	240.14	481	617.79	93.84	139.16	392.75	661.61	544.44
Bra026272	21.81	2.16	2.08	39.75	70.73	5.78	2.98	3.47
Bra036282	17.96	16.05	1.14	0.6	8.55	0.43	1.44	0.08
Bra036123	2.4	0.93	1.64	11.66	5.59	0.53	0.86	0.86
Bra027184	13.98	9.73	6.55	28.62	28.45	11.12	10.12	7.43
Brassica_rapa_newGene_686	6.82	0.94	0.91	16.44	6.2	0.36	0.41	0.14
Bra019322	8.78	18.46	46.15	14.55	1.31	3.33	7.02	6.47
Bra001009	25.17	65.74	68.57	49.59	66.05	160.76	100.36	107.22
Bra005828	55.65	52.8	55.83	21.31	9.61	19.18	21.66	21.4
Bra032514	3.78	2.38	1.05	0.27	5.13	1.08	1	0.66
Bra021072	1.13	1.01	0.59	1.31	7.99	10.68	13.09	11.23
Bra040519	19.66	8.53	5.64	11.5	24.82	4.18	3.09	2.2
Bra032146	8.92	25.84	54.26	25.56	6.99	29.19	39.45	45.75
Bra011284	13.18	6.6	6.85	10.49	11.54	2.71	4.14	2.85
Bra016432	2.43	10.04	17.77	62.43	7.63	10.36	25.76	16.64
Bra004423	62.39	92.67	76.09	68.51	7.73	48.18	20.9	31.81
Bra016190	14.72	22.27	22.05	17.49	20.01	50.96	42.6	51.71
Bra035702	5.53	3.84	1.25	22.72	12.47	2.5	1.85	1.62
Bra014392	0.96	5.78	9.21	2.82	0.94	3.91	4.28	4.13
Bra010005	12.24	6.78	5.48	17.32	35.34	7.24	8.17	4.45
Bra012752	23.07	27.39	94.74	14.06	16.4	42.2	31.71	37.35
Bra015842	52.22	35.82	94.51	21.18	20.01	48.3	89.54	78.62
Bra027800	40.44	66.5	66.54	43.8	27.93	56.08	57.12	58.96
Bra037675	199.4	68.22	58.21	15.45	499.28	241.53	159.69	154.6
Bra017254	1.2	2.48	1.6	1.61	5.82	5.67	5.8	10.54
Bra006511	4.87	0.65	0.28	9.24	8.5	18.58	11.35	23.94
Brassica_rapa_newGene_24878	0.1	0.17	0.47	0	0.51	0.56	1.98	0.73
Bra015347	4.71	3.78	2.98	6.36	1.19	0.48	0.21	0.39
Bra022188	28.05	31.61	50.42	31.25	31.54	52.7	51.4	62.64
Bra010018	1.02	0.61	0.47	1.29	5.78	1.76	2.36	1.58
Bra020152	0.04	0.31	0.33	1.16	0.34	0.49	1.28	1.74
Bra037497	1.47	1.37	1.82	0.37	10.3	2.2	2.92	3.32
Bra029831	28.77	9.54	6.14	1.4	31.66	10.46	2.88	3.3
Bra035641	3.37	6.39	5.92	1.06	84.79	178.04	225.62	252.15
Bra022544	0.73	1.44	13.21	0	2.8	1.09	1.51	5.73
Bra026893	30.3	11.46	6.64	2.06	26.73	6.64	8	7.29
Bra013672	8.87	6.5	16.32	0.97	4.1	7.89	9.22	7.74
Bra011589	13.53	7.91	7.14	17.43	15.16	6.11	5.06	4.72
Bra009043	103.02	42.43	47.09	43.15	129.23	15.04	45.46	32.13
Brassica_rapa_newGene_28129	1.11	1.4	5.13	1.92	1.12	2.37	2.85	4.28
Bra016672	10.97	14.48	15.36	15.13	4.76	7.76	7.42	6.81
Bra005463	6.56	4.61	2.89	11.16	7.11	2.87	2.27	1.92
Bra025227	0.93	1.65	0.81	3.35	2.04	0.76	1.44	0.81
Bra034156	1.65	4.76	2.69	0.83	0.66	2.5	1.33	5.66
Bra039120	101.29	67.08	147.55	53.26	62.75	170.43	132.79	173.13
Bra035070	292.95	451.95	304.72	165.87	204.85	61.39	117.42	74.85
Bra007950	52.82	38.68	26.32	15.15	61.98	21.39	19.48	20.04
Bra024927	19.38	4.78	1.69	1.17	14.69	3.38	1.66	2.2
Bra010834	18.97	22.71	23.08	11.81	20.61	34.93	33.97	36.97
Bra040378	0.7	0.61	1.52	1.57	0.69	2.98	1.97	1.63
Bra021654	12.15	22.28	33.09	26.54	83.64	115.66	238.86	183.67
Bra007720	12.55	5.63	5.92	16.71	16.9	7.91	4.91	4.88
Bra006442	2.99	6.99	13.99	3.57	2.5	11.81	8.79	12.33
Bra026167	89.52	107.68	109.99	18.58	62.22	409.8	237.57	315.82
Bra010820	1.4	6.91	6.13	2.02	4.02	14.76	14.65	7.99
Bra037158	7.34	13.72	9.81	2.81	2.99	31.02	15.42	19.54
Bra012519	41.44	4.86	18.09	69.46	110.64	7.33	10.91	9.79
Bra037443	9.02	17.57	25.33	10.78	12.88	33.79	55.93	51.55
Bra017583	0.23	0.4	1.15	0.52	0.71	1.34	1.62	1.78
Brassica_rapa_newGene_26451	0.2	0.32	1.52	0	0.54	3.41	4.78	5.94
Bra019830	4.19	6.18	4.02	4.13	5.27	11.09	11.18	7.45
Bra020046	2.7	2.48	1.22	5.14	4.84	2.8	0.86	1.43
Bra002625	91.11	146.68	126.02	10	53.51	83.97	218.17	162.78
Bra003402	30.63	5.73	3.77	1.6	9.33	2.66	1.63	4.18
Bra008561	511.14	900.39	1008.03	276.84	490.06	1437.49	1607.41	1700.14
Bra001660	4.63	6.86	5.09	5.38	4.82	3.12	1.63	2.55
Bra040423	7.42	9.51	5.9	4.53	20.49	8.7	4.56	5.98
Bra026621	12.46	72.78	108.86	40.58	3.3	18.64	40.8	66.98
Bra017799	6.5	3.15	1.57	0.5	19.49	5.93	2.21	3.1
Bra037487	3.27	8.12	13.38	2.39	1.69	8.3	11.49	11.27
Bra023370	4.75	2.16	1.24	1.51	16	1.96	3.55	1.71
Bra017067	1.85	9.53	28.72	12.34	4.99	5.52	8.13	8.16
Bra024966	7.33	7.78	5.44	12.37	8.84	3.84	2.97	1.97
Bra031718	1.63	2.54	3.03	0.1	0.11	0.35	1.1	2.31
Bra033972	16.53	11.17	17.37	3.91	12.72	11.86	34.25	35.74
Bra029606	19.52	14.36	13.96	15.62	48.82	23.17	19.49	17.21
Bra013611	11.02	9.01	13.31	14.88	9.62	41.64	30.91	23.57
Bra022166	4.88	1.14	1.09	2.6	2.77	0.65	0.95	0.76
Bra009300	64.05	42.91	48.93	20.7	20.66	369.17	218.84	256.78
Brassica_rapa_newGene_11803	2.9	7.26	29.59	2.35	0.85	5.08	7.59	8.41
Bra019162	15.31	10.61	4.25	15.7	23.47	1.83	0.25	0.84
Bra003707	110.73	52.39	46.93	14.68	0.9	3.58	4.32	4.35
Bra002598	3.76	2.02	1.9	6.45	6.28	0.88	1.68	1
Bra002843	4.41	4.41	2.74	2.86	7.84	18.93	5.03	7.62
Bra024836	1.34	1.41	1.27	2.03	2.15	0.45	0.43	0.68
Bra006745	10.24	2.72	3.02	16.74	26.02	5.43	1.95	4.57
Bra021277	3.05	3.15	2.02	5.58	4.19	1.92	2.83	1.39
Bra009576	24.96	13.49	9.46	24.21	20.15	12.16	6.8	6.2
Bra039756	213.99	285.97	1345.45	108.9	206.49	213.94	761.99	782.1
Bra020836	72.59	239.53	600.67	199.26	38.92	185.52	364.82	265.51
Bra036052	0	0.01	0.01	0	0.05	5.9	5.83	6.48
Bra022398	124.13	189.83	122.45	48.04	89.84	167.98	140	152.19
Brassica_rapa_newGene_30309	0.04	0.04	3.46	0.01	0.04	1.96	2.4	7.41
Bra005447	4.02	6.02	18.13	8.17	2.18	66.27	26.96	49.67
Bra004193	3.47	14.26	21.76	1.96	4.81	22.79	30.93	34.08
Bra011479	14.98	18.22	20.97	9.89	9.6	15.05	15.77	17.14
Bra014614	0.53	1.25	2.15	0.36	0.19	3.19	3.33	3.23
Bra033711	1.59	1.3	1	0.92	4.48	1.57	2.23	1.53
Brassica_rapa_newGene_14830	1.66	0.58	0.49	3.17	3.07	0.49	0.68	0.34
Bra024143	10.73	31.13	16.41	35.88	6.48	15.53	16.46	14.43
Bra003657	4.74	2.69	1.36	0.18	14.95	2.68	2.43	1.69
Bra032513	0.01	0.01	0.01	0.01	0.18	0.6	0.89	1.07
Bra000599	2.79	5.95	3.43	1.67	0.63	2.51	2	2.14
Bra008497	24.22	38.93	30.16	11.1	14.93	21.7	28.8	24.73
Bra002531	4.53	3.8	6.7	7.98	3.91	8.73	13.18	9.11
Bra039774	15.05	5.9	4.75	3.16	32.58	4.15	4.63	4.58
Bra034826	0.42	1.12	0.92	0.38	1.91	2.38	3.68	2.15
Bra024580	29.19	10.71	9.47	37.16	30.52	9.72	7.88	8.64
Bra001256	8.61	3.49	3.06	7.11	14.81	3.29	1.26	1.21
Bra033032	0.29	0.54	1	0.16	0.4	0.77	2.09	1.93
Bra035971	6.14	3.76	3.72	8.85	9.67	5.29	4.46	3.23
Bra012800	6.27	1.34	0.91	6	8.04	3.06	2.27	1.68
Bra039847	88.66	90.07	176.42	32.4	27.57	113.89	184.36	184.33
Bra012802	0.2	1.22	5.52	0.45	0.07	3.06	4.1	5.61
Bra000352	2.71	6.67	22.97	32.72	0.42	17.21	9.2	17.08
Bra033667	54.31	4.6	3.68	2.06	426.52	5.4	17.99	13.74
Bra030673	9.82	14.32	12.13	1.44	4.55	1.21	4.84	3.69
Bra006997	622.5	42.74	112.02	27.66	1436.47	70.85	234.35	163.19
Bra022470	16.95	22.81	53.37	11.05	13.43	24.53	32.21	37.32
Bra013628	101.89	91.61	197.71	48.97	25.01	177.55	184.43	220.22
Bra039689	8.1	7.64	7.37	15.1	16.35	5.29	6.44	4.87
Bra014435	4.98	1.57	1.02	7.53	6.86	1.21	0.68	0.94
Bra032795	25.97	84.3	29.58	7.18	22.07	96.79	101.69	75.65
Bra036633	0.05	0.01	0.11	0	5	6.32	4.48	12.72
Bra036303	0.99	8.35	16.74	0.69	6.45	12.36	29.19	20.53
Bra006642	2.47	0.97	0.8	11.75	12.94	0.56	0.42	0.23
Bra008789	0.18	0.72	1.99	0.06	0.86	1.42	2.76	2.64
Bra000639	36.26	29.73	35.77	21.35	21.4	28.97	27.36	31.91
Bra031016	11.64	1.89	0.5	0	28.02	0.73	3.74	0.41
Bra027623	40.4	41.95	48.61	13.55	19.05	53.11	43.9	46.14
Bra019131	1.03	8.32	66.08	1	0.28	2.49	12.87	15.24
Bra034865	6.62	15.15	19.18	1.84	6.14	14.92	46.33	28.88
Bra038810	6.16	1.63	1.88	4.94	14.51	4.32	3.38	2.48
Bra016252	19.19	91.56	245.91	109.23	18.97	96.04	316.74	215.07
Bra008591	4.12	17.63	44.93	31.46	7.24	307.66	378.87	549.96
Bra002809	16.08	9.36	7.63	10.91	12.56	2.9	4.11	2.54
Bra028991	1	3.58	4.52	2.09	1.11	3.72	6.63	5.27
Bra011716	0.01	0	0	0.01	0.95	8.72	10.3	12.71
Bra030719	0.86	0.23	0.44	0.99	3.97	1.34	1.34	0.98
Bra008527	0	0	0	0	4.28	0.64	1.3	0.79
Bra027385	0.34	1.47	0.54	5.63	0.89	2.96	2.78	2.52
Brassica_rapa_newGene_31358	39.96	87.1	93.58	36.76	26.22	59.95	61.78	77.93
Bra007033	0.1	0.13	0.13	0.16	0.25	29.5	70.63	39.25
Bra027458	10.92	7.16	7.82	18.56	10.19	4.64	4	3.13
Bra038417	0	0	0	0	0.45	2.12	1.51	2.46
Bra008592	35.65	39.02	49.74	19.17	34.58	66.06	76.1	86.38
Bra001326	5.43	11.13	5.63	12.48	10.36	2.15	1.88	1.67
Bra013247	7.7	4.28	4.17	10.63	12.31	2.08	2.92	1.27
Bra028438	1.13	4.66	17.72	0.09	2.61	7.58	10.53	11.64
Bra030170	0.37	0.22	0.39	0.48	4.88	1.78	3.61	1.97
Bra025620	6.56	11.72	6.23	10.81	1.49	0.73	0.11	0.35
Bra006866	2.39	2.85	3.84	5.44	2.9	5.93	7.01	5.93
Bra015728	3.71	4.64	14.94	0.22	8.35	23.45	63.53	57.77
Bra011205	9.05	23.89	36.65	3.94	3.47	17.7	22.89	20.63
Bra034851	18.91	23.19	47.5	23.19	20.42	45.06	86.01	93.32
Brassica_rapa_newGene_1071	0	0	0	0	2.76	0.45	0.25	0.19
Bra005554	85.82	125.57	33.96	1.26	23.79	8.78	1.35	2.9
Bra007709	22.9	23.78	21.24	12.19	20.69	31.18	35.54	40.13
Bra025343	1	0.81	0.79	0.23	10.05	1.2	3.57	2.55
Bra002305	3.71	3.39	4.42	5.46	1.39	8.38	6.18	3.87
Bra039857	0.43	2.47	1.41	5.96	0.39	0.9	0.7	0.49
Bra019668	1.86	1.89	3.63	0.45	2.18	4.01	3.78	4.46
Brassica_rapa_newGene_25954	0	0	0	0	2.05	0.67	0.31	0.32
Bra010369	0.13	0.13	0.09	0	28.49	3.01	4.31	2.11
Bra011228	28.73	23.16	20.66	6.04	14.17	23.89	26.31	25.66
Brassica_rapa_newGene_16493	0.76	0.94	2.37	0.01	0.1	1.6	3.17	3.42
Bra010542	5.65	16.35	69.17	7.92	37.47	23.76	99.71	79.48
Bra003977	7.25	21.93	11.1	2.12	0.19	4.48	2.36	2.99
Bra016591	4.4	8.07	12.11	18.6	1.17	0.19	0.34	2.06
Bra015326	5.54	4.2	3.06	7.92	4.45	3	0.98	0.78
Bra024588	65.85	37.15	24.11	15.42	36.68	11.22	9.29	9.09
Bra037658	0.63	2.34	12.48	0.07	1.37	9.25	6.17	10.66
Bra004360	25.73	12.99	6.19	22.07	32.1	13.9	4.28	3.6
Bra014426	56.24	103.74	26.9	14.18	30.91	10.23	7.18	12.03
Bra033564	67.02	103.06	158.2	33.2	4.13	74.74	73.25	76.84
Bra023817	129.56	35.83	20.76	2.42	67.31	5.58	11.42	4.46
Bra022418	66.92	79.44	75.55	81.31	100.72	147.41	134.75	191.94
Bra020832	20.26	17.95	14.42	3.87	23.46	32.68	55.94	63.71
Bra016205	27.92	39.72	59.8	28.84	3.92	15.77	15.25	21.02
Bra022030	61.68	107.73	184.71	77.9	82.99	70.48	141.07	134.74
Bra040157	75.28	188.84	233.51	99.86	31.17	217.71	398.85	354.21
Bra018972	0.28	0.03	0.35	0.03	49.2	2.1	4.78	3.46
Bra023649	0.82	2.18	5.97	0.35	0.54	0.74	2.31	3
Bra020935	1.88	2.41	1.85	6.69	5.74	1.44	1.83	1.4
Bra017875	37.99	46.36	46.65	22.7	24.8	27.6	36.99	41.43
Bra023588	14.19	29.52	42.23	8.62	7.21	27.84	37.4	34.47
Brassica_rapa_newGene_1836	1.21	3.41	3.65	1.83	0.64	3.14	4.3	3.82
Bra009562	19.29	1.57	2.5	11.21	5.15	0.83	0.55	1.77
Bra033617	0	0	0	0	0.15	0.62	0.07	0.35
Bra019035	369.76	606.44	634.19	215.2	370.11	446.96	510.28	549.53
Brassica_rapa_newGene_22463	0	0	0	0	3.27	1.45	0.94	1.24
Bra034592	350.07	572.6	550.54	132.11	399.96	700.93	812.28	871.93
Bra004954	7.02	3.72	5.65	16.79	10.54	2.32	3.51	2.25
Bra005553	4.17	3.25	3.89	6.63	4.15	1.35	1.38	1.24
Bra016731	37.22	43.73	48.91	29.21	33.07	60.44	45.13	54.58
Bra033090	0	0.07	0	0	0.78	1.85	2.76	3.98
Bra009793	9.34	2.65	1.75	3.08	27.96	1.11	1.65	0.98
Bra039643	0	0	0	0	0.51	1.17	0.93	0.74
Bra024054	1.25	4.08	26.36	1.11	0.19	6.71	8.76	14.02
Bra031065	523.14	504.67	487.26	70.75	363.12	801.37	1094.52	1136.89
Bra013732	33.52	125.29	109.9	61.03	17.22	27.49	27.36	27.45
Bra017299	0.26	0.24	2.69	0.04	1.99	2.51	3.18	5.36
Bra006456	0.38	0.6	0.24	0.54	2.11	1.87	12.59	9.5
Bra038440	1.93	0.68	0.6	2.42	2.47	0.62	0.57	0.34
Bra013370	9.3	11.02	8.89	15.11	20.01	91.39	90.19	90.88
Bra006925	25.69	78.19	227.08	53.95	85.96	187.96	296.02	340.43
Bra012267	4.4	0.39	1.15	2.09	1.8	0.64	0.75	0.31
Bra026579	0.12	0.09	0.06	0.04	7.84	14.15	13.18	14.24
Bra010823	1.05	2.46	11.42	7.02	2.14	11.14	12.55	19.43
Bra009221	199.49	406.46	392.6	220.05	106.54	353.48	325.16	508.72
Bra015444	0.68	0.67	0.96	1.28	0.76	2.38	1.48	2.61
Brassica_rapa_newGene_23995	14.15	35.24	64.58	25.21	3.84	30.88	46.75	37.23
Bra025695	0.91	0.26	0.19	0.14	8.8	1.61	1.97	1.57
Bra009544	5.08	3.64	4.18	6.65	3.4	0.63	0.93	1.27
Bra027920	100.08	43.03	28.52	10.79	28.93	83.14	30.26	49.44
Bra008767	17.37	9.43	7.62	10.5	8.23	4.06	2.62	3.08
Bra038308	0.35	0.41	0.43	0.7	0.45	4.19	3.83	3.76
Bra024449	19.11	20.68	16.08	20.43	11.09	3.91	4.8	3.63
Bra031933	1.05	3.7	6.06	11.98	1.56	8.13	7.83	5.22
Bra017724	30.16	68.17	49.2	17.61	6.69	14.75	24.4	25.4
Brassica_rapa_newGene_13334	11.73	13.1	13.7	2.05	25.23	49.96	69.43	52.26
Bra015801	5.81	7.24	5.03	2.87	38.19	94.06	85.18	96.23
Bra007177	23.55	0.64	0.48	0.82	32.52	0.94	1.06	2.12
Bra013046	67.64	59.58	85.89	63.1	40.59	284.47	199.5	267.77
Bra012375	2.37	2.03	2.27	1.49	2.5	1.81	0.78	0.9
Bra027694	10.64	4.59	4.61	18.51	5.8	2.06	1.02	1.2
Bra040840	2.4	0.75	1.12	1.75	4.13	0.32	0.71	0.29
Bra017853	108.19	70.48	143.84	116.9	90.96	261.63	189.97	218.29
Bra023513	218.86	183.53	128.22	961.11	162.71	80.34	48.5	41.87
Bra039760	5.81	1.82	2.07	8.21	4.65	0.95	0.46	0.82
Bra024035	8.32	6.64	6.59	10.31	7.97	2.74	3.82	2.71
Bra012619	82.84	85.14	50.81	35.78	3.21	0.07	0.03	2.24
Bra006741	2.53	1.37	1.38	8.48	3.97	0.61	0.6	0.27
Bra004996	5.68	9.04	8.63	5.06	4.74	4.37	9.29	8.57
Bra040724	2.52	1.01	1.06	1.49	4.13	6.45	4.58	6.63
Bra003613	32.22	36.48	24.9	2.11	15.61	25.34	55.12	34.31
Bra004310	15.09	16.21	14.64	7.12	15.06	37.43	22.52	21.87
Bra032292	3.83	5.14	4.3	5.96	6.11	12.17	9.53	9.4
Bra026963	64.41	353.12	152.62	22.31	83.45	191.99	354.76	267.8
Bra006830	0.04	0.11	0.4	0.79	0.19	0.6	0.71	1.87
Bra023009	9.2	23	47.17	23.25	24.51	35.83	60.78	48.57
Bra020466	3.43	6	5.35	1.77	0.3	14.28	10.89	14.79
Bra011258	0.74	0.83	0.28	0.14	2.61	15.68	2.27	4.78
Bra017102	2.43	2.77	12.43	0.09	3.7	10.06	10.94	13.67
Bra022255	49.59	36.04	46.78	66.93	63.14	102.28	127.71	122.64
Brassica_rapa_newGene_6084	19.34	19.18	21.36	12.65	10.02	29.69	24.45	28.2
Bra030259	108.33	129.04	137.25	70.59	28.8	65.81	94.23	89.07
Bra014046	2.03	1.5	0.76	5.51	6.76	1.48	1.4	1.06
Bra025961	103.98	77.92	52.75	16.69	73.56	83.96	115.78	87.13
Bra025827	28.31	17.42	9.26	24.51	12.72	7.77	3.77	3.9
Bra038819	5.5	1.75	4.76	0.06	25.14	5.49	17.86	10.85
Bra020866	0.58	0.91	1.4	2.45	9.06	22.89	26.8	35.82
Bra040552	2.74	3.18	2.79	0.49	0.93	12.29	4.48	4.36
Bra036850	19.68	20.09	21.56	6.65	7.06	10.75	13.23	13.52
Bra028685	2.02	6.94	2.31	0.76	12.79	2.38	1.78	1.29
Bra005847	21.82	29.2	21.91	8.9	10.58	27.34	45.62	37.29
Bra037183	0.52	0.19	0.25	0.82	0.63	0.46	1.19	0.38
Bra026554	8.4	6.4	3.6	7.1	5.06	2.38	1.25	1.66
Bra035195	4.01	4.14	2.98	0.8	2.5	9.15	9.2	10.44
Bra011486	3.79	1.7	1.31	7.18	5.59	2.01	1.91	1.63
Bra013657	0.54	0.83	0.16	0.22	1.69	0.88	2.93	1.83
Bra022907	0.14	0.08	0.07	0.34	0.29	0.39	0.77	0.37
Bra012719	9.34	7.15	4.59	17.07	3.8	1.22	1.16	0.56
Bra014742	26.91	43.4	42.5	19.01	9	27.61	37.83	36.78
Bra037572	2.68	1.54	1.31	6.11	2.21	0.94	0.75	0.66
Bra036911	1.02	0.18	0.25	5.18	2.35	0.48	0.43	0.19
Bra009951	1.27	1.78	1.62	1.57	2.7	0.98	0.26	0.27
Bra040709	9.8	8.7	11.46	6.74	7.51	15.54	9.71	14.86
Bra027580	0.83	1.36	3.66	0.53	1.47	2.68	1.33	1.34
Bra000884	91.48	86.36	108.5	290.32	111.86	31.79	47.1	40.6
Bra000039	6.69	2.88	3.01	6.99	7.65	2.27	1.12	1.26
Bra001072	2.63	4.19	5.14	1.49	1.03	4.23	2.34	3.17
Bra038818	4.18	4.99	4.54	1.57	6.62	15.13	18.74	15.72
Bra005962	0.7	1.28	2.3	2.33	2.46	3.08	4.06	4.34
Bra036192	0.85	2.26	1.78	4.93	0.45	0.85	1.01	0.94
Bra035130	19.12	18.68	14.55	9.57	2.71	5.73	6.86	6.29
Bra006118	87.04	67.77	56.06	41.93	54.05	269.81	121.73	174.1
Bra027675	5.76	2.56	1.1	0.18	3.44	0.71	0.53	0.59
Bra033464	4.86	4.18	5.35	1.16	9.19	3.17	2.55	2.71
Bra014567	171.27	92.89	38.56	5.63	159.5	44.25	19.13	24.45
Bra007201	2.85	2.91	2.12	0.95	2.29	9.09	7.1	7.95
Bra007600	27.35	28.46	26.5	7.25	5.05	19.09	15.63	22.51
Bra012108	4.52	2.6	2.66	8.25	7.88	1.61	1.86	1.36
Bra003979	0.92	0.92	0.58	0.99	5.23	1.14	1.06	0.75
Bra026044	5.31	4.64	3.67	2.43	2.01	4.99	2.89	3.92
Brassica_rapa_newGene_8994	0	0	0	0.01	1.94	3.55	2.21	3.54
Bra034302	1.74	0.8	0.46	0.27	6.74	0.98	0.85	1.04
Bra029454	0	0	0.02	0	1.35	3.2	4.02	4.64
Bra036082	3.25	3.97	3.18	3.41	3.42	9.98	2.37	4.2
Bra036048	14.06	17.68	7.66	3.95	36.83	14.47	13.82	10.89
Bra004096	20.73	24.96	34.88	23.9	14.06	39.2	29.87	37.5
Bra016439	16.16	13.84	20.53	13.18	2.72	18.72	7.91	15.42
Bra014144	0.73	0.83	1.6	0	1.16	0.12	0.03	0.05
Bra015260	32.51	71.01	85.85	51.31	19.23	76.83	75.67	72.09
Bra026548	1.01	0.37	0.45	0.7	5.63	1.53	1.55	1.41
Bra015757	9.15	15.11	57.86	1.97	2.44	12.4	23.58	23.77
Bra013369	5.63	4.73	4.62	4.79	9.38	26.36	28.04	28.32
Bra001410	5.38	5.8	4.57	2.77	3.13	18.1	10.6	13.96
Bra007943	54.56	42.07	21.92	3.06	47.54	9.1	19.15	18.81
Bra010189	32.94	14.39	12.37	30.78	40.23	8.59	6.22	5.84
Bra009906	4.88	7.67	5.32	0.91	3.85	9.04	8.61	10.15
Bra029479	63.76	58.17	65.11	58.43	93.41	128.72	144.19	156.33
Bra023756	19.02	28.6	24.28	35.29	9.19	62.34	13.62	39.35
Bra040364	22.28	6.05	5.97	2.13	8.25	1.5	2.72	2.17
Bra034053	5.76	6.18	6.97	8.33	7.35	0.64	4.33	5.24
Bra033542	5.5	3.89	3.56	3.42	17.73	7.22	6.7	5.6
Bra011414	3.82	5.75	10.59	0.3	3.35	3.58	7.9	10.36
Bra029545	0.97	2.77	4	2.81	1.73	6.84	7.88	4.14
Bra020289	32.13	7.75	7.05	9.55	77.7	23.7	24.54	19.5
Bra016930	150.59	212.76	253.24	8.58	113.27	382.35	562.88	438.78
Bra029684	30.42	19.65	17.98	15.26	53.12	91.11	79.79	70.33
Bra003129	0.33	5.13	67.65	9.21	1.78	4.2	18.85	18.3
Bra014860	23.45	1.29	0.35	3	45.12	2.2	1.16	2.93
Bra017351	5.41	4.73	7.53	0.25	0.29	8.51	14.13	14.07
Bra012131	21.78	67.83	108.25	34.57	6.28	110.53	185.89	163.2
Bra037808	3.73	5.59	12.13	61.71	2.32	25.98	4.22	21.88
Bra009499	4.17	2	1.44	8.3	4.22	1.42	0.74	1.04
Bra030595	0.69	1.2	16.36	0.48	0.22	1.8	7.03	6.72
Bra022690	1.04	0.64	2.93	0	7.08	9.34	36.11	45.5
Bra009728	0.14	0.69	3.39	0	3.51	1.15	6.74	3.28
Bra016216	23.49	39.8	35.39	14.26	23.46	35.4	57.04	42.85
Bra015279	0.71	0.43	0.54	0.23	9.67	2.76	2.45	1.75
Bra005544	12.68	2.7	5.94	2.9	14.07	1.63	1.81	2.05
Brassica_rapa_newGene_7435	2.37	0.84	0.61	1.5	10.81	3.07	2.73	1.69
Bra032284	40.54	22.9	13.84	1.72	29.34	9.9	10.76	6.6
Bra000214	585.23	571.42	611.65	116.39	698.21	1532.1	1232.69	1542.8
Bra011593	24.81	15.1	18.87	54.79	24.15	8.65	10.2	7.67
Bra002764	33.54	12.67	5.05	3.76	112.67	24.9	16.1	13.95
Bra025171	110.44	163.52	148.01	82.57	29.77	119.82	146.8	193.97
Bra029631	2.6	5.03	16.59	4.63	3.81	14.57	20.56	15.64
Bra007569	3.59	0.95	1.29	1.54	1.59	0.76	0.6	0.42
Bra028665	23.98	38.76	49.08	39.18	66.23	76.83	116.14	105.41
Bra016855	0.55	0.75	2.47	0.08	1.78	1.02	7.52	1.84
Bra032301	4.79	5.54	13.7	10.73	4.41	23.58	21.76	22.81
Bra005312	22.95	63.48	119.65	15.92	18.79	79.34	217.61	168.42
Bra038611	12.17	49.74	19.48	3.85	1.29	4.99	3.8	7.21
Bra019853	2.51	2.27	2.08	5.18	2.77	0.96	0.85	0.85
Bra036326	10.52	22.08	19.09	19.61	0.5	9.44	6.22	11.14
Bra029142	84.66	69.37	55.8	22.33	79.94	173.49	77.15	105.03
Bra018988	23.54	12.31	9.27	15.35	0.41	0.01	0	0.03
Bra040544	7.58	4.42	4.4	5.68	4.11	1.5	1.45	2.25
Bra009021	17.27	5.56	19.76	0.26	52.46	3.21	13.67	9.87
Bra011177	1.4	0.64	0.27	0.22	0.54	3.13	1.26	1.95
Bra024665	5.68	5.12	2.3	2.41	0.84	17.75	1.26	4.31
Bra009122	7.71	3.42	2.12	0.11	1.75	2.98	6.92	4.13
Bra019140	0.14	0.09	0.21	1.37	0.23	0.61	1.22	0.85
Bra015669	5.61	6.65	4.6	10.24	9.42	5	4.48	2.93
Bra009660	11.02	4.6	4.9	3.03	3.96	12.61	14.14	14.74
Bra008920	6.18	4.84	1.94	10.57	36.73	1.73	2.32	4.29
Bra016844	20.77	29.64	71	21.26	13.28	30.45	44.02	44.76
Bra019910	13.28	18.73	24.26	12.1	11.33	23.03	28.89	29.24
Brassica_rapa_newGene_6682	0	0	0	0	14.65	9.29	4.61	6.88
Bra029778	21.43	0.42	0.29	0.25	75.55	2.06	1.38	3.54
Bra002491	0.43	0.45	0.6	0.25	1.37	4.65	10.26	8.87
Bra011701	82.17	82.71	105.43	46.8	29.17	205.03	176.44	192.36
Bra015958	19.67	11.87	6.54	19.07	21.58	6.85	5.86	5.35
Bra005552	0.01	0	0	0	5.04	1.35	1.2	1.41
Bra009093	33.46	48.99	62.88	10.3	19.57	24.07	35.55	35.25
Bra035713	0.13	1.21	2.76	0.19	0.01	0.84	1.07	0.71
Bra006396	0.02	0.02	0.01	0	0.16	0.58	0.67	0.64
Bra018751	7.8	9.06	3.32	0.5	1.06	3.79	3.48	6.51
Bra002500	2.71	2.27	1.53	2.52	0.86	0.33	0.26	0.24
Bra015854	97.22	222.91	239.64	158.63	74.15	200.43	417.69	420.84
Bra014364	1.93	0.08	0.28	0	2.38	0.4	0.72	0.67
Bra004447	22.25	49.16	124.98	26.13	19.72	61.28	97.24	119.16
Bra035232	7.62	8.51	6.62	7.02	4.95	2.22	1.18	1.31
Bra002119	118.56	93.71	134.74	51.03	17.75	30.75	44.71	36.71
Bra032526	2.86	4.86	4.47	3.57	2.01	8.92	5.74	7.03
Bra004794	10.35	5.7	8.47	13.46	11.17	4.78	3.75	3.77
Bra016202	22.35	10.23	13.39	8.77	59.77	9.93	16.99	13.77
Bra032300	0	0	0	0	28.04	58.12	43.27	49.87
Bra041065	1.99	0.21	0.26	4.25	14.46	2.39	1.51	1.36
Bra017598	8.48	4.59	3.68	10.68	3.69	1.04	0.64	1.22
Bra006713	28.49	22.21	22.88	64.26	21.96	10.35	7.07	8.54
Bra025251	105.98	36.79	79.09	12	107	23.23	29.37	12.25
Bra010658	17.38	10.28	20.4	12.14	13.29	18.31	16.17	22.4
Bra013467	0.66	2.46	1.43	3.81	0.17	0.37	0.58	0.56
Bra006399	2.45	4.06	5.05	1.27	5.73	16.92	20.19	24.7
Bra023096	5.65	5.37	2.79	1.66	2.14	1.69	0.76	0
Bra039969	0.76	0.85	5.79	1.04	0.53	2.82	2.09	2.17
Bra037954	0.63	0.07	0.12	0.01	30.19	64.41	73.44	123.58
Bra035898	0.75	2	2.72	0.01	0.89	6.99	6.21	5.65
Bra004033	12.89	9.29	5.9	22.07	15.77	7.61	4.81	5.04
Bra030402	0	0	0	0	0.37	0.31	0.68	0.34
Bra018538	56.56	57.01	51.67	21.27	9.65	54.02	39.6	47.78
Bra029909	7.4	4.16	1.59	5.94	29.7	4.89	6.68	5.32
Bra022832	3.56	5.83	8.24	24.53	1.7	6.43	3	5.41
Bra004733	2.02	1.93	1.9	6.34	3.78	1.57	1.78	1.29
Bra033890	381.45	624.17	432.89	277.74	151.47	475.84	373.26	490.83
Bra024900	46.39	69.59	71.14	9.69	48.08	57.15	101.71	80.19
Bra014771	0.68	2.8	15.41	3.32	1.66	4.61	7.22	7.04
Brassica_rapa_newGene_15885	0	0.13	0.18	0	1.92	5.45	5.17	5.01
Bra035112	9.73	9.17	15.61	3.25	17.51	30.69	19.03	24.62
Bra033578	0.22	0.51	1.12	0.13	0.37	0.51	1.11	1.01
Bra017111	33.23	14.31	8.98	1.98	18.89	2.23	1.19	2.54
Bra017473	19.65	4.96	1.61	3.53	41	2.02	1.71	1.43
Bra011687	48.91	93.01	133.44	43.87	46.98	47.32	101.24	107.19
Bra009009	2.57	4.97	3.06	0.08	5.55	6.72	12.06	9.76
Bra010483	11.5	5.29	4.43	17.19	9.86	4.91	4.95	3.28
Bra024564	231.52	48.81	40.55	9.52	472.58	23.14	23.12	19.84
Bra040550	0.7	5.45	1.13	0.27	0.25	1.36	0.57	0.4
Bra002562	180.58	250.17	371.64	53.06	194.54	179.8	485.49	433.82
Bra011790	0.88	1.05	0.4	0.82	0.54	0.97	1.49	4.16
Brassica_rapa_newGene_8822	6.08	4.71	4.23	7.34	4.19	1.6	1.62	1.47
Bra029306	3.95	3.92	5.46	7.05	1.83	0.17	0.14	0.35
Bra033105	20.89	12.17	15.14	5.81	38.56	5.46	6.95	12.68
Bra020752	131.66	69.6	15.03	1.37	406.62	108.3	57.42	46.63
Bra027122	5.49	6.42	10.43	1.12	2.79	4.45	5.39	5.61
Bra033703	0.58	0.09	0.27	0	1.48	5.12	4.14	5.73
Bra010278	0.01	0.01	0	0	9.48	3.34	0.97	1.91
Bra033570	11.86	12.21	7.52	8.22	1.85	38.37	25.48	26.94
Bra033680	60.02	87.87	57.35	37.49	14.74	28.5	39.73	33.92
Bra006839	39.01	129.8	115.53	30.82	34.21	102.97	157.71	124.82
Bra040833	78.27	26.05	24.68	1.69	230.99	69.34	111.37	73.31
Bra032018	21.9	19.75	25.73	24.91	11.35	8.69	14.16	17.56
Bra003002	6	3.31	6.97	1.23	12.04	3.55	5.88	3.39
Bra022205	6.3	12.12	15.14	3.78	0.6	3.55	3.75	2.94
Bra004990	2.88	4.51	4.19	1.53	0.8	1.98	2.05	2.48
Bra020546	1.26	6.97	1.32	0.51	2.82	0.61	1.1	2.11
Bra026130	74.2	109.45	81.59	27.99	103.03	178.28	129.91	157.57
Bra001254	0.51	4.51	16.2	0.78	0.4	6.3	9.86	8.65
Bra002211	0.35	1.36	2.05	0.02	3.01	4.74	9.5	9.86
Bra026617	1.5	0.93	0.63	5.57	1.65	0.3	0.5	0.37
Bra034589	4.26	3.54	3.75	7.44	1.55	0.62	0.29	0.14
Bra016430	0.25	0.61	0.26	0.04	0.82	2.24	2.04	2.64
Brassica_rapa_newGene_6927	3.16	1.91	1.29	2.46	0.47	0.15	0.12	0.17
Bra033483	16.29	4.08	2.31	0.84	23.22	1.94	4.17	1.63
Bra009364	2.43	1.28	0.75	2.14	2.25	0.63	0.72	0.6
Bra026815	3.19	0.79	1.49	2.23	2.65	0.17	0.29	0.32
Bra002220	3.63	3.43	4.61	5.58	7.42	14.9	8.42	8.78
Bra024274	10.72	2.82	1.46	12.07	39.93	7.79	5.55	8.96
Bra021389	9.11	21.86	16.8	18.62	19.79	21.93	43.38	57.67
Bra001459	0.87	1.35	1.98	1.24	1.44	2.23	3.04	2.98
Bra021766	4.98	2.56	2.25	5.07	7.5	1.2	2.21	1.2
Bra025994	130.13	290.78	461.53	310.84	85.1	133.9	257.16	245.61
Bra032595	1.03	6.54	9.35	7.49	0.77	1.87	3.38	2.62
Bra004049	6.25	2.91	2.43	6.21	14.05	7.32	4.75	5.67
Bra001164	45.62	30.03	31.03	14.78	25.92	10.93	12.47	11.25
Bra027347	72.81	64.52	51.88	23.37	68.93	156.8	125.83	144.45
Bra013546	0.03	0.03	0.17	0.12	0.54	2.32	3.1	2.91
Bra020731	122.17	108.91	302.94	84.74	87.46	486.34	460.39	606.15
Bra031439	1.07	1.23	1.01	0.99	0.22	1.09	2.71	1.63
Bra022406	13.81	14.15	13.52	19.74	16.25	5.7	4.51	4.36
Bra010963	4.49	2.39	3.03	3.28	2.08	3.44	1.33	2.61
Bra027411	4.86	5.01	22.55	8.46	2.73	33.43	62.08	38.78
Bra030710	2.47	1.65	1.2	3.72	2.06	0.54	1.3	1
Bra000957	1.09	0.7	0.52	2.34	4.13	1.61	1.18	1.34
Bra013708	3.44	7.06	23.58	0.79	2.08	4.03	3.17	7.67
Bra005125	2.21	7.33	8.62	6.55	6.37	21.89	11.4	17.3
Bra023717	3.87	3.69	13.47	15.29	1.04	8.96	4.77	10.85
Bra004914	5.01	3.38	2.3	5.47	12.85	5.25	4.65	5.53
Bra017011	0.45	5.57	1.87	11.25	0.48	8.52	4.44	4.27
Bra037654	0.78	4.39	25.39	1.97	1.53	8.72	6.37	12.02
Brassica_rapa_newGene_18698	0	0	0	0	13.67	6.31	3.28	4.11
Bra018934	6.32	10	15.53	3.26	3.5	10.59	13.47	13.33
Bra032222	43.76	68.21	157.36	28.54	49.28	115.92	159.36	204.17
Bra003840	39.89	17.99	28.86	18.02	47.68	9.39	28.1	11.91
Bra033722	1.84	9.38	5.76	0.54	0.37	15.26	7.51	5.61
Bra007912	135.73	245.28	710.77	174.5	95.84	392.33	474.06	592.17
Bra014295	27.13	31.08	24.88	15.89	15.36	26.4	21.89	22.74
Bra034450	2.2	1.45	1.18	5.81	3.58	1.33	1.44	1.13
Bra012827	8.96	4.48	2.05	3.17	2.89	1.28	0.41	0.4
Bra003564	559.36	765.05	920.91	168.38	244.2	676.8	475.78	634.25
Bra025723	0.02	2.43	0.37	0	0.38	0.9	2.32	1.17
Bra035051	0.25	0.32	0.15	0.96	0.87	2.59	1.54	1.45
Bra025096	0.97	3.65	1.97	26.49	1.77	8.64	6.97	8.75
Bra034628	3.84	5.27	8.94	8.33	6.16	13.98	9.21	12.99
Bra023294	625.99	1778.36	1916.65	440.82	1246.12	1106.44	1807.28	1785.39
Bra002373	0.89	3.08	1.87	8.31	3.14	7.55	6.38	4.27
Bra040742	14.75	4.04	2.96	10.83	6.55	1.4	0.7	0.61
Bra038840	0	0	0	0	1.32	2.42	1.29	2.24
Bra014923	6.14	4.94	5.4	14.65	5.65	2.9	1.61	2.48
Bra026768	29.55	19.12	12.96	0.35	61.06	4.77	3.86	5.24
Bra035508	0	0	0.05	0	1.06	11.52	13.6	16.4
Bra010283	27.55	55.42	192.78	25.58	85.45	365.01	613.2	699.89
Bra040122	36.58	32.15	27.45	20.79	30.66	171.19	78.54	113.59
Bra036694	1.28	0.31	0.46	2.96	4.27	0.72	1.23	0.74
Bra013288	1.41	1	1.44	2.72	0.97	1.84	3.07	3.27
Bra007722	21.99	14.23	18.13	10.12	21.09	50.63	39.9	45.6
Bra012777	90.51	179.41	241.53	123.38	133.52	453.17	450	547.5
Bra005381	2.22	1.83	1.3	0.4	1.99	0.55	1.43	1.06
Bra026577	81	41.85	22.2	2.57	71.31	41.78	20.23	12.38
Bra031758	3.47	2.43	0.61	0.1	16.12	7.57	5.71	9.66
Bra012496	18.03	9.26	3.93	4.63	13.49	22.02	10.05	12.91
Bra030934	27.76	3	0.86	0.9	81.78	1.24	3.1	1.41
Bra037033	7.84	9.26	127.8	3.07	14.69	16.4	16.52	84.49
Bra016028	0.01	0.08	0.12	0.01	0.47	1.09	1.52	1.77
Bra039800	7.79	5.81	4.76	8.85	9.05	19.2	5.73	7.52
Brassica_rapa_newGene_19879	0	0	0.01	0	3.75	1.84	0.64	1.06
Bra023171	0.01	0.25	0.16	0.06	20.96	3.97	10.35	5.47
Bra000165	0.18	6.49	7.05	6.06	0.16	19.69	12.86	7.9
Bra022100	5.86	7.07	2.43	6.25	10.8	1.85	1.61	1.91
Bra006985	176.61	273.67	568.58	145.93	207.5	616.09	899.28	884.63
Bra021923	86.56	39.21	26.36	5.55	11.98	13.34	39.5	35.4
Bra004603	15.96	6.13	4.39	0.41	11.38	2.27	3.07	1.65
Bra026042	25.34	9.11	6.58	13.69	9.85	9.39	1.65	6.45
Bra002025	10.26	3.27	3.18	11.96	17.62	3.27	2.55	2.57
Bra015832	2.91	0.22	0.9	17	3.62	0.83	0.64	0.23
Bra003757	14.27	6.05	5.53	14.54	11.51	5.6	3.25	3.62
Bra013892	3.62	1.27	0	0.26	41.65	9.19	10.94	13.91
Bra028147	21.4	85.37	177.38	58.32	10.14	21.95	54.69	52.67
Bra006816	5.71	26.75	34.06	12.53	1.55	12	17.84	22.81
Bra006424	12.53	10.24	8.71	21.5	7.92	4.48	4.5	2.62
Bra029869	34.4	61.49	66.67	45.8	3.78	9.28	18.87	12.22
Bra033980	36.08	10.51	6.82	44.79	59.49	11.49	5.55	4.19
Bra006416	105.42	148.68	166.39	90.3	118.44	235.2	221.49	298.56
Bra006783	55.28	41.68	28.84	100.29	12	3.19	2.75	2.19
Bra010592	0.66	0.88	6.4	1.14	0.39	1.09	1.52	1.33
Bra029634	7.63	4.85	4.07	1.57	39.11	30.74	21.37	13.24
Bra010586	2.05	2.81	5.1	2.69	2.5	2.42	3.35	4.48
Bra030023	4.45	2.34	2.04	11.64	16.03	1.54	2.57	1.74
Bra015819	7	2.78	2.45	7.95	7.7	1.44	1.71	1.58
Bra001992	2.36	4.45	1.55	0.52	23.88	72.66	46.92	58.64
Bra019642	119.61	144.1	224.93	20.66	34.1	128.94	247.41	237.75
Bra001586	1.91	3.66	5.91	1.87	0.56	8.34	5.93	6.31
Bra007206	4.16	3.03	3.4	2.36	12.44	4.27	4.41	3.56
Bra032162	33.56	10.95	3.59	0.59	9.6	3.46	1.89	3.12
Bra012346	65.54	198.73	212.86	85.4	57.88	105.63	131.4	137.65
Brassica_rapa_newGene_21678	2.97	5.4	9.11	1.83	2.2	3.07	3.4	3.74
Bra036845	16.67	30.06	22.81	17.97	14.55	33.59	25.6	32.05
Bra007233	8.43	2.73	2.14	14.16	18.87	2.42	2.02	2.01
Bra020403	3.02	1.19	1.04	5.34	4.4	1.15	1.2	1.06
Bra017531	3.06	6.04	4.89	12.58	0.58	2.21	1.45	1.7
Bra024520	3.55	2.6	4.52	0.17	3.21	0.94	0.85	1.19
Bra035023	134.95	181.21	115.66	50.71	50.12	307.61	223.31	255.23
Bra006058	1.95	2.29	5.36	3.85	5.64	6.17	11.04	9.18
Bra036138	22.22	29.21	23.14	13.95	3.37	43.6	33.63	36.85
Bra002307	5.32	2.95	2.25	13.71	9.12	2.45	1.33	1.64
Bra004962	1.68	0.69	1.13	2.89	15.35	6.12	5.45	5.52
Bra000486	1.41	2.21	1.24	0.46	1.11	3.5	3.14	2.93
Bra033757	10.44	8.39	7.09	12.99	9.31	3.44	3.28	2.24
Bra031293	8.74	9.96	21.08	8.68	5.58	16.69	21.4	25.83
Bra015751	17.35	2.88	2.18	4.9	44.83	2.26	7.81	6.09
Bra016746	40.97	64.45	45.54	10.82	82.59	24.98	38.49	41.16
Bra011956	14.56	8.65	7.74	22.23	22.03	8.49	8.25	7.17
Brassica_rapa_newGene_20503	10.15	3.91	2.98	10.41	6.63	2.42	2.12	1.8
Bra040749	51.74	24.29	13.96	75.58	106.22	25.92	17.15	14.97
Bra019851	18.44	20.08	14.15	38.61	12.78	8.15	4.82	5.49
Bra023490	15.09	3.17	1.96	3.48	28.77	3.1	4.56	2.95
Bra007316	37.2	59.59	61.43	54.63	8.55	19.1	15.38	16.02
Bra009803	2.38	1	1.62	0.14	18.9	1.72	2.53	2.58
Bra033353	31.09	29.9	72.93	42.55	3.77	112.79	58.5	81.76
Bra031061	75.96	228.16	338.15	78.12	36.94	95.31	230.67	226.1
Bra010078	0.01	0	0	0	44.5	39.76	68.15	50.47
Bra012318	0.3	0.31	0.33	0.31	5.12	6.95	9.22	6.89
Bra031619	62.59	52.86	19.32	0.29	7.36	12.91	14.17	8.92
Bra024259	2.02	1.18	1.24	3.86	2.65	1.09	0.66	0.72
Bra018860	88.93	164.38	138.04	49.1	28.39	93.08	78.5	88.21
Bra003411	11.77	14.78	29.89	42.52	8.12	8.06	14.62	13.43
Bra039037	156.13	26.41	25.13	13.67	159.74	13.7	44.28	32.66
Bra009599	8.86	15.65	11.59	12.62	15.59	16.8	27.06	21.85
Bra019009	3.78	4.48	5.67	31.61	3.91	56.43	23.9	32.18
Bra033944	2.37	0.39	1.68	16.87	27.97	6.17	3.58	3.9
Bra031521	125.36	28.15	8.91	8.74	156.38	7.73	11.11	18.29
Bra029009	0.01	0.19	7.4	0.27	0.13	1.99	1.08	4.22
Bra030189	4.63	3.29	0.71	0.16	1.69	0.2	0.31	0.38
Bra040704	3.85	14.74	21.41	16.82	10.79	27.09	110.91	128.53
Brassica_rapa_newGene_31181	1.08	0	0.78	0	2.45	4.93	3.88	4.29
Bra007043	6.78	5.48	4.72	9.92	8.21	3.22	4.1	2.56
Bra011525	0.8	4.01	7.53	0.08	0.1	3.47	9.73	7.45
Bra038620	0.36	1.57	5.36	0.93	1.26	2.14	4.14	3.39
Bra012417	12.24	13.72	10.07	5.89	46.34	79.49	44.74	44.12
Bra039424	22.88	26.63	23.95	10.8	14.25	37.72	31.37	35.75
Bra007914	1.22	2.34	1.9	4.22	0.22	0.9	1.09	0.75
Bra012389	6.36	4.49	4.19	0.68	2.81	6.46	4.05	7.71
Bra007146	0.3	1	2.02	2.52	3.01	3.65	6.32	4.64
Bra035394	110.14	188.61	297	36.63	167.29	338.98	558.56	555.9
Bra038222	3.98	30.54	46.23	110.97	4.07	65.36	47.16	71.73
Bra041129	2.75	1.68	4.33	0.17	5.93	7.74	5.25	14.3
Bra000289	1.65	3.82	11.65	9.28	8.25	60.52	72.02	109
Bra013213	1.29	0.24	0.42	1.63	1.45	0.65	0.46	0.32
Bra005683	6.07	4.6	7.12	6.82	7.51	4.47	3.1	3.74
Bra017017	0	0.01	0.03	0	44.85	8.51	4.3	6.07
Bra034198	0.37	0.13	0.15	1.29	2.46	0.81	0.98	0.79
Bra011143	13.53	8.28	10.59	21.25	7.13	2.59	4.61	2.56
Bra023127	15.99	41.86	84.75	51.67	4.34	25.29	31.93	34.78
Bra033424	9.8	3.66	7.1	4.53	5.46	9.02	5.75	4.98
Bra002736	4.52	2.16	2.04	14.56	8.57	4.23	2.85	1.41
Bra016580	1.17	3.07	9.71	9.51	26.02	88.29	104.6	137.29
Bra019291	0.2	5.67	25.69	0.49	0.36	6.65	35.96	13.93
Bra020419	12.81	10.6	5.29	4.68	1.59	3.13	2.42	2.71
Bra021556	10.4	1.62	2.78	3.98	4.42	1.53	0.34	0.85
Bra036827	34.95	50.81	60.27	47.41	6.48	16.66	16.57	21.22
Bra024366	23.02	5.16	7.7	18.37	80.93	12.93	12.04	10.74
Bra002397	6.04	4.05	5.07	16.79	26.16	8.76	8.82	6.83
Bra020715	87.98	151.54	156.77	68.42	93.98	191.54	197.82	195.08
Bra033438	2.47	1.65	1.2	4.64	1.99	0.44	0.68	0.33
Bra002933	1.18	11.78	10.53	2.78	1.68	17.74	20.96	21.89
Bra005346	16.18	8.97	3.49	0.24	8.72	3.03	1.3	1.7
Bra014688	5.57	27.03	42.64	11.16	0.24	5.84	11.77	16.44
Bra018335	17.16	43.2	41.83	2.51	27.33	8.6	57	30.14
Bra026466	11.52	1.89	2.61	5.23	10.26	1.71	0.81	1.67
Bra021223	0	0	0	0	2.52	11.09	17.03	13.05
Bra037944	10.25	2.41	2.45	0.87	26.89	4.65	3.64	3.2
Bra003663	10.99	7.74	6.25	17.6	17.74	6.75	6.1	6.46
Bra030695	10.1	23.69	18.98	7.93	11.75	19.46	17.71	18.98
Bra007578	0.38	1.45	0.9	2.6	0.37	0.22	0.82	0.64
Bra028369	3.47	2.6	0.25	0.25	10.26	2.91	1.37	1.3
Bra033681	10.72	16.11	15.03	15.66	7.15	2.13	4.1	3.95
Bra007936	15.59	25.11	81.99	2.48	19.72	24.14	44.85	50.89
Bra008529	0.03	0.21	0.4	0.22	0.44	1.23	1.22	0.96
Bra010334	1.23	4.72	2.76	2.11	0.41	2.02	0.51	2.26
Bra025152	2.8	1.36	0.51	2.61	2.05	0.26	0.07	0.13
Bra023324	3.52	0.69	5.19	18.37	43.2	13.42	8.6	8.03
Bra009272	2.58	10.62	4.28	3.04	0.34	6.59	2.92	7.86
Bra005792	20.79	13.81	18.6	40.48	27.52	1.58	4.67	5.01
Bra022968	0.26	1.26	0.94	0.13	7.64	19.64	33.2	26.28
Bra025095	5.04	23.01	47.85	3.84	0.18	8.34	6.87	10.42
Bra030755	8.3	5.58	10.4	2.63	40.34	177.45	200.98	205.15
Bra039229	46.01	16.04	33.44	30.32	42.3	116.84	58.88	111.85
Bra007907	1.01	0.93	0.69	1.72	0.87	1.93	2.76	2.22
Bra001182	16.42	18.04	17.63	24.01	9.78	44.95	19.2	28.3
Bra022319	36.3	15.21	16.17	1.86	8.11	17.32	8.34	12.44
Bra028269	4.97	8.93	5.95	2.15	5.17	10.16	12.92	18.35
Bra011896	1.39	0.51	0.38	2.12	3.55	1.23	1.21	0.61
Bra014794	9.85	1.37	2.53	5.17	10.96	1.79	1.87	1.42
Bra036356	2.95	3.08	3.77	0.43	58.25	10.72	23.29	15.86
Bra017388	0.61	0.45	0.81	0.02	2.44	1.58	0.69	0.8
Bra001526	3.18	2.17	3.4	5.92	4.55	2	2.81	2.8
Bra000080	14.67	8.7	1.53	9.74	58.69	4.38	3.65	6.73
Brassica_rapa_newGene_30456	0	0	0	0	0.61	1.1	2.53	2.2
Brassica_rapa_newGene_8009	2.64	1.15	2.41	1.16	3.26	3.38	6.03	6.2
Bra001790	9.07	12.81	11.58	8.19	18.76	29.5	30.26	34.34
Bra036395	25.63	12.88	8.64	13.06	33.56	5.25	4.74	4.33
Bra013536	70.85	79.91	65.83	45.16	51.17	73.9	72.57	84.64
Bra037394	1.38	1.42	1.23	2.74	3.17	2.39	0.92	0.93
Bra016565	4.26	7.07	7.47	1.48	3.32	9.27	6.31	9.58
Bra006337	40.14	15.17	7.47	12.46	18.1	5.06	1.78	1.82
Bra031312	2.48	4.21	3.75	0	64.94	14.39	18.91	8.3
Bra022882	9.67	6.93	7.76	19.92	27	6.52	3.79	3.97
Bra017024	0.8	0.18	0.24	6.38	4.11	9.3	2.28	3.84
Bra031479	11.54	8.14	4.84	10.62	15.69	4.03	5.19	2.8
Bra033567	8.53	2.97	1.5	0.11	14.26	3.02	4.09	2.63
Bra034171	13.27	16.93	22.56	12.94	7.37	11.42	11.89	12.5
Bra010513	5.64	2.24	1.95	5.9	5.62	2.59	1.21	1.77
Bra020628	24.87	29.07	23.98	9.63	17	62.19	49.01	48.48
Bra027397	23.54	77.67	188.51	81.15	23.19	186.84	234.34	315.89
Bra010096	86.03	147.34	131.49	37.35	32.81	102.91	112.89	131.56
Bra021871	7.27	21.79	65.13	10.38	3.83	41.06	66.05	71.13
Bra001375	6.66	11.12	25.79	1.85	4.46	62.68	58.91	94.7
Bra024619	6.22	8.6	7.61	16.97	4.93	24.77	6.07	15.27
Bra008664	0.59	0.58	3.4	1.01	0.91	2.07	4.53	4.86
Bra026365	1.65	1.68	1.81	0.9	5.84	2.53	3.02	1.97
Bra017208	1.37	1.51	1.85	4.88	2.35	3.54	4.5	3.57
Bra039100	4.29	17.84	10.17	5.2	9.05	7.9	10.68	11.14
Bra034638	0.14	0.21	1.29	0	0.36	1.3	0.69	0.97
Bra013501	0.73	1.82	2.42	0.42	9.28	19.99	28.97	30.14
Bra038832	4.39	47.68	10.52	23.29	1.91	17.33	10.46	7.34
Bra035179	97.35	89.23	81.12	29.34	78.15	138.88	91.81	153.96
Bra007071	4.03	26.52	31.6	23.57	1.65	23.16	27.14	31.78
Bra008804	42.16	33.94	72.49	11.83	14.57	44.83	37.96	57.83
Bra021723	6.38	9.05	6.68	3.93	4.19	7.5	6.54	9.98
Bra040449	27.52	3.36	2.11	12.5	20.98	5.52	3.91	4.54
Bra013024	20.66	8.91	4.73	0.32	14.27	5.05	3.44	3.32
Bra025216	2.87	0.25	0.06	0.69	13.1	0.37	1.28	0.77
Bra015379	16.35	21.91	42.36	9.32	13.72	19.11	32.13	28.67
Bra023800	3.28	7.55	1.68	1.31	13.97	6.06	6.58	4.56
Bra002622	11.1	21.18	37.76	9.68	9.14	13.09	18.58	21.14
Bra009307	0.09	0.03	0.16	0.02	2.95	3.99	5.94	6.22
Bra034007	14.76	16.81	17.05	8.12	21.66	21.17	31.53	30.36
Bra025696	21.67	38.66	37.95	18.37	9.54	39.86	46.81	51.71
Bra023545	35.43	17.04	14.22	40.08	29.03	9.42	4.29	8.81
Bra040997	2.46	3.88	16.44	36.83	1.28	90.81	99.33	104.42
Bra028453	4.35	2.35	2.9	12.71	16.07	1.33	1.96	1.35
Bra011627	43.39	101.98	113.25	20.29	11.62	66.49	55.42	72.76
Bra018696	5.68	6.66	7.75	7.48	10.62	10.61	18.19	13.49
Bra040925	0.14	4.67	15.03	1.6	0.47	35.48	45.5	34.28
Bra021033	6.64	5.2	6.84	0.68	1.15	1.24	2.44	2.14
Bra033788	0	0	0	0	11.36	1.71	1.97	1.96
Bra040181	12.28	19.68	22.58	2.25	5.64	18.22	37.04	32.86
Brassica_rapa_newGene_11625	0	0	0	0	0.29	1.12	0.89	1.16
Bra002609	3.02	1.87	0.59	0.08	2.46	0.64	0.6	0.29
Bra016389	7.23	31.03	36.92	7.4	12.77	74.99	76.94	97.15
Bra031058	2.93	2.04	9.94	5.33	3.95	3.29	6.77	7.15
Bra029033	7.83	1.52	2.12	6.29	25.16	2.92	5.59	3.6
Bra038548	25.02	22.78	49.63	48.53	23.98	76.71	58.28	74.12
Bra002584	0.13	0	0.05	7.07	2.24	0.37	0.24	0.37
Bra006898	18.65	8.15	8.19	18.95	12.51	3.1	1.74	2.51
Bra011020	45.77	46.25	51.12	48.82	26.87	85	73.06	70.09
Bra021904	1.62	4.84	6.94	0.77	1.02	5.91	4.34	6.12
Bra000812	1.92	3.34	5.28	0.35	2.29	9.34	9.24	10.38
Bra034407	21.99	26.33	39.25	19.23	16.31	28.22	23.52	28.49
Bra013721	18.61	7.39	6.56	3.81	111.54	29.3	21.55	18.5
Bra029732	1.44	0.77	0.18	11.26	8.75	3.28	0.63	0.45
Bra013170	4.7	4.09	3.47	2.6	5.4	1.54	1.75	1.65
Brassica_rapa_newGene_2549	0	0	0	0	9.83	22.18	17.78	21.72
Bra011510	15.9	13.99	9.05	1.82	7.83	13.13	14.1	17.96
Bra022974	2.87	2.84	2.28	32.98	1.35	7.75	3.56	8.01
Bra008011	45.59	33.61	39.29	17.35	54.51	76.59	118.87	124.42
Bra008542	0.39	0.18	0.22	0.03	16.49	0.25	0.91	0.97
Bra009511	1.28	0.61	1.02	2.27	4.47	1.51	2.04	1.44
Bra005033	14.64	3.71	2.79	0.11	116.28	7.68	10.51	18.21
Bra026474	82.88	107.4	68.29	61.93	14.21	36.48	47.99	46.96
Bra026572	1.02	1.63	1.96	0.94	0.88	13.78	1.39	3.92
Bra028009	0.66	2.04	1.15	0.2	1.02	1.51	3.3	1.6
Bra016616	0.11	0.05	0.08	0	5.98	31.49	80.77	60.57
Bra027520	3.72	3.62	4.32	4.5	1.03	1.3	1.98	1.6
Bra001567	0.99	1.6	3.69	1.99	2.74	14.91	10.02	8.25
Bra000090	35.86	45.16	54.23	16.29	43.13	42.08	47.82	66.72
Bra031107	0.07	0.02	0.05	0.02	18.81	13.32	4.86	7.1
Bra015592	1.44	1.66	4.65	5.18	1.97	6.64	7.12	5.23
Bra000937	7.93	21.07	55.2	7.8	3.23	25.53	49.02	51.92
Brassica_rapa_newGene_2416	0.02	0	0	0	8.52	14.81	26.46	19.61
Bra017193	28.51	17.95	7.91	0.73	14.47	5.88	4.5	2.91
Bra027357	13.76	23.28	93.2	49.87	13.18	40.85	74.97	82.64
Bra019002	54.03	49.03	60.21	63.93	103.2	230.82	113.89	202.78
Bra012261	3.95	3.34	1.29	0.11	8.18	2.75	3.37	2.37
Bra025159	9.55	5.19	3.25	6.14	9.51	116.46	88.13	79.21
Bra035102	1.2	0.12	0.38	0.2	4.16	12.3	4.86	5.89
Bra026412	5.87	13.11	10.71	24.66	3	6.05	5.47	3.86
Bra002975	2.25	0.88	0.69	1.42	8.57	4.26	2.7	3.49
Bra027586	4.77	11.6	24.62	8.57	2.59	36.08	46.76	72.26
Bra030423	22.54	58.43	41.22	38.34	5.06	24.11	11.93	12.44
Bra034120	25.63	47.33	53.79	45.9	29.1	54.2	80.56	76.33
Bra014922	4.02	1.31	1.48	3.28	2.76	0.4	1.42	0.88
Brassica_rapa_newGene_3106	4.47	3.99	13.94	2.47	9.93	21.63	27.14	34.59
Bra034069	3.43	4.37	12.76	3.37	7.26	11.59	20.59	19.11
Bra022861	3.35	3.31	8.36	1.43	4.11	7.59	7.79	9.37
Bra023846	2.78	1.42	0.56	1.88	2.31	3.01	3.73	2.63
Bra038885	1.18	1.84	0.83	0.92	1.66	0.24	0.33	0.06
Bra007860	49.51	59.95	41.84	37.27	44.1	80.58	65.61	66.11
Bra027351	39.95	8.32	43.21	9.04	78.97	7.46	12.42	24.84
Bra024604	71.76	120.96	107.32	84.39	30.65	58.67	47.01	53.09
Bra019169	0.65	0.41	0.27	0.19	30.13	4.49	12.36	7.14
Bra003566	5.98	19.01	11.55	1.67	5.06	10.15	13.19	14.09
Brassica_rapa_newGene_20675	0.25	0.09	0.1	0.77	3.12	1.06	1.38	0.65
Bra018116	28.07	26.56	73.84	24.45	25.31	37.85	37.6	45.1
Bra015415	0.14	0.1	0.15	1.7	0.82	2.36	3.34	2.7
Bra030910	8.93	0.8	0.57	0.54	151.48	1.36	2.08	2.95
Bra000508	366.27	751.38	527.07	102.42	281.64	672.07	851.8	736.96
Bra000548	66.81	113.35	170.26	43.43	21.77	179.75	506.68	450.97
Bra031983	0.86	0.8	0.92	2.86	1.74	3.17	2.45	3.39
Bra014702	271.13	175.88	226.38	24.41	342.1	65.58	226.87	162.78
Bra031168	8.96	4.44	3.76	15.46	27.74	4.32	2.11	2.57
Bra013922	25.05	118.37	157	20.05	126.01	270.44	509.49	473.6
Bra029961	3.06	1.51	1.56	2.82	1.49	0.84	0.47	0.41
Bra037475	8.39	2.99	2.15	14.94	10.76	5.25	2.71	3.28
Bra009235	23.83	29.22	49.5	38.08	2.63	64.89	13.92	33.53
Bra004856	6.64	2.84	3.38	11.75	7.54	2.51	2.56	1.99
Bra015639	9.61	7.68	6.66	35.79	47.64	24.13	13.11	10.15
Bra028584	5.03	7.56	5.49	7.2	4.7	8.96	11.34	9.25
Bra008132	145.74	326.47	332.29	191.13	161.61	328.67	615.19	429.86
Bra002715	1.89	1.56	0.93	1.29	3.12	5.26	3.14	3.38
Bra027759	0.67	0.39	0.44	3.51	3.96	1.18	1.19	1.42
Bra036412	1.69	1.15	0.27	0.72	4.13	0.29	0.22	0.48
Bra021455	14.66	7.44	3.47	0.19	7.31	2.43	1.6	1.24
Bra009585	57.05	45.38	42.8	62.59	29.96	16.91	9.49	8.77
Bra016284	3.21	2.12	2.85	7.33	0.65	6.44	1.01	2.09
Bra025892	27.25	30.79	28.88	7.13	21.5	6.9	24.37	21.55
Bra008245	4.12	4.39	3.75	5.9	4.68	0.86	0.95	0.7
Bra024562	13.22	2.13	0.8	1.67	25.67	4.7	1.9	1.21
Bra020399	19.33	5.63	3.07	7.1	21.34	1.08	1.13	0.76
Bra022128	1.35	1.7	2.95	1.27	4.16	8.41	12.21	14.63
Bra008301	2.85	2.76	2.53	2.12	3.46	0.97	2.8	2.04
Bra040812	5.58	2.39	0.69	1.09	9.32	0.21	0.22	0.45
Bra039035	68.65	96.33	124.81	49.59	40.16	77	85.84	99.61
Bra017364	0.36	0.58	0.48	0.35	14.43	7.71	8.14	5.13
Bra009822	9.19	1.53	0.93	9	8.6	0.8	0.41	0.64
Bra024046	0.98	0.21	0.38	0.89	1.46	0.66	1.11	0.47
Bra025406	25.17	11.17	14.74	8.67	67.85	23.63	21.6	22.84
Bra018913	0.68	0.23	0.33	1.88	1.08	0.13	0.52	0.29
Bra028878	0.98	2.69	12.81	8.39	5.99	12.11	14.83	14.42
Bra022654	30.08	24.07	17.14	71.57	2.41	0.65	1.12	0.47
Bra034609	18.9	26.13	30.01	40.2	4.5	12.05	8.03	10.94
Bra024499	22.98	49.19	88.54	20.49	24.56	36.19	56.47	82.1
Bra036542	7.18	11.84	14.9	10.91	6.47	39.69	21.78	25.51
Bra035235	106.4	31.65	70.2	1.04	124.83	53.24	239.71	121.66
Bra007468	9.45	4.31	3.45	7.06	28.25	8.34	8.23	6.29
Bra022837	44.7	145.21	87.99	92.87	10.43	70.49	30.84	39.78
Bra027653	2.52	0.82	0.58	0.27	9.83	4.64	2.98	2.31
Bra035673	20.72	42.05	83.35	54.28	83.32	108.25	193.15	153.31
Bra009626	47	97.37	80.75	24.89	8.51	20.65	24.35	28.63
Bra036406	5.75	3.86	3.57	8.05	21.5	8.32	7.13	6.19
Bra037027	0.04	0.02	0.02	0	11.3	3.66	3.96	4.35
Bra007185	3.06	10.65	24.89	14.31	2.13	44.78	79.22	60.38
Bra014170	0	0.04	0	0	11.41	23.1	23.44	24.82
Bra005208	52.67	60.66	66.2	36.8	5.55	9.63	12.16	14.82
Bra015513	16.31	16.58	20.17	1.51	22.71	34.89	66.8	54.79
Bra004474	15.47	2.88	4.38	0.35	210.46	2.62	6.45	9.77
Bra009697	24.82	32.77	12.95	34.11	8	10.71	6.3	7.11
Bra033976	2.32	4.2	8.11	9.8	2.18	7.15	14.55	12.44
Bra036640	102.23	53.62	90.5	18.27	10.48	96.71	76.12	76.73
Bra020750	5.05	2.55	2.83	10.99	9.18	3.04	2.62	2.33
Bra017464	97.91	162.33	162.98	35.17	57.78	202.05	242.8	269.08
Bra040974	7.23	3.76	1.83	10.1	2.9	1.77	0.42	0.94
Bra010127	14.25	36.19	29.82	6.66	8.07	12.68	16.82	13.31
Bra039195	0.58	1.53	2.13	3.9	6.04	4.17	9.67	6.34
Bra016129	8.58	7.47	7.27	4.42	7.57	2.32	3.29	3.28
Bra005777	1.74	1.07	0.56	2.27	1.15	2.2	0.09	0.21
Bra034078	7.59	4.83	4.09	17.57	11.7	3.36	3.66	2.4
Bra030999	0.02	0.05	0.12	0	0.52	0.58	1.27	0.71
Bra026606	63.72	166.35	197.28	34.08	49.62	174.47	220.33	232.07
Bra028733	0.29	0.21	0.26	1.85	0.4	1.74	2.71	3.86
Bra018922	6.91	2.19	2.61	9.34	18.88	2.99	2.31	1.59
Bra031880	0.62	2.25	5.46	0.68	6.89	15.87	30.29	41.2
Bra028169	5.51	9.52	14.07	22.96	4.46	20.64	21.64	30.91
Bra026838	10.09	13.72	22.96	13.85	4.38	17.87	20.72	20.74
Bra033167	2.32	1.94	1.38	6.07	0.99	0.1	0.21	0.28
Bra018655	0	0.16	0.76	0.49	0.41	0.43	1.04	1.58
Bra027708	42.19	45.3	49.64	15.6	20.34	20.4	28.32	29.98
Bra031813	5.22	0.07	0.1	5.29	13.42	7.88	3.52	3.85
Bra023130	7.24	13.37	27.13	9.03	6.6	18.18	30.45	30.34
Bra011320	4.75	9.01	12.41	2.85	3.72	6.86	7.23	7.61
Bra018113	12.87	17.88	31.46	15.93	7.75	22.27	31.99	38.24
Bra037297	2.85	1.66	2.51	6.29	4.7	1.54	1.88	1.55
Bra029700	123.06	73.34	79.4	164.47	146.42	14.7	29.55	22.76
Bra022576	9.13	19.02	17.42	6.14	2.33	32.58	12.64	28.9
Bra020643	405.3	174.62	209.23	130.16	86.71	55.2	28.34	45.35
Bra008157	45.47	62.24	42.64	182.22	20.66	8.27	10.11	4.54
Bra028858	0.12	0.22	0.47	0.12	0.92	0.65	2.25	0.73
Bra003504	12.21	7.31	5.66	12.65	3.65	2.56	1.1	1.75
Bra015636	6.28	4.64	3.94	2.79	22.78	12.77	8.39	8.18
Bra000112	9.52	3.53	2.49	6.26	5.66	2.52	2.44	1.89
Bra018953	9.4	20.21	32.79	25.03	4.54	67	38.74	42.71
Bra037283	18.27	30.43	13.03	18.95	21.31	4.66	11.32	12.57
Bra036195	5.8	2.9	3.65	16.5	18.27	5.1	6.87	3.86
Bra028651	9.54	6.63	6.94	13.31	13.38	4.66	4.89	4.72
Bra011536	9.87	13.54	14.57	10.14	11.16	14.51	26.41	21.69
Bra040022	3.15	1.38	1.22	4.3	2.39	1.28	1.25	0.65
Bra029193	78.12	67.18	60.92	54.67	35.89	93.48	66.31	92.7
Bra012233	0.14	0.03	0.03	0.29	7.03	1.49	2.15	1.85
Bra030984	1.68	0.75	1.35	0.26	2.73	3.3	3.37	4.81
Bra015280	36.1	38.84	56.26	39.21	22.65	45.31	44.13	53.83
Bra001875	108	53.9	45.53	3.01	10.62	2.64	3.26	2.06
Bra007108	20.99	19.2	13.39	23.61	18.18	36.94	26.52	38.47
Bra005373	22.72	21.18	18.19	19.43	34.39	116.61	69.58	93.05
Bra024990	15.28	10.85	9.68	30.19	9.93	2.53	3.3	2.67
Bra007864	0	0.01	0.13	7.9	3.96	0.2	0.35	0.41
Bra013427	0.74	0.86	0.88	0.77	0.53	2.03	1.96	2.15
Bra008922	15.76	30.47	25.45	17.75	6.35	18.33	12.59	23.73
Bra026795	42.89	103.87	143.32	34.14	40.5	141.17	296	236.97
Bra007841	233.04	176.92	245.89	90.01	121.03	211.1	242.87	250.91
Bra024336	88.53	232.27	454.69	99.33	96.54	100.67	237.97	183.76
Brassica_rapa_newGene_2589	0	0	0	0	1.6	2.64	1.47	1.36
Bra027377	277.97	224.14	189.17	73.8	96.75	306.71	241.2	261.96
Bra031533	0.86	0.18	0.25	1.69	17.83	4.68	2.12	2.22
Bra001376	20.42	16.2	7.52	18.57	21.35	13.42	4.87	4.78
Bra003588	301.74	522.13	287.76	75.9	125.01	276.43	373.68	392.55
Bra013697	15.1	5.97	11.7	22.39	6.76	2.23	3.44	3.51
Bra010125	12.4	6.98	3.98	5.96	11.8	3.1	2.71	2.79
Bra003582	0.27	0.07	0.14	2.68	4.73	0.37	0.3	0.18
Bra029109	15.04	36.92	133.4	5.56	3.74	19.28	69.56	75.27
Bra000102	7.4	32.92	23.84	61.19	34.59	107.24	71.44	74.81
Bra035790	11.56	24.75	19.37	6.28	0.09	11.47	7.21	7.81
Bra037277	20.5	21.14	21.02	17.17	45.15	121.68	76.06	91.8
Bra022510	3.26	2.83	1.8	5.8	7.89	2.71	1.91	1.25
Bra009281	23.51	24.49	17	9.98	39.82	13.16	16.14	13.19
Bra027070	3.24	3.71	2.63	10.47	6.78	3.01	3	2.29
Bra023707	43.34	19.51	28.21	77.62	42.25	19.51	9.12	18.54
Bra009259	16.54	13.29	4.5	0.17	12.14	5	2.64	2.4
Bra011349	1.67	2.58	4.39	15.5	13.4	9.18	6.94	3.58
Bra007934	63.87	45.22	38.46	16.63	77.54	29.85	23.33	25.25
Bra036465	0.01	0	0	0.02	0.57	0.67	0.94	1.27
Bra018123	2.05	0.91	1	5.18	2.63	0.63	0.66	0.39
Bra038673	1.82	3.57	3.51	0.37	1.84	2.29	3.01	3.11
Bra036110	23.09	9.32	6.1	7.83	34.54	13.89	12.05	13.01
Bra004056	15.07	10.87	12.7	27.86	21.33	7.94	10.18	6.66
Bra021934	0.1	0.19	0.58	0.05	0	0.61	0.87	1.15
Bra001623	0.19	0.29	0.43	0.09	0.44	0.97	1.01	3.12
Bra028893	77.28	52.07	50.59	25.62	14.84	104.2	97.59	92.15
Bra011448	3.12	0.94	0.61	3.51	2.36	0.4	0.45	0.44
Bra039514	30.19	14.59	5.77	10.8	7.45	3.86	0.67	1.42
Bra028803	0.41	0.49	8.32	0	6.64	9.9	1.99	24.63
Bra030232	5.22	3.38	3.32	17.44	15.82	3.54	4.28	3.22
Bra013738	9.11	1.29	1.4	0.12	61.85	6.54	11.85	7.22
Bra037829	0.02	0.14	0.53	0	0.25	0.73	0.89	0.83
Bra007006	2.9	2.06	1.03	1.19	1.7	0.46	0.5	0.32
Bra013457	3.78	3.18	4.34	7.73	2.3	0.89	0.69	0.57
Bra037124	12.92	11.53	13.71	14.55	10.79	76.38	24.75	35.94
Bra027531	199.43	230.86	122.71	24.45	86.49	584.53	189.78	244.47
Bra041046	12.85	37.11	46.61	214.87	16.05	43.21	82.79	66.59
Bra003605	1.67	1	0.78	2	36.68	12.34	17.11	15.09
Bra009584	156.82	228.03	131.63	170.96	44.2	61.95	47.16	0.56
Bra009765	0.67	0.45	0.83	1.81	0.81	1.06	1.85	2
Bra017132	4.7	13.37	32.29	1.67	0.55	64.42	92.3	118.74
Bra001053	0	0.06	0.45	1.95	0.84	1.7	2.2	1.26
Bra027633	3.21	6.36	5.75	8.17	10.42	3.11	0.61	1.71
Bra002753	1.3	4.58	4.29	10.89	1.35	1.84	3.75	3.27
Bra040159	79.08	97.7	98.85	62.87	130.24	329.44	325.89	285.11
Bra014266	10.91	14.85	13.2	11.83	11.18	19.24	18.77	17.33
Bra029039	30.91	28.53	67.35	4.19	1.03	74.23	161.85	132.74
Bra011438	195.87	28.8	49.16	4.2	569.57	41.84	70.58	92.35
Bra034845	103.43	72.22	50.85	17.26	79.82	10.4	11.15	12.22
Bra019730	0.16	0.79	7.57	0.68	0.2	1.7	1.99	4.55
Bra021377	162.08	184.6	109.03	43.08	52.55	219.1	128.44	141.37
Bra012268	3.87	15.7	89.93	44.9	4.63	11.83	28.56	22.28
Bra006749	3.81	6.05	2.56	0.57	1.13	0.99	0.3	0.44
Bra023619	11.15	6.51	3.77	0.48	9.85	0.35	0.34	0.81
Bra001064	44.03	31.8	62.98	48.14	47.33	46.9	76.67	83.12
Bra033290	21.91	7.04	5.02	0.25	88.7	3.61	10.51	8.73
Bra033148	196.93	106.87	74.04	0.93	252.38	88.61	104.01	81.28
Bra021721	2.66	3.35	3.75	3.63	3.85	12.66	12.53	14.43
Bra019897	9.18	2.35	3.57	7.38	10.84	2.21	3.3	2.03
Bra011671	75.65	111.37	109.78	15.62	74.47	181.62	278.36	321.11
Bra018328	11.82	7.36	3.54	0.1	7.96	2.59	2.63	1.78
Bra005395	4.15	0.82	0.32	0.78	6.43	1.56	1.06	1.12
Bra011966	1.59	1.25	0.88	2.18	0.93	0.31	0.22	0.22
Bra012789	1.54	4.65	19.81	2.25	1.57	7.04	10.64	17.53
Bra024448	1.85	12.3	28.81	7.64	4.04	0.92	1.97	1.74
Bra016934	458.8	750.5	982.95	365.15	717.63	1442.29	1898.29	1857.8
Bra013763	2.84	20	9.63	4.09	0.33	12.1	2.01	9.05
Bra041029	0.5	0.78	1.23	0.59	2.83	4.04	2.34	3.3
Bra036628	0.05	0.47	0.34	1.08	2.87	4.34	5.3	4.36
Bra024637	2.25	1.3	0.51	0.91	26.34	1.04	1.82	0.86
Bra014823	25.33	18.77	21.39	40.31	28.83	11.88	10.48	9.75
Bra002174	17.07	17.89	21.87	10.69	13.82	19.46	17.51	19.11
Bra017126	9.11	19	32.47	9.49	1.01	10.5	15.6	17.83
Brassica_rapa_newGene_6393	0.01	0	0	0	18.24	7.9	5.84	6.46
Bra023957	1.69	0.8	0.9	4.32	7.76	2.36	1.28	1.65
Bra015663	3.41	2.73	2.53	8.05	3.78	1.22	1.9	1.14
Bra023751	2.81	1.84	1.8	4.9	4.51	2.16	1.08	1.08
Bra014608	0	0	0.01	0	0.86	3.24	7.23	6.79
Bra027098	0.7	1.09	1.47	0.03	0.07	0.26	0.71	0.64
Bra039122	19.56	17.71	33.28	21.23	31.66	46.14	39.74	47.12
Bra031763	62.27	187.97	276.01	64.39	35.14	138.41	179.31	172.1
Bra002079	45.48	97.33	108.15	56.45	22.72	68.97	76.42	86.18
Bra030029	6.41	9.77	13.95	15.58	0.51	1.56	2.11	2.62
Bra000657	31.68	46.01	92.83	28.22	13.64	70.31	63.14	78.76
Bra008901	2.75	0.72	0.55	3.92	8.21	0.9	0.57	0.53
Bra025190	1.48	4.68	8.73	12.63	0.27	0.53	1.98	0.96
Brassica_rapa_newGene_27747	9.22	15.47	5.41	8.75	3.42	5.52	3.79	4.51
Bra000299	53.46	49.9	45.87	9.7	71.48	95.05	102.11	119.23
Bra001068	21.51	0.98	1.89	0.25	72.03	4.05	7.47	6.42
Bra020484	0.05	0.01	0	0.03	12.45	2.63	0.82	2.06
Brassica_rapa_newGene_12711	2.97	2.13	0.78	0.04	1.79	0.45	0.15	0.16
Bra006082	57.16	86.07	27.5	37.91	78.64	31.87	39.78	36.81
Bra003212	50.44	40.92	67.36	19.29	29.35	88.19	90.78	85.67
Bra031169	6.24	1.08	2.02	5.47	21.65	1.46	1.4	1.07
Bra000713	25.32	54.45	65.37	5.64	6.86	17.78	15.77	36.32
Bra000282	2.19	6.01	19.49	10.1	1.56	2.08	3.2	3.4
Bra004615	3.84	2.17	4.03	22.71	11.05	25.36	6.25	13.15
Bra010777	16.31	14.65	22.64	19.4	9.36	43.83	45.56	35.96
Bra011986	19.57	25.5	15.44	7.3	11.55	22.38	12.25	17.13
Bra024600	108.68	82.02	142.31	75.3	61.61	161.49	85.37	125.66
Bra015630	12.41	28.1	12.04	12.04	16.8	67.25	33.53	37.86
Bra031896	56.62	176.69	260.22	122.62	39.86	115.71	228.79	203.73
Bra035421	1.1	0.46	0.45	1.98	0.64	0.13	0.12	0.11
Bra024571	1.12	0.73	1.08	0.42	1.99	2.79	3.29	3.71
Bra002317	0	0.01	0	0	5.81	3.94	2.13	2.42
Bra021618	8.08	15.94	21.56	4.19	3.91	10.01	5.27	7.69
Bra040277	1.89	0.77	1.81	6.15	2.25	0.98	1.05	0.51
Bra005365	36.51	48.48	50.16	20.54	9.45	20.7	22.31	19.53
Bra039945	1.85	5.73	2.01	0.94	0.5	1.21	1.63	1.96
Bra024638	4.27	6	5.13	4.57	11.18	11.05	18.6	17.91
Bra016223	27.06	27.8	27.49	34.92	19.7	62.46	38.76	48.35
Bra039405	0.75	2.69	0.83	0.23	1.06	4.46	2.42	8.26
Bra031597	5.26	3.65	10.36	5.87	1.58	19.22	8.25	6.89
Bra026232	4.54	4.81	3.28	8.68	7.1	3.31	2.17	1.53
Brassica_rapa_newGene_15583	0.03	0	0.04	0	9.17	6.94	2.38	3.79
Bra013522	9.33	35.46	46.91	15.2	3.81	34.88	45.9	61.58
Bra032401	0.8	0.33	0.42	1.41	2.01	0.39	0.61	0.35
Bra011396	3.67	2.32	2.44	1.74	3.17	3.86	5.05	5.18
Bra018944	29.78	41.12	53.86	2.81	18.56	66.3	59.49	67.16
Bra002285	0.24	0.24	0.18	0.05	0.17	5.4	7.98	9.22
Bra004090	29	10.28	10.48	35.67	104.46	4.99	5.28	5.38
Bra026182	58.98	30.09	69.14	7.48	33.22	91.21	71.5	95.84
Bra039993	20.21	11.56	3.64	9.53	5.49	1.98	0.88	0.95
Bra024675	2.88	1.45	2.39	2	8.74	35.08	19.47	23.52
Bra034996	52.94	73.23	117.87	44.25	65.48	104.13	160.36	173.52
Bra033249	23.26	12.67	7.15	2.47	23.53	50.32	43.88	41.08
Bra007909	5.96	8.3	28.34	12.46	9.31	31.75	53.96	59.42
Bra019645	60.38	56.63	61.56	51.78	101.55	140.83	137.85	170.04
Bra038432	6.65	3.13	1.98	2.47	3.57	7.94	5.05	16.9
Bra034189	3.4	1.54	1.14	0.54	1.83	3.39	1.71	1.33
Bra003524	5.41	1.83	3.22	5.03	2.42	0.92	0.47	0.08
Bra024418	10.61	6.56	6.99	13.42	12.73	5.52	5.9	4.11
Bra034344	104.46	16.57	5.42	4.11	274.81	3.74	9.78	1.78
Bra009332	9.16	15.03	24.05	6.1	10.14	23.02	24.55	31.17
Bra001293	1.34	1.03	3.93	0.25	0.34	4.39	14.05	16.37
Bra009306	11.13	6.16	6.13	6.89	6.8	9.81	9.2	11.74
Bra013797	272.53	449.45	556.34	101.71	128.92	254.46	358.52	404.56
Bra007485	17.65	38.37	33.3	9.52	24.54	49.18	51.51	46.43
Bra012586	5.51	2.8	1.64	4.1	3.58	0.85	1.66	1.05
Bra039844	5.46	4.14	5.49	24.18	6.39	1.94	3.51	1.55
Brassica_rapa_newGene_26387	10.25	13.18	38.67	18.53	35.02	35.44	80.39	58.13
Bra002226	0.54	0.37	0.95	1.15	1.21	2.47	2.81	4.14
Bra039938	20.53	10.38	6.79	19.13	13.22	5.51	4.14	3.3
Bra013517	4.94	1.58	1.16	10.02	5.2	1.73	0.87	0.9
Bra018428	12.33	15.64	35.29	10.15	15.29	32.93	41.05	40.62
Bra000141	17.95	36.41	65.85	19.84	8.9	59.87	101	103.32
Bra023267	39.39	8.56	24.16	4.69	102.21	14.02	28.15	20.2
Bra015844	1.76	0.55	1.35	3.59	2.33	0.45	0.62	0.25
Bra024890	14.45	18.39	31.38	18.4	4.56	27.18	53.02	35.68
Bra009659	6.6	3.99	3.7	5.75	21.57	7.55	6.1	6.24
Bra017789	0.87	6.12	5.57	3.35	0.58	14.38	1.88	4.74
Brassica_rapa_newGene_20112	12.16	27.98	11.03	0.31	56.06	8.81	14.97	11.03
Bra005620	3.9	1.42	1.07	2.12	22.52	3.4	5.42	5.47
Bra009095	2.87	5.55	3.82	8.1	0.76	0.64	1.64	1.06
Bra017685	24.99	41.31	37.59	10.84	21.52	29.96	54.42	38.97
Bra031746	5.64	4.48	3.88	7.04	3.21	1.47	0.78	0.86
Bra019706	6.01	4.25	2.74	6.44	5.96	0.38	0.36	0.35
Bra034861	0.3	1.02	2.92	0.23	0.4	3.4	6.47	8.69
Bra001284	1.54	1.01	0.93	0.44	0.56	1.13	1.51	1.33
Bra029821	3.43	2.08	0.75	4.21	12.81	0.9	1.82	0.63
Bra016255	0.8	2.74	3.08	1.4	7.49	24.6	35.11	28.91
Bra012074	6.1	3.93	3.93	13.9	9.03	1.11	1.38	1.35
Bra025438	20.94	18.39	14.75	15.36	8.97	36.62	29.94	25.45
Bra019282	2.77	10.73	9.94	4.67	29.7	40.71	44.87	42.48
Bra013211	12.84	4.49	4.26	17.36	20.21	6.5	4.06	4.42
Bra006248	4.68	1.76	2.92	12.72	9.72	4.4	2.71	1.55
Bra038346	0.56	1.56	3.48	3.51	2.33	8.25	5.12	7.77
Bra036260	10.22	16.13	43	50.67	4.24	6.07	16.64	38.74
Bra020895	4.2	4.72	4.9	3.66	6.19	8.64	8.13	9.75
Bra023097	0	0	0	0	2.92	4.55	5.6	5.22
Bra025654	69.3	43.95	44.02	25.56	470.54	49.81	95.9	82.29
Bra004444	8.15	4.16	3.84	10.02	6.28	3.12	2.16	1.98
Bra034240	14.4	9.31	8.23	17.1	15.82	8.27	6.94	5.23
Bra015223	4.88	2.19	3.26	4.49	29.96	5.58	5.98	5.69
Bra040093	76.37	55.08	70.25	77.42	85.88	97.79	99.6	130.5
Bra034466	68.37	38.05	29.52	14.44	48.5	0.98	1.82	1.14
Bra021487	2.2	1.05	0.33	8.07	4.13	3.62	1.73	1.31
Bra040610	4.54	5.84	15.41	6.76	10.96	23.92	14.47	24.03
Bra019866	40.35	20.78	48.94	17.13	28.95	56.97	57.05	51.63
Bra001709	2.82	5.39	5.47	3.51	5.89	8.01	11.81	9.69
Bra033057	11.08	1.79	0.29	0.64	19.9	4.6	2.27	2.24
Bra002280	78	97.98	113.51	44.04	16.67	124.71	103.97	110.95
Bra021958	2.93	1.84	1.84	3.5	3.01	1.16	1.17	0.67
Bra009953	334.71	439.75	399.64	107.27	140.4	298.58	351.37	356.18
Bra027185	6.66	4	4.65	35.64	11.24	2.01	2.43	1.46
Bra028489	12.1	4.84	2.83	3.7	19.01	2	3.09	1.93
Bra007377	0.61	1.27	2.79	0.08	2.51	3.22	4.14	5.3
Bra022847	44.57	103.67	222.6	58.22	36.39	84.18	157.46	158.28
Bra022000	3.15	1.49	1.23	7.05	3.23	1.52	1.13	0.87
Bra039205	58.47	27.68	12.6	0.66	52.69	21.87	8.82	10.47
Bra014487	14.64	17.86	26.01	22.95	32.19	41.9	46	49.27
Bra010405	2.21	1.92	3.21	0.45	0.37	1.83	0.92	3.64
Bra004968	2.17	1.24	1	0.44	10.66	3.56	2.37	2.17
Bra040870	187.68	862.01	492.31	331.98	111.94	1340.24	861.38	1106.8
Bra035028	10.92	12.04	16.57	8.32	5.83	18.18	15.06	17.9
Bra037828	12.32	16.35	43.46	8.17	11.38	53.03	64.25	70.12
Bra021715	22.87	9.61	7.52	19.87	16.93	7.34	4.76	4.14
Bra040706	5.02	2.67	1.63	5.43	10.66	5.12	3.34	2.83
Bra040271	25.5	13.53	13.06	25.87	17.37	8.28	6.47	5.56
Bra034772	1.62	2.02	2.75	2.72	2.76	5.42	3.7	4.46
Bra002101	5.05	4.89	4.76	9.1	8.16	2.89	3.47	2.63
Bra008302	6.89	12.23	28.01	36.67	13.62	5.19	7.73	6.76
Bra026489	29.14	54.49	41.84	25.62	29.22	69.09	82.41	77.46
Bra033122	57.15	45.65	69.05	34.1	65.03	79.65	89.13	107.03
Bra026672	7.53	8.63	9.62	56.78	5.6	31.73	7.1	15.96
Bra013230	0	0	0	0	0.45	25.73	7.5	9.71
Bra002244	4.55	5.95	2	12.87	25.82	12.15	8.27	8.39
Bra017629	9.39	7.11	5.21	6.45	5.93	3.26	1.75	1.42
Bra020696	121.27	23.75	58.94	103.89	16.84	3.96	5.09	3.53
Bra002152	18.2	27.87	37.44	31.76	19.84	42.05	28.8	38.84
Brassica_rapa_newGene_7444	3.06	2.53	1.63	6.11	1.95	0.62	0.68	0.78
Bra018088	20.16	42.24	54.35	20.9	21.74	50.6	61.28	58.83
Bra030233	3.13	4.31	4.1	1	0.2	1.53	1.82	1.74
Bra019995	1.13	2.25	8.85	1.35	0.67	1.28	2.41	3.05
Bra023481	79.37	270.55	314.33	96.9	46.4	162.82	249.35	350.57
Bra018157	0.79	11.75	11.99	10.38	5.97	40.97	43.89	64.98
Bra036892	4.28	2.33	1.4	9.02	10.64	4.92	3.27	3.24
Bra019870	173.76	328.12	388.65	136.51	94.69	534.4	321.6	400.43
Bra013480	13.19	19.18	5.59	15.13	2.1	5.87	1.97	2.62
Bra006695	11.49	11.65	14.63	7.21	6.63	14.5	18.02	16.35
Bra004167	2.9	1.87	0.56	0.73	3.55	0.43	0.36	0.18
Bra037284	5.06	3.44	2.13	4.91	12.56	5.56	4.53	5.22
Bra030991	47.84	45.54	44.85	31.73	42.52	60.91	64.49	64.69
Brassica_rapa_newGene_12017	0	0	0	0	28.76	10.59	8.97	9.59
Bra025998	12.19	31.98	52.73	48.75	20.75	54.17	172.88	126.16
Brassica_rapa_newGene_13975	0.31	0.38	1.13	0.07	21.53	5.84	19.21	20.43
Bra023998	101.32	236.6	266.78	103.52	235.96	252.85	349.91	367.42
Bra025668	57.8	109.09	104.48	41.74	6.58	8.01	20.98	14.73
Bra029458	0.7	0.98	8.31	0.07	15.57	12.24	30.88	22.82
Bra011700	18.64	25.14	18.11	5.45	11.16	1.34	3.71	2.17
Bra007692	13.5	11.73	5.11	4.42	22.76	5.27	6.01	5.78
Bra004379	86.48	60.46	45.36	26.63	171.54	74.39	55.71	58.99
Bra007145	3.94	7.73	13.32	6.24	1.84	0.94	3.95	4.26
Bra005070	1.16	2.62	1.76	3.15	2.36	6.16	7.47	9.11
Bra011778	4.65	8.02	9.73	9.86	1.26	1.77	2.79	2.39
Brassica_rapa_newGene_12558	0.69	0.42	0.81	2.42	15.76	5.48	3.5	4.07
Bra004334	14.69	2.43	1.44	0.08	27.77	0.88	2.4	1.32
Bra017138	2.46	2.35	1.53	4.86	9.02	1.55	1.34	1.14
Bra004873	19.07	19.02	18.56	5.77	16.86	5.7	22.94	15.37
Bra008887	32.02	21.69	13.26	35.84	34.66	12.54	12.35	8.85
Bra020800	4.35	3.11	1.6	2.34	13.26	7.64	4.62	3.6
Bra035339	0	0.01	0.02	0	5.48	19.43	12.08	9.69
Bra034452	7.3	10.49	8.25	18.78	1.95	0.53	0.6	0.49
Bra008613	1.53	0.42	0.52	1.84	1.51	0.33	0.39	0.31
Bra020386	8.58	8.72	15	2.76	1.35	2.47	3.46	2.81
Bra035897	9.06	11.06	2.31	66.89	2.68	25.1	7.07	8.82
Bra000269	56.51	43.73	15.61	54.22	32.53	6.43	1.22	3.16
Bra017092	2.52	1.73	1.7	4.02	10.43	3.86	4.11	3.54
Bra024471	39.01	8.95	4.65	0.31	91.32	34.43	11.38	12.4
Bra032520	16.63	11.34	17.35	12.8	73.39	41.23	30.37	24.93
Bra037477	7.25	3.49	4.04	3.21	66.92	0.49	0.87	1.43
Bra024012	18.24	8.11	9.85	20.36	11.49	3.77	4.09	3.3
Brassica_rapa_newGene_14646	7.53	2.6	1.42	1.37	12.91	1.19	0.69	0.91
Bra028037	0.33	0.11	0.06	0.12	0.35	0.31	1.5	0.84
Bra032511	34.14	42.43	64.93	47.48	38.43	56.81	61.79	66.46
Bra002693	6.71	5.04	4.89	2.59	1.76	5.2	6.37	6.51
Bra020921	8.34	5.8	4.99	0.09	32.53	2.17	1.66	1.98
Bra041053	0.85	0.54	1.31	1.09	2.6	2.11	4.7	1.81
Bra019200	24.58	5.41	1.57	1.91	37.57	1.89	2.98	2.35
Bra037863	2.86	2.05	1.39	6.66	0.59	0.36	0.07	0.25
Bra014201	11.67	4.13	4.82	8.1	8.27	0.56	1.48	1.05
Bra020459	1.25	0.62	0.72	0.34	1.93	3.92	7.15	6.46
Bra006162	2.4	0.6	0.58	1.99	1.99	0.3	0.26	0.23
Brassica_rapa_newGene_8080	0	0	0	0	3.42	2.88	1.23	1.68
Bra027406	17.25	16.46	20.46	31.41	30.92	48.38	32.23	36.89
Bra012480	25.59	30.45	43.71	7.63	7.39	20.7	33.92	27.85
Bra008226	0	0	0	0	0	1.25	4.1	2.55
Bra026797	178.23	124.04	172.82	14.49	170.37	437.15	403.72	530.48
Bra011468	52.75	16.64	43.87	27.45	40.16	65.11	38.97	53.51
Bra029871	1.82	0.6	0.71	1.29	1.32	0.34	0.36	0.19
Bra015903	7.22	3.11	2.41	11.64	5.3	2.05	1.67	1.73
Bra011496	18.57	57.41	69.37	48.13	40.54	92.63	133.03	160.68
Bra009488	7.03	5.57	4.34	10.98	5.2	2.53	1.96	1.15
Bra014326	1.76	0.5	0.48	8.46	2.36	0.75	0.74	0.45
Bra021740	0.73	0.15	0.43	2.57	15.34	1.6	1.82	1.36
Bra013540	49.29	33.63	26.49	63.22	47.17	20.56	18.39	12.86
Bra022146	8.25	6.74	8.71	17.38	10.11	4.34	4.66	3.42
Bra004389	206.62	35.96	13.4	22.35	426.21	12.79	29.39	16.77
Bra020200	6.58	10.03	12.97	6.6	2.25	5.95	9	8.78
Bra011469	16.61	9.45	8.63	41.09	5.92	3.06	2.77	2.02
Bra038677	179.42	334.2	322.75	98.04	37.53	140.56	144.6	186.89
Bra005987	30.17	49.75	133.03	62.41	32.44	293.48	232.03	340.83
Bra037050	11.86	8.2	7.98	17.55	8.05	2.85	3.66	2.93
Bra011066	4.77	2.14	4.42	0.16	0.41	2.24	3.03	3.71
Bra015861	0.4	0.35	0.74	2.01	1.25	5.49	1.38	2.21
Bra011068	6.79	6.62	12.28	2.74	14.38	17.68	15	22.77
Bra024843	35.22	17.04	9.61	5	82.43	28.31	21.42	18.87
Bra025986	48.76	58.74	65.9	54.87	58.11	105.14	84.75	107.37
Bra033008	0.96	1.74	1.54	7.76	2.3	6.28	3.85	4.93
Bra027248	18.77	21.2	14.71	41.29	23.57	10.62	8.37	6.91
Bra022138	33.74	17.23	9.3	1.94	33.6	4	6.28	4.21
Bra013045	9.16	7.34	10.11	11.61	4.98	16.82	13.08	14.94
Bra016068	7.62	0.76	1.08	1.23	21.83	2.29	2.94	2.6
Bra000406	0.1	1.2	3.7	0.4	0.29	1.25	1.73	3.18
Bra007248	11.48	6.82	4.56	12.82	18.27	4.58	3.64	2.7
Bra027635	3.27	1.45	1.91	4.03	4.38	2.2	1.17	0.99
Bra020297	23.13	27.1	79.65	46.75	42.27	43.4	92.15	69.6
Bra014320	17.09	12.47	15.91	37.53	21.1	33.71	23.81	30.07
Bra028485	16.96	29.1	76.42	31.1	24.63	90.96	131.22	207.19
Bra019459	7.8	8.58	2.85	0.29	8.19	12.27	18.44	17.42
Bra011699	4.07	3.43	14.11	19.03	3.93	28.86	17.86	19.12
Brassica_rapa_newGene_2535	12.17	6.69	21.3	18.3	38.68	0.55	2.24	3.13
Bra001590	0.3	0.55	1.72	1.82	0.34	1.73	1.36	2.16
Brassica_rapa_newGene_26201	10.5	9.96	8.2	25.31	13.06	4.58	4.31	3.28
Bra028635	12.48	39.43	32.01	93.28	4.49	10.88	11.58	16.2
Bra004340	4.51	1.47	0.99	5.05	4.04	1.07	1	0.86
Bra014321	8.13	4.81	3.51	9.29	10.04	3.32	2.07	1.66
Bra010895	43.74	22.19	70.01	6.27	92.06	171.18	84.27	171.57
Bra013419	0.48	1.82	48.77	0.02	2.69	2.37	5.35	3.61
Bra027243	361.08	542.43	641.86	469.79	624.98	1300.72	766.26	1183.95
Bra012978	103.87	154.68	270.41	138.55	84.45	174.2	192.15	235.01
Bra011151	3.35	1.03	1.26	0.07	1.34	3.13	4.67	4.28
Bra017956	5.35	2.27	1.78	0.81	5.38	8.39	4.9	5.1
Bra025996	10.36	12.54	19.21	19.97	6.37	7.34	10.2	9.69
Bra016447	28.96	35.93	24.83	22.68	16.61	12.41	5.53	5.08
Bra020401	6.77	12.8	9.79	8.48	5.11	7.37	6.45	7.92
Brassica_rapa_newGene_21593	4.46	7.32	8.64	16.85	10.21	24	18.09	22.84
Bra034308	26.73	7.76	7.11	13.39	21.66	4.28	4.32	3.62
Bra010534	1.09	1.71	1.03	15.53	4.02	10.11	3.93	4.92
Bra017599	4.77	9.2	27.61	2.08	7.09	15.2	22.88	33.26
Bra031152	16.45	22.7	25.84	3.5	8.82	25.87	60.35	38.86
Bra032288	24.63	9.74	1.71	0.51	82.18	10.1	12.8	4.77
Bra031382	11.5	20.87	23.91	11.96	47.23	46.45	66.02	63.86
Bra036918	32.4	9.12	9.15	17.01	53.96	19.37	14.03	14.46
Bra034295	44.24	47.86	37.68	28.07	54.4	16.3	43.41	29.1
Bra037569	5.24	10.71	10.9	5.89	6.88	13.38	21.38	20.26
Bra034640	55.36	29.4	22.55	1.49	266.84	23.78	41.16	30.52
Bra034219	40.11	26.93	26.76	25.75	27.83	9.66	14.93	7.74
Bra035150	272.48	676.24	886.79	191.79	59.39	713.47	1079.71	1273.87
Bra035649	77.08	78.7	53.29	157.76	114.27	493.06	250.14	376.74
Bra001982	18.15	10.16	8.19	29.88	22.07	8.32	7.39	5.25
Bra019954	0.47	4.98	14.36	0.98	1.02	18.39	15.71	23.46
Bra026268	32.96	15.07	17.73	13.51	12.83	22.2	19.19	20.5
Bra002436	15.01	23.31	70.21	34.35	39.57	44.23	124.33	91.61
Bra034853	158.34	130.92	103.2	116.4	113.9	338.11	63.27	193.47
Bra004835	27.7	87.81	53.49	29.07	18.49	89.16	47.48	70.68
Bra003135	20.36	15.01	11.94	1.2	10.54	16.03	41.76	35.23
Bra000807	0.24	0.11	0.11	0.03	0.84	0.47	1.52	0.71
Bra039055	7.71	10.43	7.82	12.24	8.39	12.25	8.37	13.63
Bra019697	23.34	23.11	24.21	13.1	16.08	33.9	28.02	32.52
Bra007505	0.57	2.95	16.72	0.68	2.18	7.39	6.48	11.1
Bra020159	33.22	43.41	30.01	39.32	54.56	173.87	76.47	130.62
Bra002204	0.41	0.23	0.89	0.03	5.05	1.23	1.82	1.27
Bra030918	6.39	9.88	31.03	15.72	6.4	70.03	62.06	86.01
Bra039753	0.31	0.08	0.08	0.12	2.23	0.54	0.68	0.46
Bra001056	17.75	17.49	17.03	30.52	4.63	14.72	6.67	11.83
Bra009410	45.44	53.43	62.07	20.63	23.27	66.56	72.93	82.54
Bra023398	117.13	144.43	113.07	72.98	55.91	153.18	216.54	221.75
Brassica_rapa_newGene_12272	8.16	2.92	6.35	7.81	2.45	0.47	0.42	0.36
Bra006391	0.82	0.64	0.46	5.98	2.28	0.27	0.31	0.31
Bra000158	316.88	512.48	347.24	132.59	290.54	554.52	452.69	600.97
Bra026494	11.38	9.55	6.14	1.66	4.45	1.82	1.64	1.17
Bra024772	0.03	0.02	0.02	0	3.74	7.73	15.74	11.19
Bra019340	33.59	63.55	75.85	70.85	46.08	56.97	91.54	89.16
Bra024953	46.47	91.04	209.55	45.89	42.87	78.16	55.79	83.25
Bra037889	43.55	15.18	12.65	42.1	222.78	56.84	34.2	38.75
Bra011752	2.62	20.45	38.97	34.34	0.76	5.07	21.99	13
Bra016545	24.87	32.06	31.99	14.37	25.29	32.8	52.57	46.56
Bra008151	32.94	14.48	7.81	0.64	9.54	4.47	1.92	2.47
Bra020157	6.83	5.4	1.81	3.71	9.71	1.1	0.83	0.85
Bra004817	11.92	5.01	3.06	1.92	4.87	2.93	0.48	1.01
Bra009886	0.19	4.44	8.27	8.5	2.65	14.64	2.67	21.62
Bra003980	6.75	8.07	6.09	18.69	1.42	1.46	0.14	0.22
Bra001681	0.02	0.28	0.82	0.17	1.12	4.27	4.91	6.01
Bra006051	23.17	17.47	14.53	29.88	20.8	9.05	6.2	9.54
Bra039701	4.36	1.52	2.66	0.29	10.57	1.8	2.43	2.18
Bra010928	3.34	4.09	13.26	3.05	8.77	13.22	16.11	15.25
Bra004245	6.7	1.82	0.36	0.09	18.82	1.23	1.69	1.22
Bra007009	10.43	4	2.56	10.31	14.64	1.1	0.92	0.51
Bra032199	12.56	10.88	18.5	11.5	24.61	26.64	38.28	30.85
Bra002179	14.1	12.08	9.87	28.36	9.48	24.27	12.74	14.05
Bra025946	3.38	1.58	1.48	4.34	6.01	1.56	1.44	1.12
Brassica_rapa_newGene_6586	0.02	0.01	0.09	0.02	10.03	112.51	84.87	111.62
Bra034573	28.16	35.75	37.48	30.49	23.88	59.04	30.11	39.18
Bra038785	1.59	11.41	12.17	13.28	0.74	6.55	5.36	11.37
Bra034050	3.04	10.44	15.74	3.52	0.13	2.01	4.46	2.96
Bra006303	17.91	24.67	19.3	24.76	21.47	33.27	13.76	44.57
Brassica_rapa_newGene_22760	0	0	0.02	0	12.1	22.81	19.82	23.46
Bra006537	4.18	2.05	1.69	5.34	4.08	0.64	0.65	0.37
Bra029056	9.74	29.37	33.12	15.24	2.97	9.34	16.15	10.73
Bra028400	14.2	2.86	6.37	56.69	16.35	1.95	1.91	1.51
Bra021527	33.27	19.96	20.37	17.04	21.64	7.4	4.72	5.67
Bra026256	8.39	6.01	3.31	7.09	3.36	1.55	0.85	0.66
Bra005896	2.34	1.4	1.57	5.66	1.21	0.15	0.25	0.19
Bra026692	10.33	9.94	26.99	4.16	18.38	13.11	46.78	27.37
Bra001845	5.21	3.4	3.08	11.85	11.43	1.91	1.76	1.82
Bra011805	16.3	3.19	5.43	4.84	28.66	8.57	6.18	8.24
Bra026877	14.73	22.18	21.5	15.71	15.6	24.87	23.58	23.35
Bra011026	0.92	1.71	4.8	1.82	0.19	7.02	22.04	19.11
Bra037413	12.46	6.13	3.52	3.61	32.92	4.29	7.13	5.56
Bra003490	15.15	26.18	27.19	14.39	8.45	28.51	27.89	26.21
Bra018171	13	8.4	3.97	0.44	9.73	2.96	6.24	3.02
Bra033030	9.53	9.07	14.79	7.02	6.32	16.59	23.51	29.35
Bra038739	146.15	336.28	249.78	79.93	111.54	217.8	188.15	197.55
Bra018215	0.58	2.7	12.07	1.59	0.28	2.42	3.65	5.5
Bra016585	5.94	1.46	1	4.77	10.44	1.61	1.41	0.99
Bra039982	91.27	183.95	353.16	504.49	13.21	19.84	20.09	30.67
Bra009079	1.66	5.62	3.9	7.78	1.85	2.9	7.27	5.07
Bra014856	6.73	3.15	4.99	4.71	3.66	6.76	3.16	5.39
Brassica_rapa_newGene_21101	3.98	2.85	2.54	4.43	2.51	1.59	1.06	0.76
Bra017417	11.35	6.16	3.8	29.03	11.34	3.22	3.28	2.72
Brassica_rapa_newGene_13423	0.06	0.04	0.01	0.05	0.07	1.22	0.42	0.88
Bra002638	4.7	2.19	1.92	3.52	9.42	0.95	1.45	0.92
Bra031111	0.61	0.19	0.49	6.27	3.69	0.5	0.32	0.61
Bra022747	4.02	1.62	1.49	5.38	5.26	1.91	1.41	1.56
Bra017905	4.14	1.36	0.88	9.76	10.22	1.72	2.02	1.53
Bra017143	35.68	49.18	56.91	28.71	23.46	69.84	50.36	59.56
Bra006772	1.07	0.37	0.5	4.04	1.84	0.85	0.63	0.33
Bra020082	16.86	21.61	23.26	11.08	26.99	37.29	35.79	39.54
Bra030594	0.78	3.02	6.56	0.3	0.18	0.49	2.87	2.05
Bra027329	26.12	9.79	10.64	1.89	154.2	27.27	30.75	22.89
Bra006107	255.07	635.3	416.42	166.57	154.2	450.04	433.39	351.92
Bra039027	10.6	0	0	0	8.77	16.23	26.91	29.27
Bra027285	22.71	72.34	45.87	134.93	15.67	22.61	31.05	25.05
Bra032941	2.16	3.15	3.99	0.23	2.11	5.65	5.86	4.11
Bra026890	2.18	5.21	9.56	9.95	1.57	1.99	4.55	4.09
Bra000211	106.9	92.02	126.36	71.92	122.06	197.99	181.46	171.86
Bra013739	55.39	27.19	24.63	16.33	130	32.73	32.76	39.28
Bra035183	56.71	69.27	45.92	98.09	25.05	327.73	55.93	198.8
Bra011907	1.18	1.34	1.63	2.56	19.53	4.12	3.69	2.77
Bra001155	19.82	16.78	23.9	13.39	5.42	17.87	21.03	22.85
Bra016975	0	0	0	0	1.08	5.35	13.35	9.64
Bra003444	7.56	2.58	1.98	0.11	40.62	2.56	3.27	3.01
Bra010854	18.32	20.01	16.07	11.11	23.9	28.68	31.66	34.01
Bra007975	1.24	1.41	1.83	0.64	1.25	4.29	6.36	5.6
Bra022108	1.23	1.06	1.09	2.2	2.77	0.77	0.91	0.64
Brassica_rapa_newGene_2068	38.94	85.11	78.15	8.88	5.08	47.84	34.33	37.29
Bra011359	10.84	16.22	16.93	14.66	11.82	25.63	18.57	20.36
Bra004586	3.04	2.57	3.03	1.9	0.6	5.87	0.72	2.68
Bra037748	6.59	7.38	6.69	6.49	9.64	16.07	10.85	11.29
Bra025324	16.09	42.58	50.09	21.28	35.89	114.17	80.14	142.45
Bra012006	165.82	191.72	190.35	13.22	17.64	387.5	308.39	283.74
Bra020979	0	0	0	0.01	0.1	0.12	0.48	0.39
Bra017643	1.47	1.15	1.05	1.71	1.53	0.38	1.03	0.87
Bra004428	9.35	0.45	0.56	0	32.36	1.87	2.49	1.99
Bra021594	45.47	55.85	45.06	12.26	19.29	41.35	34.29	36.7
Bra008001	13.12	5.66	3.59	12.97	29.86	6.52	7.32	4.41
Bra025315	45.45	40.71	41.99	16.14	38.91	170.23	107.57	104.95
Bra004309	10.47	9.9	13.86	19.86	14.17	24.54	20.31	20.97
Bra002953	12.87	4.42	5.12	16.24	49.71	10.23	9.86	12.94
Bra040475	59.07	101.99	147.81	56.53	57.16	157.59	135.2	140.52
Bra008373	1.44	1.23	1.66	8.2	5.35	2.42	2.49	1.8
Bra024099	0.14	0.04	0.15	0.8	4.39	8.75	7.19	6.26
Bra003518	2.26	0.35	0.68	2.56	9.46	2.15	2.07	1.76
Bra013289	4.42	5.68	24.82	29.2	2.94	13.83	21.92	18.05
Bra001122	45.87	367.01	22.99	156.63	22.63	4.88	0.99	78.84
Bra011646	14.98	7.62	5.84	9.19	6.33	6.09	2.16	2.01
Bra015531	166.1	315.74	231.39	51.01	79.27	103.55	138.46	143.87
Bra004254	12.3	3.64	6.46	5.51	31.39	8.75	6.14	7.55
Bra015272	19.63	26.13	30.83	29.34	10.06	27.18	21.94	40.43
Bra000984	7.42	24.38	28.51	4.58	10.82	12.14	28.47	25.88
Bra013194	116	170.67	96.74	23.27	118.18	279.5	148.33	177.43
Bra035096	4.42	2.6	3.35	6.07	5.1	1.9	0.87	1.17
Bra026495	64.63	86.24	69.55	28.66	14.52	47.93	58.47	56.55
Bra011584	4.56	2.27	1.36	0.12	2.29	0.32	0.46	0.3
Bra022981	268.01	216.24	212.74	45.02	244.69	69.3	137.12	148.41
Bra035814	0	0.02	0.12	0	0.06	0.33	0.99	0.52
Bra036589	9	42.93	22.81	5.14	11.98	27.07	35.87	58.17
Bra026646	6.81	5.5	7.33	10.36	21.57	1.94	2.36	1.15
Bra007521	4.7	4.91	4.76	3.87	3.87	8.8	10.02	9.3
Bra015594	854.49	655.45	260.22	98	207.89	166.42	69	88.14
Bra034107	8.49	7.1	6.59	18.46	18.04	7.22	7.26	5.66
Bra039810	10.4	22.13	45.15	25.85	42.36	65.29	143.79	108.19
Bra021503	39.26	46.24	51.52	24.98	14.11	28.48	30.7	37.38
Bra007988	0.86	0.18	0.01	1.03	3.49	0.01	0.08	0
Bra006583	11.11	7.19	21.52	42.39	2.99	7.91	3.35	5.44
Bra023027	12.84	3.92	6.46	3.68	19.06	5.03	10.21	5.58
Bra031540	1.42	1.77	9.17	1	3.38	8.97	12.8	24.38
Bra034439	29.07	47.36	47.97	33.32	28.63	36.7	56.56	54.29
Bra029971	110.41	83.21	111.96	109.97	79.33	355.81	181.46	384.24
Bra034762	91.2	2.18	1.98	19.75	108.83	4.46	5.63	14.13
Bra011027	4.76	3.45	21.53	5.77	1.36	1.91	5.82	5.17
Bra009799	17.21	20.88	6.97	0	28.27	5.19	6.99	4.02
Bra008510	26.92	36.78	35.31	7.47	26.95	30.22	70.62	53.65
Bra018126	7.73	5.54	9.16	9.09	7.83	13.67	10.45	12.01
Bra005383	9.44	6.47	6.53	12.52	8.73	3.02	5.68	3.85
Bra027069	2.42	2.45	1.94	5.55	3.44	1.62	1.44	0.52
Bra034173	21.5	5.32	4.03	30.96	22.56	5.36	2.17	6.1
Bra012818	2.59	0.42	0.5	2.74	10.47	4.13	1.89	2.23
Bra012541	4.21	5.94	11.69	3.29	9.44	28.53	16.58	19.68
Bra019622	0	0.34	0.63	0.53	0.94	1.78	1.83	3.23
Bra028135	3.57	2.42	3.7	4.32	4.45	1.91	2.67	1.31
Bra030920	130.34	49.92	53.97	22.59	33.67	35.3	80.48	61.58
Bra000310	49.32	380.58	70.71	50.06	8.93	17.68	4.1	339.24
Bra037304	0.29	0.18	0.16	0	3.82	0.29	1.32	0.71
Bra010002	1.71	0.39	1.6	2.07	2.38	1.86	4.02	1.88
Bra035833	20.38	29.24	36.15	7.46	10.02	19.55	44.95	41.21
Bra014725	0.17	0.02	0.17	0.06	0.78	1.59	2.91	2.39
Bra013627	17.64	8.73	8.09	5.15	6.18	0.25	3.8	3.64
Bra039832	5.98	3.43	6.41	1.47	8.59	8.59	22.8	13.89
Bra025192	0.09	0.17	1.32	19.38	1.26	3.25	3	3.46
Bra015025	194.04	218.32	160.42	66.87	50.11	73.38	81.84	99.17
Bra000348	9.05	27.66	8.79	2.71	1.16	6.58	5.42	30.05
Bra031810	6.32	3.86	2.85	8.25	1.69	0.61	0.62	0.97
Bra024569	14.59	3.89	1.7	0.03	22.21	3.97	3.04	3.1
Bra013976	1.96	1.34	1.81	1.62	15.26	4.05	2.43	3.57
Bra032643	7.71	5	4.36	1.76	8.69	13.18	12.8	11.36
Bra038012	23.89	10.29	7.06	22.65	10.77	2.75	2.19	2.05
Bra003962	3.79	2.45	2.32	5.05	3.12	1.29	1.32	0.73
Bra019855	2.73	2.29	1.43	2.33	1.65	0.64	0.4	0.37
Bra019255	73.14	38.68	30.99	11.54	97.02	23.05	31.44	23.99
Bra003169	4.08	2.7	2.81	4.33	4.4	0.7	0.94	0.91
Bra016649	33.47	25.92	20.65	24.2	16.47	6.23	8.33	6.07
Bra017595	13.36	17.75	18.92	16.37	22.04	32.5	30.32	33
Bra031408	19.59	15.4	14.83	28.04	11.37	7.07	4.44	4.5
Bra014138	0	0	0	0	18.25	28.26	27.61	29.46
Bra020188	13.48	59.46	22.71	3.74	7.21	7.99	10.64	17.9
Bra016619	22.9	6.06	6.5	3.22	7.78	22.4	23.89	21.05
Bra002899	20.78	9.96	6.97	36.93	56.89	8.09	5.94	4.7
Bra029527	0.25	0.23	0.39	0.44	0.94	0.44	1.67	0.56
Bra026917	22.46	33	37.41	68.84	22.63	176.83	61.99	92.25
Bra011004	0.73	0.45	0.28	0.02	0.15	0.83	0.33	0.83
Bra034205	8.44	17.65	13.27	2.69	1.03	12.55	8.72	8.06
Bra026684	1.62	3.96	10.43	8.99	8.35	19.7	41.69	34.93
Bra003363	43.28	67.82	93.41	21.76	23.02	59.79	90.67	72.27
Bra025451	6.66	4.94	4.06	16.64	13.81	4.24	2.53	2.98
Bra026305	0.76	1.6	6.86	4.66	0.35	3.69	3.01	4.48
Bra011926	28.76	10.8	47.79	4.81	21.24	19.57	25.21	33.77
Bra036548	3.71	0.56	0.33	1.97	4.17	0.65	0.37	0.43
Bra017047	2.67	1.82	1.91	5.9	11.37	4.16	1.84	1.77
Bra031738	11.52	6.03	4.5	70.52	9.94	1.69	3.21	2.15
Brassica_rapa_newGene_30504	4.85	7.92	31.4	0	29.18	19.87	46.6	64.75
Bra037985	10.32	6.76	5.72	0.46	6.47	0.91	2.24	1.66
Bra019070	17.37	21.69	39.28	38.51	15.84	26.88	100.11	56.59
Bra003250	4.01	3.1	2.03	5.33	31.14	10.45	7.08	9.17
Bra032988	61.05	85.42	62.53	16.86	62.95	21.83	39.94	39.02
Bra031898	29.8	4.67	4.15	16.59	56.24	10.28	11.64	10.44
Bra011052	1.68	1.71	6.28	23.5	3.16	5.65	13.91	9.38
Bra014824	1.46	1.24	0.6	1.08	2.25	0.42	0.17	0.14
Bra040948	4.87	0.61	0.99	7.97	10.57	2.09	1.03	1.99
Bra011575	2.5	0.95	26.07	0.24	8.13	2.12	3.41	1.91
Bra000575	2.55	1.43	1.87	21.15	6.82	2.56	1.69	1.37
Bra003306	53.91	62.49	29.28	35.56	31.19	8.95	8.98	5.96
Bra031568	1.38	2.79	3.05	0.95	0.35	0.93	1.36	1.42
Bra017813	17.23	26.56	21.86	5.01	1.3	8.64	8.12	7.24
Bra028996	24.94	36.49	19.08	5.36	8.69	36.33	25.39	62.52
Bra013307	0.69	0.93	0.82	0.93	11.01	1.9	3.41	4.36
Bra003864	91.65	108.59	134.57	29.81	37.43	168.31	154.14	198.38
Bra025246	29.59	3.36	4.46	7.65	29.82	0.82	1.1	1.04
Bra034185	12.75	15.21	19.37	9.01	9.71	21.64	17.79	17.47
Bra012092	5.25	2.28	7.76	0.2	10.5	0.57	4.01	2.69
Bra031695	2.04	4.72	5.49	0.62	7.98	1.79	4.19	2.96
Bra005688	5.02	23.35	59.02	13.1	0.64	60.03	51.54	71.37
Bra027957	5.81	40.5	46.63	14.89	5.88	20.76	44.22	51.88
Bra017103	0.73	0.8	2.48	0.02	1.09	4.33	4.52	7.38
Bra009218	39.15	28.05	17.9	17.26	23.32	54.91	23.95	34.9
Bra039853	4.1	1.05	0.52	1.56	47.81	13.74	14.63	10.6
Bra031848	131.23	135.69	112.28	29	64.65	252.36	205.15	294.26
Bra001457	47.41	15.05	12.62	9.22	14.57	4.9	4.96	5.02
Bra002147	6.7	0.85	0.53	1.53	8.5	2.85	0.63	0.99
Bra026937	0.47	0.12	0.23	1.05	10.87	9.25	2.52	4.73
Bra006963	22.26	10.36	14.92	24.86	12.87	4.01	6.02	4.83
Bra033785	4.66	5.8	19.43	7.21	3.2	2.81	5.68	5.03
Bra031478	23.99	13.88	9.4	12.03	6.39	4.22	1.45	1.79
Bra032249	6.71	4.39	0.89	2.27	10.5	2.03	1.77	1.24
Bra024819	1.44	1.31	2.78	1.91	3.74	1.24	1.01	0.71
Bra012071	0.86	0.25	0.35	1.56	8.87	1.79	0.96	0.98
Bra003850	113.77	46.46	12.51	82.47	56.73	10.39	8.76	3.88
Bra012595	1.02	0.46	0.57	3.47	3.52	0.89	1.19	0.56
Bra025981	3.47	10.52	22.77	5.05	1.26	8	6.35	6.15
Bra026032	98.76	191.76	269.7	43.78	59.03	171.91	285.61	300.63
Bra002437	2.85	1	1.26	2.08	15.81	1.87	3.78	3.68
Bra034738	4.77	2.55	1.76	0.11	11	7.39	1.43	1.49
Bra015036	34.35	21.15	24.27	18.88	39.04	64.04	52.87	63.99
Bra005061	74.23	95.62	92.72	41.12	11.23	29.66	20.51	27.22
Bra011586	23.54	53.4	72.92	23.68	11.81	106.8	95.91	104.55
Bra037338	0.38	0.21	0.09	0	5.24	0.99	0.85	0.65
Bra038287	0.71	0.5	0.26	0.29	1.16	3.81	7.93	7.02
Brassica_rapa_newGene_4107	9.8	5.92	9.2	25.28	17.71	7.02	6.86	5.42
Bra010427	8.75	6.98	7.04	17.61	7.7	2.15	2.22	2.39
Bra025694	6.4	2.01	1.52	0.09	3.35	0.64	0.55	0.44
Bra025393	1	0.67	0.46	1.02	1.68	0.49	0.38	0.18
Bra007647	59.25	87.67	66.65	36.55	24.82	39.96	36.9	46.2
Bra010589	7.26	20.3	45.3	10.78	4.19	27.29	26.81	31.71
Bra033226	7.32	11.04	8.01	2.01	4.11	9.62	10.18	8.69
Bra008670	3.49	2.84	1.1	3.74	5.02	0.49	0.29	0.4
Bra016033	0.53	1.07	1.1	0.62	3.01	3.73	6.71	5.08
Bra010112	1.51	3.81	4.27	0.29	6.01	40.68	37.48	39.18
Brassica_rapa_newGene_4123	0	0	0	0	1.45	6.11	5.02	3.89
Bra026101	7.47	10.43	12.02	4.31	5.38	5.75	8.51	6.28
Brassica_rapa_newGene_1399	0	0	0	0.06	11.15	6.55	5.71	3.88
Bra010360	39.92	88.87	179.63	32.01	15.69	100.04	128.19	115.98
Bra004816	1.66	4.38	30.16	0.5	4.73	5.76	19	23.35
Bra004357	3.87	4.97	9.48	2.67	9.15	18.7	24.08	19.97
Bra031148	57.7	98.6	101.12	34.89	21.21	45.31	62.43	63.81
Bra023603	7.32	1.39	1.56	6.09	23.04	0.3	0.24	0.2
Bra029430	61.36	51.9	84.12	9.86	14.93	68.7	47.51	57.34
Bra037268	66.27	86.39	158.79	95.09	68.55	164.22	228.07	312.94
Bra035853	22.7	11.81	9.9	18.72	15.35	5.92	5.01	4.09
Bra034644	14.22	4.37	3.16	12.49	18.74	4.56	2.15	2.8
Bra031554	35.32	80.12	89.43	12.08	5.4	12.39	37.07	22.53
Bra012110	9.59	7.34	9.27	4.49	4.23	6.42	7.55	8.89
Bra005970	17.45	7.7	7.38	16.94	11.08	3.64	3.5	3.77
Bra028628	4.19	12.7	7.01	9.97	15.44	5.23	7.75	10.07
Bra002949	6.7	6.33	8.12	7.03	10.9	11.57	24.18	21.83
Bra001050	31.49	56.54	33.02	39.57	43.99	54.51	40.2	55.7
Bra029167	65.3	58.19	78.81	155.15	110.54	106.86	172.57	147.56
Bra012605	17.58	23.42	13.73	15	12.88	72.24	34.09	45.48
Bra039764	0.27	0.52	0.31	1.78	8.77	13.35	15.14	14.31
Bra011558	2.26	7.9	2.99	6.54	1.58	3.3	1.61	1.42
Bra034568	46.6	13.81	2.83	0.53	65.29	5.14	5.78	2.19
Bra029376	1.59	1.72	4.45	3.74	2.4	9.02	7.13	8.55
Bra034399	6.71	9.71	28.58	2.85	17.05	113.3	62.81	157.8
Bra014451	1.07	0.58	0.84	0.93	0.53	2.27	1.31	2.1
Bra006885	24.34	18.07	14.46	30.63	66.68	13.73	11.95	8.4
Bra032690	5.74	6.97	6.55	5.88	9.53	14.34	11.83	14.64
Bra009768	3.83	10.86	2.13	16.34	2.68	18.96	4.77	6.91
Bra017656	47.7	78.75	72.06	10.68	74.72	65.15	160.14	111.62
Bra008434	13.86	11.55	12.77	20.71	13.88	5.03	6.02	3.32
Bra024277	56.11	28.74	13.67	3.35	21.65	6.38	5.35	4.32
Bra024209	48.72	68.42	96.9	13.78	109.68	132.81	163.95	206.42
Bra018076	46.39	50.4	173.72	24.31	12.02	107.83	184.62	180.3
Bra015579	4.11	0.84	0.23	0.12	7.23	0.18	0.29	0.12
Bra020094	12.15	47.16	70.87	19.91	9.42	226.91	143.23	244.12
Bra019554	7.16	6.79	4.75	0.82	31.2	4.93	12.17	4.18
Bra027599	7.43	6.24	4.16	10.7	2.6	1.32	0.52	0.63
Bra020315	148.79	172.45	162.39	4.96	33.95	49.66	68.17	74.05
Bra040930	13.32	12.94	11.72	11.62	14.51	4.68	5.72	4.88
Bra017784	0	0	0	0	1.96	5.4	5.06	5.61
Bra012331	6.62	5.92	4.05	9.89	6.44	1.92	1.63	1.59
Bra032823	2.42	1.3	0.88	3.82	2.83	1.17	0.57	0.51
Bra024652	4.54	10.13	4.5	3.97	11.66	16.77	8.97	8.99
Bra004767	3.62	1.56	2.45	9.89	3.1	0.95	0.92	0.95
Bra014500	0.63	1.66	5.33	1.36	0.08	6.49	3.05	3.44
Bra005482	1.36	2.45	2.48	4.6	0.67	0.82	1.12	1.15
Bra010572	54.32	51.59	62.95	37.42	63.25	119.8	95.58	116.32
Bra020924	7.35	3.07	2	3.19	6.06	2.14	1.02	0.65
Bra009875	6	9.88	28.81	8.16	5.14	10.64	10.86	15.46
Bra036984	11.68	223.65	534.72	35.36	0.63	22.75	58.12	135.61
Bra026804	78.3	111.5	112.44	23.75	25.66	57.95	92.2	90.52
Bra035138	1.87	1.52	2.47	6.08	3.12	3.63	6.59	6.52
Bra012337	19.25	3.36	4.4	5.4	78.97	7.89	7.11	9.82
Bra020231	0.68	2.68	20.05	14.57	0.42	3.07	4.63	7.53
Bra027094	5.64	3.52	2.58	9.41	2.08	0.74	0.54	0.46
Bra012139	37.72	24.87	22.44	6.45	25.36	113.73	58.48	47.59
Bra023868	1.17	1.14	0.27	0.49	5.16	0.21	0.08	0.2
Bra035104	61.09	43.3	26.25	69.55	22.88	7.2	4.43	5.03
Bra003938	4.51	3.37	3.27	9.47	5.61	3.41	1.55	1.33
Bra010593	1.81	1.92	1.15	5.05	3	0.71	1.26	0.46
Bra025373	4.53	8.08	23.96	6.3	11.18	17.25	19.32	24.24
Bra002961	1.06	0.79	1.98	0.36	2.53	3.09	3.98	4.64
Bra007523	1.76	2.42	0.97	3.36	5.62	1.53	2.05	1.22
Bra016221	8.29	13.1	24.14	16.72	9.64	14.77	18.56	21.13
Bra008951	6.07	2.36	1.33	5.59	6.91	0.99	1.72	1.01
Bra022594	45.27	38.52	33.2	16.9	49.87	57.93	75.11	74.71
Bra038538	362.45	22.9	8.08	4.04	484.65	68	11.69	33.83
Bra039903	0.06	0.18	0.08	0.06	44.46	22.28	15.05	17.71
Bra019773	1.69	0.38	1.17	0.38	1.86	6.67	5.36	2.76
Bra018996	6.12	10.36	19.4	4.08	1.54	5.55	5.19	5.51
Bra000064	42.35	59.35	71.48	45.24	100.75	121.23	165.27	177.6
Bra010143	5.07	1.83	0.21	1.19	12.98	0.83	0.75	0.64
Bra026113	50.5	10.62	5.36	34.98	107.51	20.48	13.75	13.95
Bra004651	0	0.07	0.2	0.05	0.32	0.13	1.97	1.24
Bra032398	0.51	1.16	1.09	0.87	0.66	1.13	1.54	1.23
Brassica_rapa_newGene_18066	0	0	0	0	51.94	14.95	12.69	19.45
Bra021109	0	0.02	0.02	0	0.52	1.03	1.14	0.86
Bra003443	0.04	0	0	0	0.98	4.83	0.59	1.15
Bra011880	41.75	73.23	64.58	11.47	10.97	25.22	43.9	30.1
Bra011835	6.42	4.11	3.47	3.87	38.69	110.64	23.78	30.36
Bra030245	3.72	3.1	2.01	5.96	3.61	1.25	1.72	1.17
Bra010773	19.14	8.07	7.25	11.41	8.15	17.28	10.44	13.31
Bra030214	7.31	6.26	3.95	3.81	16.24	25.78	13.78	19.13
Bra011612	16.35	15.41	25.91	45.65	10.63	30.16	41.54	31.2
Bra014375	3.44	0.66	0.18	2.4	8.02	4.91	1.65	1.9
Bra013314	4.92	1.59	1.31	6.75	7.33	1.77	2.39	1.32
Bra021889	0.07	1.65	16.28	0.74	0.52	3.93	4.02	8.69
Bra039137	2.44	6.88	44.8	0.06	10.37	7.09	37.05	38.09
Bra022786	17.63	53.08	71.98	21.23	6.31	41.3	50.2	58.42
Bra013856	21.6	20.59	40.75	9.6	11.69	26.2	36.13	31.65
Bra016684	9.35	10.56	8.11	20.95	4.98	1.62	1.06	1.33
Bra035593	72.1	56.17	52.42	90.86	343.12	9.88	20.72	28.56
Bra017849	1.3	3.33	11.28	24.07	1.58	21.36	63.41	61.74
Bra025518	28.71	12.92	11.07	18.08	24.61	11.25	4.07	4.72
Bra039924	1.17	0.96	1.92	0.09	0.49	0.14	0.34	1.15
Bra039664	13.47	25.44	19.42	18.63	16.34	23.71	22.04	24
Bra007494	14.24	10.69	6.44	7.98	36.96	72.46	27.9	63.15
Bra029328	3.47	6.67	4.28	2.8	20.95	103.23	161.38	163.25
Bra013478	160.29	338.95	619.49	148.53	89.39	284.67	366.5	393.14
Bra010727	73.22	15.2	17.44	2.97	12.94	7.06	2.77	2.66
Bra013153	4.61	0.94	2.55	0.42	11.46	2.18	2.53	1.83
Bra021852	2.56	3.77	2.74	15.21	5.44	1.63	2.97	2.08
Bra013943	0.13	1	8.23	0.06	0.18	0.68	0.96	2.17
Bra040601	6.32	15.93	18.05	7.78	7.59	4.17	13.12	20.39
Bra017122	1.53	1.53	1.73	2.36	2.44	0.51	0.47	0.42
Bra037996	30.08	65.78	81.36	18.69	7.96	36.82	39.94	38.68
Bra030680	14.82	8.98	8.19	15.98	14.31	4.1	5.15	4.28
Bra000290	2.26	2.85	2.94	7.03	3.18	7.47	3.11	3.19
Bra007611	3.9	6.84	7.84	3.13	0.06	5.76	6.79	16.8
Bra026900	0.05	0.12	0.62	0.09	0.04	0.95	1.46	1.31
Bra017699	0.67	0.78	2.88	0.05	53.92	11.83	35	20.36
Bra008221	5.87	3.22	2.46	10.61	4.66	2.14	1.04	1.76
Bra012345	8.16	92.35	131.8	29.86	0.75	18.29	32.59	39.7
Bra036217	64.99	61.35	119.35	58.67	54.38	486.98	480.91	436.62
Bra013016	2.11	0.89	2.61	6.66	6.72	2.21	4.04	2.39
Bra000814	3.44	11.82	7.29	10.95	4.03	6.9	6.84	6.28
Bra025421	49.84	80.05	263.53	38.82	36.01	151.1	175.27	241.67
Bra026773	1.53	1.33	0.76	0.79	4.5	2.02	1.39	1.51
Bra009198	4.34	2.34	2.26	8.82	6.7	1.44	1.2	1.12
Bra034844	24.71	17.78	9.59	6.96	39.86	10.16	10.8	11.72
Bra013860	2.2	5.7	12.19	3.03	3.63	7.24	8.9	11.76
Bra014318	0	0	0	0	2.9	7.07	4.57	9.75
Bra032056	2.7	4.11	6.66	4.83	9.46	8.18	7.26	12.93
Bra025404	6.09	1.28	1.4	2.47	7.42	1.01	1.1	0.59
Bra016178	0.01	0	0.02	22.11	2.68	17.49	5.01	6.01
Bra011920	14.83	25.83	22.44	24.87	23.47	32.54	35.62	39.01
Bra000427	1.23	1.81	3.64	1.04	5.87	8.85	9.67	11.7
Bra018254	5.23	14.34	30.31	2.01	4.88	9.83	32.73	28.28
Bra021466	3.82	1.1	2.25	2.42	89.37	154.98	81.37	103.26
Bra039306	5.7	4.12	5.49	3.85	2.88	0.86	1.89	1.66
Bra020345	29.47	11.38	4.13	0.38	9.71	3.49	1.48	1.64
Bra033862	18.83	13.8	12.27	27.69	10.95	3.55	3.66	3.01
Bra012094	4.06	3.55	4.28	15.18	1.85	0.52	0.64	0.41
Bra019276	0.35	0.71	0.37	0.18	10.97	2.79	2.59	1.53
Bra039196	5.28	2.2	2.08	7.19	3	1.3	0.9	0.71
Bra012938	30.72	24.95	14.48	31.84	171.75	32.87	36.01	31.77
Bra039960	0.42	0.09	0.18	1.97	1.55	0.31	0.27	0.2
Bra021148	103.03	84.59	113.9	59.03	161.31	206.56	181.51	243.93
Bra031724	2.39	0.72	1.59	14.4	5.16	0.49	1.13	0.67
Bra020472	33.87	44.97	70.02	45.87	6.56	39.61	41.64	63.67
Bra029378	3.42	2.84	2.83	2.82	4.58	7.66	8.93	8.13
Bra039172	77.01	182.61	265.73	145.95	90.19	307.63	335	341.69
Bra019294	0.55	0.83	3.03	0.51	18.42	27.15	58.7	46.04
Bra026181	0.11	0.2	0.13	0.25	0.47	4.58	10.41	9.64
Bra009138	4.11	2.5	2.27	4.64	3.9	1.25	0.85	0.49
Bra024446	31.39	54.77	20.05	32.31	5.2	23.78	6.88	9.93
Bra016708	25.82	40.74	60.38	41.64	4.29	25.1	22.18	46.6
Bra001218	8.58	7.66	7.15	18.28	5.86	1.52	2.54	1.77
Bra015203	0.01	0	0	0	8.54	23.58	20.47	19.77
Bra017568	8.15	24.83	21.67	5.05	20.15	43.64	51.13	57.87
Bra022360	30.48	37.82	36.79	26.83	21.37	35.15	30.69	31.47
Bra016747	0.21	0.56	2.97	0.94	0.65	0.83	2.34	2.11
Bra017910	45.97	70.58	66.36	31.48	45.78	95.96	109.62	115.51
Bra036148	2.8	1.72	1.76	4.9	1.99	0.21	0.28	0.3
Bra026721	0.82	1.2	2.12	1.5	1.5	2.44	2.37	2.66
Bra027321	79.17	36.26	13.74	35.5	24.08	10.6	1.77	4.69
Bra040720	3.87	4.16	1.18	0.03	7.33	12.32	5.22	5.64
Bra031389	687.62	1059.08	1021.3	403.54	457.23	1077.27	1177.47	1198.5
Bra029155	27.77	15.55	19.5	48.56	0.84	1.42	0.94	0.78
Bra032600	4.49	1.1	0.93	0.25	35.55	0.46	7.91	8.35
Bra028005	23.2	14.92	17.13	40.93	35.15	14.32	12.26	11.24
Bra006773	4.38	4.63	2.54	0.74	0.46	1.04	0.61	0.96
Bra040854	9.06	13.29	17.33	3.96	7.05	17.58	18.36	16.61
Bra005267	6.18	4.8	2.14	1.44	27.1	2.92	5.42	3.11
Bra039072	5.22	9.27	9.14	17.47	5.14	36.6	4.73	19.65
Bra031610	0.1	0.4	5.41	0.15	0.86	1.35	5.76	15.53
Bra019189	0.21	0.32	0.53	0.05	1.31	1.36	1.9	2.13
Bra001377	7.53	8.36	7.76	14.87	71.9	17.56	15.46	20.82
Bra026834	17.22	35.37	41.19	14.72	10.28	20.01	34.6	31.2
Bra023381	13.44	2.34	0.84	0.2	30.47	1.26	1.77	0.78
Bra028507	26.82	38.33	30.77	7.44	8.21	25.59	20.75	22.6
Bra004631	1.4	1.77	1.04	2.72	1.22	4.08	6.66	4.1
Bra022624	10.24	7.11	6.14	10.64	6.68	3.95	2.45	2.38
Bra013382	28.36	45.32	67.38	61.03	80.25	203.38	165.74	200.47
Bra037480	8.24	22.15	46.47	33.78	67.06	219.89	206.79	283.73
Bra002271	67.38	51.33	245.1	4.66	15.99	21.05	250.49	177.77
Bra010472	9.88	14.42	23.02	94.22	8.17	28.84	44.68	42.4
Bra018973	12.43	2.13	3.91	12.12	40.67	3.57	2.06	2.46
Bra037168	3.06	2.39	2.42	6.2	4.39	2.16	2.14	1.85
Bra036140	37.22	119.97	177.63	90.94	27.83	122.62	153.72	168.76
Bra029438	52.7	61.15	73.49	41.94	18.79	29.61	34.13	38.1
Bra032539	6.15	15.34	11.41	34.27	5.72	5.29	11.67	8.21
Bra013128	1.06	0.63	0.87	0.1	0.16	1.47	2.94	2.86
Bra024131	21.33	6.29	6.69	0.12	5.26	1.04	0.66	0.91
Bra026197	3.23	2.06	1.4	2.16	1.08	0.42	0.5	0.3
Bra032454	3.9	13.31	14.58	29.97	4.36	4.31	11.95	9.18
Bra040535	0	0	0	0	0.88	3.87	4.9	5.26
Bra014312	20.24	16.75	48.11	11.23	8.07	6.36	16.32	12.25
Bra004509	0.23	0.23	0.06	1.17	1	0.09	0	0.11
Bra018065	0.95	6.47	5.74	0.65	5.46	53.24	54.29	33.38
Bra014778	17.99	19.38	18.66	17.81	11.47	31.45	24.31	36.68
Bra036846	255.44	553.27	523.36	80.54	100.7	469.23	542.43	577.66
Bra003703	21.64	11.28	6.54	26.49	21.3	12.36	5.08	4.49
Bra012943	0.07	0.21	0.41	0.21	5.89	11.26	10.73	12.12
Bra004268	2.74	9.31	9.51	5.44	4.33	8.83	23.07	21.21
Bra028291	453.67	1091.05	562.6	132.69	89.56	246.24	203.84	197.68
Bra006461	16.54	26.71	40.27	36.49	37.25	222.97	126.03	139.93
Bra036896	18.19	34.54	34.82	16.13	7.25	29.2	26.1	31.23
Bra015330	0.48	0.35	0.38	0.5	4.24	1.92	1.44	1.33
Bra023731	0	0.02	0.01	0	4.12	2.09	6.82	4.3
Bra030246	63.42	18.56	30.62	24.54	17.21	3.66	6.43	5.49
Bra004803	2.47	9.23	8.76	25.98	2.28	51.21	6.68	37.39
Bra020061	14.11	20.97	17.63	15.28	23.6	47.97	32.79	31.45
Bra010728	38.45	31.03	14.15	40.2	52	13.55	5.97	6.08
Bra007889	0.35	0.32	0.89	0.82	0.99	0.77	2.61	9.32
Bra014620	0	0	0	0	2.6	4.46	2.71	2.9
Bra019952	1.29	7.31	4.27	6.94	0.53	0.91	1.72	1.39
Bra023128	0.11	0.14	0.41	0.4	0.76	0.86	2.88	2.24
Bra040651	746.11	1490.3	1136.53	242.48	623.23	1294.56	1404.8	1383.44
Bra020196	4.17	3.54	7.78	1.68	1.95	8.51	2.03	6.23
Bra026323	4.34	1.93	1	1.85	20.4	2.18	5.29	7.52
Bra000175	0.11	0.48	2.54	0.53	0.27	1.24	1.31	1.04
Bra029389	0.41	0.17	0.53	0	1.52	1	2.81	8
Bra015641	7.8	2.47	9.94	7.37	59.85	9.78	21.34	23.48
Bra015791	31.19	35.85	55.64	14.6	51.45	104.28	120.73	110.49
Bra035624	0.4	0.56	0.35	5.72	0.55	0.12	0.24	0.21
Bra040904	43.33	26.12	46.05	7.96	238.44	63.12	82.65	96.02
Bra027690	1.25	0.82	0.86	0.63	1.01	0.77	0.25	0.52
Bra014848	200.16	125.97	93.94	41.95	65.48	182.36	138.79	144.56
Bra022379	0.07	0.06	0.5	0.27	11.7	22.6	35.82	25.12
Bra010191	2.34	6.63	15.32	4.26	1.3	10.89	9.24	14.31
Bra004191	11.29	22.01	20.58	16.69	6.2	85.47	47.93	74.58
Bra017394	3.24	2.64	5.09	0.2	12.08	9.73	15.93	15.03
Brassica_rapa_newGene_6663	0	0.02	0.03	0.03	0.97	0.96	1.94	1.71
Brassica_rapa_newGene_252	0.45	0.07	0.03	0	0.42	2.28	1.42	1.74
Bra038361	12.75	6.54	6.21	21.28	11.02	3.42	3.3	2.46
Bra027426	51.14	41.32	24.22	30.34	48.49	18.7	9.23	10.15
Bra008856	5.52	44.76	27.21	1.35	18.84	26.4	36.42	32.56
Bra017665	37.33	16.48	11.92	2.37	170.91	7.9	21.07	16.26
Bra021164	30.21	19.06	61.97	26.67	20.05	77.65	77.67	124.06
Bra021081	9.83	6.16	5.28	16.74	9.51	4.99	3.08	2.94
Bra016466	0.44	0.51	1.48	1.37	0.51	1.2	1.63	1.59
Bra006314	7.26	11.92	10.78	11.79	7.82	17.44	18.57	18.76
Bra010898	25.07	31.73	45.98	31.42	6.51	14.24	25.41	19.81
Bra020413	6.45	3.93	3.15	0.07	4.65	0.42	0.79	0.71
Bra007993	9.21	3.23	3.48	11.14	14.31	4.59	5.3	3.77
Bra032095	16.95	9.74	5.74	0.35	15.07	6.2	2.93	3.7
Bra038521	549.78	1087.88	843.98	215.71	667.58	609.41	1192.45	990.27
Bra016067	2.69	0.79	0.67	3.98	6.75	0.96	0.66	0.62
Bra036244	103.47	26.57	18.14	84.15	115.04	27.45	24.13	18.85
Bra028974	14.55	5.81	4.96	23.15	27.76	7.72	8.81	7.15
Bra039565	7.17	7.88	13.75	9.54	8.36	20.19	49.15	38.91
Bra004263	5.92	5.9	4.27	10.15	7.32	2.98	2.61	2.56
Bra040626	16.27	11.8	15.26	2.36	22.23	101.64	80.31	129.41
Bra031852	13.17	4.62	2.21	21.41	3.95	1.49	0.27	0.91
Bra024088	63.63	291.79	285.82	42.83	177.88	755.91	645.21	583.69
Bra023410	6.45	5.24	7.66	8.9	11.76	11.68	21.18	17.3
Bra017940	88.17	31.82	18.49	66.83	32.83	8.21	6.62	7.8
Bra024795	1.77	8.12	12.18	34.05	1.01	7.41	2.19	5.73
Bra035630	1.16	0.49	0.8	1.42	3.72	1.31	1.55	1.09
Bra007869	25.8	3.74	2.17	7.63	2.03	8.98	3.33	5.74
Bra037880	21.28	4.81	4.06	18.7	33.78	9.91	4.53	6.7
Bra039385	12.42	13.75	13.78	11.62	8.38	23.03	19.4	23.2
Bra025626	46.41	60.22	171.38	6.31	1.29	50.9	105.37	90.51
Bra038163	17.11	13.43	13	19.58	15.66	5.09	4.45	5.28
Bra001885	1.83	1.81	2.05	3.95	5.46	24.84	5.56	9.83
Bra028955	17.84	4.38	3.84	10.42	19.22	4.55	3.22	2.88
Bra030281	0.01	0.06	0.04	0.13	1.94	2.51	4.5	4.24
Brassica_rapa_newGene_31265	0.21	0.02	0.19	0.16	2.94	2.09	5.72	2.46
Bra005731	73.14	50.46	94.52	126.94	6.09	1.17	1.65	1.51
Bra015837	1.64	1.78	0.97	8.65	4.25	1.93	2.47	1.21
Bra005012	31.81	7.67	3.06	5.54	114.41	2.8	4.59	2.51
Bra018590	2.6	7.24	2.96	19.25	1.65	64.05	92.95	35.58
Bra017948	0.06	0.76	0.64	0.08	0.17	0.48	1.55	0.96
Bra040020	0.24	2.56	1.81	12.08	1.45	9.86	9.39	3.77
Bra016886	2.36	5.49	21.5	7.21	2.21	26.44	20.61	25.26
Bra031371	90.76	45.32	28.77	33.73	109.63	24.72	11.14	14.03
Bra038585	4.36	10.25	25.57	8.05	0.48	2.49	5.25	5.27
Bra027764	109.81	93.88	95.26	31.68	51.28	57.07	76.16	82.58
Bra010285	0.35	0.06	0.18	0.07	0.76	1.22	1.19	1.54
Bra030715	18.28	8.07	6.09	21.44	15.77	4.08	1.31	2.17
Bra029261	12.91	1.36	0.46	18.85	86.6	4.59	2.83	7.59
Bra009048	26.69	8.86	3.61	4.72	5.74	0.4	2.02	0.49
Bra030742	7.24	5.56	6.86	3.69	10.19	36.01	41.97	50.23
Bra019073	9.38	9.55	5.2	8.03	0.26	0.43	0.24	0.39
Bra026255	5.99	8.43	5.25	6.03	10.87	27.45	15.7	12.53
Bra010298	5.55	4.7	2.59	45.9	0.67	1.58	0.64	0.77
Bra002828	12.93	6.41	4.88	18.1	17.97	5.92	5.75	4.59
Bra016019	0	0.02	0.01	0.01	2.49	0.74	0.37	0.26
Bra009853	5.48	2.01	1.82	4.9	3.16	1.28	1.69	0.89
Bra009747	6.47	4.71	3.08	11.4	8.41	16.08	5.71	7.63
Bra017350	574.6	888.75	790.76	159.91	189.65	647.42	989.39	861.54
Bra037365	4.37	2.04	1.31	4.86	10.74	3.18	3.07	3.8
Bra004068	2.6	1.18	0.65	2.45	5.12	1.73	0.95	0.73
Bra002021	22.82	36.02	46.29	16.8	6.59	69.96	89.58	92.82
Bra007253	7.9	6.15	4.9	10.17	5.51	2.62	3.02	1.84
Bra018698	156.74	228.69	500.28	15.4	24.59	146.39	285.16	352.12
Bra017264	18.89	85.61	128.36	75.81	7.9	35	93.44	71.73
Brassica_rapa_newGene_26040	1.29	1.63	2.26	0.29	2.06	5.33	6.06	7.51
Bra029903	1.03	0.8	1.07	1.68	1.36	1.58	1.88	1.52
Bra010484	2.13	4.87	4.21	8.23	6.52	11.13	9.27	7.99
Bra033071	0.61	0.87	3.34	1.14	21.32	4.43	1.3	0.95
Bra004589	20.99	10.12	9.72	15.5	22.07	5.46	4.92	4.42
Bra018896	37.86	8.56	6.97	5.18	131.51	14.17	10.49	6.51
Bra037199	3.28	4.42	7.94	4.64	1.31	3.5	2.46	7.24
Bra019711	122.11	68.16	157	2.04	38.51	282.15	634.3	683.26
Bra021637	241.66	254.68	373.04	77.17	140.7	276.92	314.54	266.19
Bra018579	0.73	0.61	1.32	0.41	1	1.85	2.23	2.43
Bra024443	0.1	0.07	0.05	0.11	28.25	12.22	6.97	7.5
Bra029370	1.58	1.38	2.87	8.38	0.71	8.75	7.41	9.69
Bra020672	1.66	1.48	3.05	0.66	11.07	4.23	7.08	4.29
Bra016506	156.71	216.3	235.26	173.15	63.27	230.43	183	228.43
Bra025336	2.12	1.24	1.42	7.47	2.7	0.7	1	0.55
Bra036877	10.86	3.32	2.52	13.9	26.93	2.79	3.1	2.67
Bra025207	29.21	46.6	49.09	10.67	31.76	33.43	84.08	73.65
Bra016230	6.29	7.89	10.71	1.34	4.76	9.61	13.59	13.22
Bra036784	8.38	13.33	15.74	0.69	0.19	4.44	3.57	4.02
Bra018919	0	0	0	0	0.03	0.38	1.27	0.85
Bra025879	3.24	2.86	5.35	0.35	9.12	43.92	24.45	51.66
Bra032727	2.1	0.08	0.04	1.9	0.7	0.08	0.08	0.02
Bra033627	1.22	2.66	4.06	1.73	0.46	0.94	1.48	1.15
Bra008430	12.78	9.95	36.56	40.79	45.42	208.8	132.35	224.09
Bra006668	5.01	5.24	12.97	2.09	0.95	4.03	6.9	6.7
Bra032935	2.54	9.89	36.58	19.82	1.85	4.69	8.99	9.06
Bra009089	2.67	1.85	1.83	3.8	4.08	1.06	1.54	1.13
Bra022219	26.42	24.16	43.76	22.58	19.65	38.72	58.89	47.39
Bra039226	0.51	0.13	0.29	1.6	6.54	2.33	2.66	1.88
Bra040216	100.67	128.37	174.43	112.62	123.78	226.1	314.07	346.28
Bra030622	40.01	26.89	13.11	34.98	31.04	14.87	8.12	7.04
Bra000517	3.94	2.79	2.91	2.23	1.85	4.55	6.9	5.51
Bra004746	23.4	57.48	79.69	30.36	35.89	207.36	150.98	231.41
Bra017124	1.9	1.73	2.05	2.22	3.34	5.54	2.74	2.39
Bra017066	9.45	31.57	48.9	23.78	3.46	18.77	22.94	23.99
Bra023048	0.5	2.06	3.67	0.65	0.24	2.87	3.79	6.05
Bra017044	1.92	0.64	2.76	4.49	2.14	0.87	0.68	1.65
Bra022176	19.07	10.27	7.15	25.88	4.11	0.6	0.74	0.37
Bra017429	2.31	3.78	13.71	3.27	15.72	13.48	18.77	33.64
Bra024334	26.95	23.72	33.7	14.54	23.36	30.72	42.58	40.83
Bra026467	0.26	0.64	2.03	6.11	1.36	1.99	6.3	3.26
Bra001195	10.92	9.95	15.35	10.59	9.39	13.77	18.55	17.32
Bra011545	55.2	15.18	5.68	43.68	127.74	32.61	15.69	20.28
Bra039339	4.98	1.37	0.93	0.03	8.96	3.01	1.08	0.8
Bra011241	63.26	60.96	58.41	23.93	10.31	65.95	35.31	53.4
Bra015969	3.82	2.12	2.31	4	3.21	5.77	3.11	4.99
Bra022725	5.76	1.84	3.25	28.13	10.48	2.6	3.99	2.6
Bra002582	3.7	3.53	2.75	10.42	4.26	6.9	9.35	6.58
Bra033939	0.29	0.03	0.05	0	1.13	4.58	1.38	2.09
Bra006639	3.29	3.64	13.74	8.09	12.6	13.66	43.78	30.2
Bra023862	11.43	9.78	8.24	0.7	71.76	32.17	22.56	24.59
Bra017823	81.76	41.39	19.35	5.25	20.13	90.78	24.76	43.36
Bra021266	11.4	12.76	16.79	11.73	10.92	13.2	16.81	17.16
Bra026009	148.91	306.62	284.27	110.4	275.49	937.58	1020.25	961.02
Bra014437	8.93	3.87	3.49	2.73	34.85	5.88	6.5	6.22
Bra011776	48.34	21.45	72.45	19.67	29.57	143.8	87.93	174.92
Bra018771	13.13	22.26	43.91	6.55	6.53	8.8	19.99	16.63
Bra017798	20.01	16.93	21.02	1.37	20.42	8.27	3.96	7.18
Bra037185	70.92	67.24	86.05	55.68	72.49	106.08	123.26	108.47
Bra023131	29.21	53.74	35.61	33.7	28.68	68.44	37.28	61.36
Bra020342	9.41	6.93	6.11	13.74	11.98	4.84	4.21	3.51
Bra006016	30.8	14.58	28.26	32.36	177.74	44.46	58	83.18
Bra014747	78.33	174	129.96	35.53	44.01	93.12	99.5	128.48
Bra036360	1.97	2.59	0.55	2.74	3.8	0.68	0.35	0.25
Bra016134	2.58	0.73	0.91	4.58	2.93	1.54	1.17	0.83
Bra009665	3.39	1.12	1.56	3.87	3.02	0.98	1.1	0.95
Bra006084	9.69	30.71	35.94	6.31	17.05	47.75	105.48	92.9
Bra005961	45.69	71.52	106.07	46.14	12.05	41.17	47.48	57.26
Bra038734	89.87	46.59	15.33	10.57	259.14	11.23	6.47	14.27
Bra017439	30.17	15.11	13.59	14.84	17	5.81	5.3	6.74
Bra023460	31.02	33.45	53.77	84.76	16.98	132.67	83.62	112.74
Bra037175	1.69	1.15	0.9	2.68	2.09	0.74	0.74	0.49
Bra010519	5.09	4.27	3.52	12.71	45.4	8.46	9.18	8.07
Bra020747	4.51	0.68	1	28.32	2.9	1.57	1.1	0.51
Bra012748	26.4	44.63	67.46	13.86	83.68	21.73	19.04	18.26
Bra014421	3.88	3.31	2.22	8.78	7.09	2.63	1.92	2.09
Bra029211	0.59	0.57	0.4	0.09	30.36	3.53	4.74	4.07
Bra005681	0.1	0.51	1.17	0.74	0.15	0.77	1.37	1.63
Bra027725	11.42	1.5	1.44	0	16.58	4.85	3.33	5.96
Bra013682	0.22	0.46	0.45	13.43	0.31	0.6	0.99	0.73
Bra034639	5.23	1	2.55	15.99	18.37	4.89	5.75	4.25
Bra017076	2.31	5.22	9.93	1.53	4.09	8.2	18.25	22.09
Bra022816	174.02	173.9	389.15	366.58	60.66	67.92	136.16	109.59
Bra021866	2.87	1.03	1.57	3.13	1.11	0.58	0.66	0.27
Bra026084	5.88	4.18	3.3	3.93	4.21	1.09	1.13	2.15
Bra020299	0.41	1.72	5.5	0.14	1.64	4.73	11.94	10.29
Bra006981	29.53	16.91	1.52	0.94	66.74	3.24	0.69	1.46
Bra030234	47.79	156.7	237.71	19.67	21.21	83.15	141.79	116.81
Bra024725	5.01	1.73	1.05	1.4	1.88	2.1	1.1	1.39
Bra008470	16.26	14.36	11.02	20.08	22.2	8.73	11.17	7.12
Brassica_rapa_newGene_25851	7.67	2.6	1	11.93	24.42	0.71	1.06	0.99
Bra009771	13.77	17.77	12.69	3.95	2.78	15.94	13.34	16.72
Bra022663	47.81	93.9	151.13	24.24	83.96	221.48	192.25	251.21
Bra011815	24.98	12.13	11.36	6.75	63.62	22.95	17.85	17.32
Bra002665	4.45	2.43	2.44	17.68	2.75	1.24	1.58	0.65
Bra039669	4.6	5.67	6.69	6.75	7.29	14.65	10.51	10.2
Bra022401	0	0	0	0	0.35	1.07	1.14	1.48
Bra015404	33.87	14.51	14.73	4.89	19.91	3.22	3.83	3.2
Bra018301	46.89	96.5	153.88	92.59	58.19	118.75	182.03	143.83
Bra013475	3.6	2.65	1.99	1.36	6.76	0.9	0.92	1.14
Bra004159	11.73	4.41	3.95	11.78	11.08	3.06	2.82	2.16
Bra029755	2.73	6.2	25.53	0.41	42.1	38.37	69.86	95.95
Bra034004	3.57	2.01	1.91	1.02	15.03	4.57	2.74	3.47
Bra022315	25.2	42.87	39.6	22.51	13.08	73.52	73.6	68.85
Bra024068	509.84	475.42	649.89	122	164.27	426.67	528.35	592.02
Bra004874	2.83	2.19	1.5	4.32	4.58	1.17	1.37	0.42
Bra029184	5.06	5.93	4.85	10	2.3	0.76	1.41	0.61
Bra005700	8.69	3.03	5.25	2.71	3.48	0.85	1.35	1.49
Bra002861	61	76.81	43.53	31.93	37.51	81.67	52.36	61.75
Bra032882	28.06	51.92	84.64	39.22	14.26	33.31	59.25	50.93
Bra024283	66.38	155.72	200.22	84.67	45.25	106.19	162.64	170.99
Bra027629	21.79	41.15	87.32	24.97	10.04	49.12	40.94	55.34
Bra002627	37.34	46.16	48.23	12.43	31.31	43.51	33.66	45.94
Bra002178	31.27	10.32	11.47	29.6	43.18	68.76	27.67	62.72
Bra000662	19.3	14.47	10.04	31.81	16.79	11.01	5.13	5.18
Bra021173	0.06	0.07	0.03	0.01	0.16	0.34	0.21	0.23
Bra025400	36.22	33.33	27.23	10.77	129.85	18.39	23.61	22.86
Bra004003	33.44	12.34	12.08	17.91	23.33	6.81	6.43	4.35
Bra013731	8.48	4.87	15.26	14.72	19.06	16.38	35.09	19.14
Bra038799	10.18	8.3	31.5	14.67	5.91	50.35	36.42	51.85
Bra030948	8.26	4.29	1.95	0.05	4.16	1.49	0.81	0.82
Bra006418	27.14	36.9	33.62	29.41	12.09	51.03	27.11	45.26
Bra031340	0.97	0.34	0.28	0.01	1.29	7.63	14.65	7.47
Bra001278	0.37	0.72	1.14	0.09	0.11	0.67	1.19	1.41
Bra010292	39.8	33.99	16.02	79.2	134.88	37.1	26.48	19.97
Bra005174	4.45	3.84	1.35	0.47	31.44	6.63	5.61	6.31
Bra013630	67.2	85.43	85.59	18.66	48.58	103.25	165.19	156.87
Bra010591	0.72	1.21	1.1	1.29	0.78	1.64	2.51	1.86
Bra034921	0	0.03	0	0	0.14	0.58	1.13	0.65
Bra007236	6.13	11.43	10.15	3.85	5	12.71	9.11	9.31
Bra021124	11.31	28.38	19.66	2.39	2.06	14.85	7.16	17.31
Bra012127	19.4	2.59	1.69	11.63	37.65	6.85	3.9	4.32
Bra000811	256.58	295.07	394.94	137.82	227.62	510.23	525.57	654.49
Bra031279	8.08	5.83	6.07	9.52	2.38	0.67	0.8	0.98
Bra020144	13.77	9.08	7.89	16.56	14.39	8.03	5.07	4.41
Bra030339	0.57	2.21	1.97	3.09	2.76	2.35	4.41	3.31
Bra033146	1113.72	214.56	39.41	0.55	846	179.43	316.48	203.94
Bra040010	2.68	1.1	1.31	2.97	3.55	1.94	1.75	0.79
Bra010503	5.05	4.34	20.59	3.83	2.38	27.92	13.93	22.99
Bra019025	0	0.13	0.49	3.25	0.19	2.67	0.92	1.98
Brassica_rapa_newGene_4001	84.13	90.92	55.45	44	58.26	191.26	109.78	160.59
Bra014896	2.53	5.76	3.95	2.37	10.84	16.67	18.82	17.37
Bra002459	49.22	18.05	13.01	11.73	135.05	20.08	23.1	31.43
Bra008774	3.97	4.17	2.31	0.68	10.92	1.99	2.63	2.03
Brassica_rapa_newGene_4142	4.16	3.18	2	3.77	0.61	0.45	0.17	0.23
Bra032293	164.13	231.61	181.26	40.55	97.26	84.83	164.56	159.76
Bra016433	14.47	23.94	74.86	97.38	0.57	7.52	5.37	4.99
Bra026736	3.08	1.61	1.96	4.08	3.25	0.85	0.76	0.5
Bra036619	0.78	0.43	12.98	10.37	15.22	12.34	36.67	31.14
Bra016092	4.54	3.06	1.94	7.37	3.35	1.99	1.13	0.63
Bra026089	1.85	1.59	1.91	0.87	2.25	0.28	0.8	0.3
Bra028729	7.96	1.06	0.07	0.09	35.98	0.11	1.11	0.22
Bra020072	39.67	6.01	14.55	0.26	139.58	12.5	60.35	39.9
Bra004547	5.34	6.92	8.92	4.49	2.5	5.65	5.71	7.01
Brassica_rapa_newGene_30679	3.64	0.72	1.43	0.05	0.26	9.8	1.17	3.93
Bra021771	10.63	52.74	67.15	19.57	12.84	30.26	61.71	48.1
Bra017477	42.12	13.47	3.35	5.51	33.95	1.52	1.1	0.51
Bra004299	26.34	61.59	42.19	5.09	0.97	5.1	6.65	7.5
Bra019199	0.69	0.81	0.81	1.23	1.15	0.18	0.55	0.54
Bra038960	6.83	8.02	12.12	13.93	3.4	16.52	14.57	12.19
Bra031265	20.12	10.71	4.72	4.02	4.29	1.24	0.79	0.85
Bra039828	3.3	2.67	3.3	1.9	5.54	8.62	9.16	8.7
Bra013537	146.85	125.94	99.27	145.63	59.18	257.97	175.74	231.72
Bra006047	94.56	147.61	53.06	14.62	61.05	88.25	146.01	107.45
Bra016422	27.31	10.11	6.28	27.55	35.58	6.64	5.24	6.12
Brassica_rapa_newGene_2850	0.72	1.92	0.6	1.93	0.17	0.74	0.24	0.37
Bra030775	4.61	2.2	1.73	7.99	7.51	3.27	1.89	1.65
Bra039508	154.77	46.01	36.43	7.31	73.83	2.96	6.34	5.33
Bra008581	6.07	5.28	3.19	9.79	60.58	158.45	177.53	182.62
Bra028383	6.92	9.97	33.79	2.15	1.89	16.15	19.66	29.49
Bra022388	17.94	14.8	14.37	18.69	15.61	3.81	4.61	4.16
Bra012083	3.23	0.24	0.17	17.2	7.36	5.02	0.83	0.6
Bra010453	7.81	21.57	28.3	16.62	1.11	7.46	11.34	12.39
Bra038622	0	0.01	0	0	6.23	1.82	1.76	1.22
Bra015381	0.19	0.3	1.12	0.27	0.7	3.59	4.41	3.81
Bra018393	0.52	6.04	38.65	1.17	0.19	5.99	14.16	13.74
Bra008844	22.27	21.32	37.68	9.04	34.45	40.49	50.74	55.21
Brassica_rapa_newGene_7488	2.65	1.21	0.93	3.45	8.55	3.4	2.25	2.63
Bra006183	0.1	0.18	0.54	0.15	0.75	0.84	1.46	1.68
Bra008695	336.57	514.55	457.03	266.79	320.76	843.81	662.52	743.19
Bra018444	0	0.08	0.13	0	0.95	5.2	12.98	17.55
Bra032019	1.97	1.22	2.58	6.18	3.31	11.51	17.48	22.47
Bra019731	267.76	371.87	380.1	49.89	246.9	419.07	569.35	513.13
Bra037860	78.95	96.86	84.76	50.14	62.06	110.64	104.08	106.86
Bra031091	10.95	6.48	6.14	15.77	13.05	4.51	3.82	3.76
Bra025586	9.49	11.93	9.81	7.27	7.53	14.41	12.95	10.43
Bra006966	9.51	17.9	23.33	13.2	11.55	17.11	22.66	21.5
Bra039234	5.18	3.47	4.16	8.81	7.3	1.25	2.23	1.18
Bra031542	3.09	3.54	3.01	5.64	5.01	6.28	9.2	7.81
Bra024130	4.7	3.2	2.29	5.87	7.62	2.21	2.17	1.41
Bra000699	30.02	51.68	84.91	53.4	49.52	54.16	70.2	100.88
Bra007821	0.39	0.5	0.51	0.91	17.23	27	34.16	22.24
Bra027168	0.53	1.94	5.28	1.15	7.2	8.62	28.15	10.21
Bra014676	31.17	6.71	8.01	0.5	18.59	5.67	2.83	3.54
Bra036163	0.46	0.89	2.02	0.67	1.67	8.43	11.18	10.72
Brassica_rapa_newGene_12436	0.23	0.26	0.34	0.47	0.2	1.97	6.27	3.42
Bra034022	3.25	0.85	1.11	2.46	5.45	9.65	7.18	8.58
Brassica_rapa_newGene_4085	2.53	2.23	4.29	2.51	1.32	6.88	8.04	7.81
Bra022355	0	0	0	0	22.33	43.11	54.9	36.27
Bra021700	3.38	1.11	2.6	5.63	5.69	1.28	1.96	0.98
Bra024566	72.64	46.65	64.77	32.11	98.67	117.44	112.03	161.5
Bra032173	11.73	12.68	7.1	7.12	4.77	32.8	15.82	16.87
Bra031321	0.27	0.26	1.6	1.59	1.35	11.59	21.77	28.82
Bra029736	3.85	0.75	0.5	0.41	3.77	0.99	0.81	1.21
Bra031392	26.11	43.99	79.18	37.91	47.67	141.52	158.64	182.41
Bra022803	325.16	458.15	700.81	163.96	231.92	577.84	734.75	719.86
Bra029761	10.7	6	4.74	7.7	55.46	10.68	13.4	17.19
Bra031387	11.71	33.92	59.44	21.83	6.2	61.27	36.38	30.48
Bra008100	2.77	1.11	0.35	0.26	6.48	2.14	2.13	1.94
Bra016060	31.12	39.65	19.5	16.76	10.63	111.09	19.7	41.13
Bra006543	5.65	19.08	22.84	28.5	17.22	16.72	48.05	60.7
Bra027605	17.95	7.17	6.28	15.9	8.09	5.82	2.51	3.64
Bra017928	5.32	0.87	1.44	6.52	6.28	2.04	1.58	1.49
Bra007581	94.29	85.9	168.29	26.75	129.21	209.26	245.49	221.62
Bra030981	0.1	1.75	3.59	3.25	0.48	7.84	19.46	11.82
Brassica_rapa_newGene_4081	2.27	5.86	2.14	3.26	1.41	4.63	3.87	6.08
Bra001449	26.65	1.1	1.36	6.29	66.68	7.58	2.73	16.41
Bra025375	8.79	11.27	13.95	3.88	4.45	7.31	11.23	10.33
Brassica_rapa_newGene_9306	6.42	16.22	34.01	6.73	7.21	10.54	20.25	19.84
Bra027473	5.13	1.87	2.82	1.01	3.19	5.89	5.51	5.79
Bra041119	1.31	20.51	23.77	33.06	6.48	41.5	48.99	107.1
Bra037287	12.38	9.72	4.51	17.2	12.04	3.57	3.72	2.61
Bra007066	2.95	4.61	2.85	14.71	6.41	1.42	2.35	1.49
Bra029437	3.31	2.47	4.74	1.11	3.48	3.52	3.95	5.08
Bra009515	1.39	7.99	3.17	5.54	0.08	2.06	0.71	1.23
Bra002216	321.66	125.4	68.94	336.92	417.36	89.24	47.69	72.02
Bra035996	0	0	0	0	15.37	3.21	2.71	3.46
Brassica_rapa_newGene_15428	1.94	0.9	0.57	3.15	1.84	0.49	0.47	0.21
Bra028775	1.74	4.32	23.67	1.38	2.04	13.47	8.79	12.57
Bra011806	0.3	0.5	2.07	0.12	0.97	5.17	6.78	6.46
Bra007142	64.58	35.14	52.7	84.14	41.12	15.34	23.43	22.17
Bra037667	112.34	154.39	148.67	78.01	70.96	202.78	138.75	155.97
Bra002583	3.78	4.5	6.72	10.66	1.27	2.67	2.4	5
Bra036061	37.47	42.16	70.12	42.74	55.42	128.39	135.25	143.36
Bra011404	6.26	3.11	2.01	6.41	4.6	2.01	1.21	1.25
Bra032978	8.38	4.42	5.17	15.63	26.24	7.36	3.85	3.43
Bra024642	23.6	32.92	29.94	11.08	13.83	47.1	26.19	28.09
Bra016463	207.4	303.73	305.59	96.09	88.42	260.17	397.07	307.06
[truncated: 4,094 more rows]
