# Supplementary material for: Root Transcriptome and Metabolome Profiling Reveal Key Phytohormone-Related Genes and Pathways Involved Clubroot Resistance in Brassica rapa L
Source: Front Plant Sci. 2021 Dec 15;12:759623. doi: 10.3389/fpls.2021.759623 (PMC8715091; doi:10.3389/fpls.2021.759623)
Supplement: Supplementary file 3 [file Table_5.xlsx]

## Sheet: Option 1
	DEGs	R3/R0_Up	R9/R0_Up	R20/R0_Up	R3/R0_Down	R9/R0_Down	R20/R0_Down	S3/S0_Up	S9/S0_Up	S20/S0_Up	S3/S0_Down	S9/S0_Down	S20/S0_Down
List of Genes invovled in Plant hormone signal transduction
1	Gene1	Bra000052	Bra000052	Bra000052	Bra000039	Bra000039	Bra000039	Bra000052	Bra000184	Bra001742	Bra000039	Bra000842	Bra000087
2	Gene2	Bra000184	Bra000184	Bra000184	Bra000199	Bra000199	Bra000199	Bra001473	Bra002719	Bra003484	Bra001634	Bra001634	Bra000160			= up-regulated genes
3	Gene3	Bra000421	Bra000421	Bra000421	Bra000629	Bra000283	Bra000629	Bra001598	Bra002961	Bra004615	Bra002594	Bra002038	Bra000199			= down-regulated genes
4	Gene4	Bra000938	Bra001643	Bra000938	Bra000842	Bra000584	Bra000842	Bra002718	Bra004967	Bra010441	Bra003463	Bra002594	Bra000326
5	Gene5	Bra001643	Bra001900	Bra001643	Bra001742	Bra000842	Bra001634	Bra002719	Bra005853	Bra011501	Bra003518	Bra002766	Bra000421
6	Gene6	Bra002718	Bra002718	Bra002718	Bra002038	Bra001634	Bra001742	Bra004967	Bra006194	Bra011560	Bra004076	Bra003265	Bra000584
7	Gene7	Bra002719	Bra002719	Bra002719	Bra002330	Bra001742	Bra002038	Bra005853	Bra008836	Bra011563	Bra004245	Bra003518	Bra000842
8	Gene8	Bra003746	Bra003746	Bra002961	Bra002594	Bra002038	Bra002330	Bra006194	Bra012891	Bra011889	Bra005000	Bra003520	Bra001629
9	Gene9	Bra003778	Bra003778	Bra003746	Bra003077	Bra002330	Bra002594	Bra008836	Bra012897	Bra012897	Bra006010	Bra004076	Bra002038
10	Gene10	Bra003947	Bra003947	Bra003778	Bra003463	Bra002594	Bra002766	Bra009113	Bra014476	Bra014476	Bra007274	Bra004245	Bra002327
11	Gene11	Bra004515	Bra004543	Bra003947	Bra003484	Bra002766	Bra003077	Bra010441	Bra015298	Bra015478	Bra007295	Bra004329	Bra002594
12	Gene12	Bra004543	Bra004967	Bra004543	Bra003518	Bra003077	Bra003463	Bra012113	Bra015478	Bra015831	Bra007430	Bra005000	Bra002718
13	Gene13	Bra004615	Bra005853	Bra004967	Bra003674	Bra003484	Bra003484	Bra012897	Bra016359	Bra015832	Bra007552	Bra005465	Bra002719
14	Gene14	Bra004967	Bra006190	Bra005853	Bra004076	Bra003518	Bra003518	Bra016389	Bra016389	Bra015885	Bra009063	Bra005508	Bra003265
15	Gene15	Bra005853	Bra006194	Bra006190	Bra004245	Bra004076	Bra004076	Bra017125	Bra018271	Bra018271	Bra009636	Bra006010	Bra003463
16	Gene16	Bra006190	Bra007722	Bra006194	Bra005000	Bra004245	Bra004245	Bra018800	Bra018749	Bra018800	Bra010132	Bra008325	Bra003520
17	Gene17	Bra006194	Bra007937	Bra007722	Bra005508	Bra005000	Bra005000	Bra020390	Bra021712	Bra019436	Bra011481	Bra009063	Bra003947
18	Gene18	Bra006196	Bra008033	Bra007937	Bra006010	Bra005508	Bra005508	Bra020433	Bra022663	Bra020390	Bra011485	Bra009241	Bra004076
19	Gene19	Bra007306	Bra008836	Bra008033	Bra007295	Bra006010	Bra006010	Bra021712	Bra022832	Bra021712	Bra012146	Bra009539	Bra004245
20	Gene20	Bra007722	Bra008846	Bra008172	Bra008325	Bra007295	Bra007274	Bra022663	Bra023403	Bra022725	Bra014378	Bra009636	Bra004329
21	Gene21	Bra007937	Bra011464	Bra008836	Bra009063	Bra007720	Bra007295	Bra023403	Bra025014	Bra022832	Bra014649	Bra010132	Bra004543
22	Gene22	Bra008033	Bra011564	Bra008846	Bra009354	Bra008325	Bra007720	Bra023771	Bra025093	Bra023972	Bra015579	Bra010178	Bra005914
23	Gene23	Bra008836	Bra012897	Bra010501	Bra009539	Bra008999	Bra008325	Bra025774	Bra029023	Bra025014	Bra016034	Bra011485	Bra006190
24	Gene24	Bra008846	Bra013630	Bra011464	Bra011045	Bra009063	Bra008999	Bra027232	Bra029093	Bra025708	Bra016526	Bra011862	Bra007722
25	Gene25	Bra009514	Bra014303	Bra012743	Bra011481	Bra009354	Bra009063	Bra029093	Bra036542	Bra027829	Bra017044	Bra013123	Bra007937
26	Gene26	Bra009835	Bra015970	Bra013262	Bra011485	Bra009539	Bra009354	Bra034205	Bra036984	Bra029023	Bra017443	Bra013274	Bra008033
27	Gene27	Bra010441	Bra016056	Bra013630	Bra011501	Bra009636	Bra009539	Bra036984	Bra036986	Bra029093	Bra017615	Bra013945	Bra008172
28	Gene28	Bra011258	Bra016193	Bra014303	Bra011815	Bra009867	Bra009867	Bra036986	Bra039186	Bra029934	Bra018084	Bra013973	Bra008325
29	Gene29	Bra011465	Bra016389	Bra014411	Bra012909	Bra011045	Bra011045	Bra039460	Bra039855	Bra033267	Bra018398	Bra014378	Bra008846
30	Gene30	Bra011559	Bra016520	Bra015868	Bra013061	Bra011481	Bra011481	Bra041046	Bra041046	Bra034954	Bra018439	Bra014649	Bra009063
31	Gene31	Bra011564	Bra016526	Bra015970	Bra013945	Bra011485	Bra011485			Bra035331	Bra019524	Bra015546	Bra009233
32	Gene32	Bra012743	Bra016604	Bra016056	Bra014645	Bra011501	Bra011501			Bra036051	Bra019921	Bra015579	Bra009241
33	Gene33	Bra012897	Bra017125	Bra016193	Bra014649	Bra011815	Bra011815			Bra036215	Bra019932	Bra015646	Bra009636
34	Gene34	Bra013262	Bra018751	Bra016389	Bra015303	Bra013061	Bra013061			Bra036987	Bra020125	Bra015880	Bra009867
35	Gene35	Bra013630	Bra018938	Bra016520	Bra015579	Bra013945	Bra013945			Bra039186	Bra021184	Bra016034	Bra010178
36	Gene36	Bra013973	Bra020806	Bra016604	Bra015646	Bra014645	Bra014645			Bra039855	Bra022409	Bra016056	Bra011082
37	Gene37	Bra014303	Bra021281	Bra017125	Bra015832	Bra015297	Bra015303			Bra041046	Bra022725	Bra016193	Bra011481
38	Gene38	Bra015289	Bra021712	Bra017254	Bra015885	Bra015303	Bra015579				Bra022934	Bra016595	Bra011815
39	Gene39	Bra015868	Bra022115	Bra018751	Bra016034	Bra015326	Bra015646				Bra024366	Bra017443	Bra012743
40	Gene40	Bra015970	Bra022663	Bra018938	Bra017615	Bra015579	Bra015832				Bra024849	Bra018398	Bra013186
41	Gene41	Bra016056	Bra022832	Bra020806	Bra017621	Bra015646	Bra015885				Bra025708	Bra018439	Bra013341
42	Gene42	Bra016193	Bra023399	Bra021281	Bra018398	Bra015832	Bra016034				Bra025733	Bra019932	Bra013630
43	Gene43	Bra016389	Bra023403	Bra021712	Bra018439	Bra015885	Bra017443				Bra025964	Bra020125	Bra013748
44	Gene44	Bra016520	Bra023771	Bra022115	Bra019121	Bra016034	Bra017615				Bra025977	Bra021184	Bra013945
45	Gene45	Bra016938	Bra024954	Bra022663	Bra019920	Bra016508	Bra017621				Bra030037	Bra022409	Bra013973
46	Gene46	Bra017125	Bra025093	Bra022832	Bra019932	Bra017044	Bra018398				Bra031574	Bra022934	Bra014378
47	Gene47	Bra018751	Bra025708	Bra023399	Bra022409	Bra017443	Bra019121				Bra031714	Bra023876	Bra015297
48	Gene48	Bra018800	Bra025713	Bra023403	Bra022550	Bra017615	Bra019920				Bra031871	Bra024187	Bra015579
49	Gene49	Bra018938	Bra027800	Bra023756	Bra022634	Bra017621	Bra021885				Bra033267	Bra024366	Bra015880
50	Gene50	Bra020806	Bra030560	Bra023771	Bra022725	Bra017629	Bra022409				Bra033527	Bra024849	Bra016034
51	Gene51	Bra021281	Bra031065	Bra024954	Bra022934	Bra018398	Bra022634				Bra033615	Bra025733	Bra016056
52	Gene52	Bra021712	Bra031718	Bra025093	Bra023876	Bra018439	Bra022725				Bra033773	Bra025775	Bra016193
53	Gene53	Bra022115	Bra033890	Bra025713	Bra024187	Bra019060	Bra022934				Bra033886	Bra025964	Bra016520
54	Gene54	Bra022164	Bra034205	Bra026044	Bra024366	Bra019121	Bra023876				Bra034612	Bra025977	Bra016595
55	Gene55	Bra022663	Bra034562	Bra027800	Bra024849	Bra019920	Bra024187				Bra037533	Bra030037	Bra016604
56	Gene56	Bra022832	Bra036542	Bra031065	Bra027829	Bra019921	Bra024366				Bra039264	Bra030986	Bra016938
57	Gene57	Bra023399	Bra036981	Bra031718	Bra027891	Bra019932	Bra024849				Bra039284	Bra031574	Bra016943
58	Gene58	Bra023403	Bra036984	Bra031719	Bra030074	Bra020017	Bra025733				Bra040260	Bra031714	Bra017125
59	Gene59	Bra023746	Bra036986	Bra033890	Bra031574	Bra022409	Bra025964				Bra040420	Bra033267	Bra017136
60	Gene60	Bra023756	Bra036988	Bra034205	Bra031668	Bra022550	Bra026365				Bra040812	Bra033615	Bra018398
61	Gene61	Bra023771	Bra036998	Bra034562	Bra031871	Bra022634	Bra027504					Bra033886	Bra018634
62	Gene62	Bra024954	Bra039832	Bra036542	Bra032188	Bra022934	Bra030074					Bra034254	Bra018751
63	Gene63	Bra025048	Bra039855	Bra036984	Bra032503	Bra023876	Bra031158					Bra035381	Bra018938
64	Gene64	Bra025093	Bra040122	Bra036986	Bra032876	Bra024187	Bra031574					Bra036963	Bra019060
65	Gene65	Bra025713	Bra041046	Bra036988	Bra033527	Bra024366	Bra031871					Bra037405	Bra019921
66	Gene66	Bra026044		Bra036998	Bra033615	Bra024849	Bra032503					Bra037533	Bra020017
67	Gene67	Bra027800		Bra039855	Bra034191	Bra025733	Bra032520					Bra039264	Bra020125
68	Gene68	Bra031065		Bra040122	Bra034612	Bra026635	Bra033267					Bra039762	Bra020433
69	Gene69	Bra032521		Bra041046	Bra034725	Bra027504	Bra033527					Bra040260	Bra021117
70	Gene70	Bra033890		Bra041056	Bra034845	Bra027690	Bra033615					Bra040398	Bra021184
71	Gene71	Bra034205			Bra037405	Bra027891	Bra034191					Bra040812	Bra021281
72	Gene72	Bra034378			Bra037533	Bra030074	Bra034612						Bra022115
73	Gene73	Bra034562			Bra037809	Bra031475	Bra034725						Bra022164
74	Gene74	Bra036542			Bra039345	Bra031574	Bra034845						Bra022663
75	Gene75	Bra036984			Bra039909	Bra031668	Bra035381						Bra022934
76	Gene76	Bra036997			Bra040260	Bra031714	Bra037405						Bra024995
77	Gene77	Bra036998			Bra040812	Bra031871	Bra037533						Bra025713
78	Gene78	Bra039855				Bra032503	Bra037824						Bra025977
79	Gene79	Bra040122				Bra033267	Bra039345						Bra026044
80	Gene80	Bra041046				Bra033527	Bra039762						Bra027891
81	Gene81	Bra041056				Bra033615	Bra039909						Bra028604
82	Gene82					Bra033886	Bra040260						Bra029452
83	Gene83					Bra034191	Bra040812						Bra029798
84	Gene84					Bra034612							Bra030074
85	Gene85					Bra034725							Bra030219
86	Gene86					Bra034845							Bra030986
87	Gene87					Bra037374							Bra031065
88	Gene88					Bra037405							Bra031158
89	Gene89					Bra037533							Bra031475
90	Gene90					Bra037809							Bra031574
91	Gene91					Bra037824							Bra031622
92	Gene92					Bra039345							Bra031668
93	Gene93					Bra039732							Bra031718
94	Gene94					Bra039762							Bra032521
95	Gene95					Bra039909							Bra033615
96	Gene96					Bra040260							Bra034191
97	Gene97					Bra040812							Bra034205
98	Gene98												Bra034254
99	Gene99												Bra034562
100	Gene100												Bra034845
101	Gene101												Bra035381
102	Gene102												Bra036997
103	Gene103												Bra036998
104	Gene104												Bra037405
105	Gene105												Bra038652
106	Gene106												Bra039284
107	Gene107												Bra039762
108	Gene108												Bra039832
109	Gene109												Bra040122
110	Gene110												Bra040260
111	Gene111												Bra040398
112	Gene112												Bra040420
113	Gene113												Bra040812
List of Genes invovled in Plant-pathogen interaction
	DEGs	R3/R0_Up	R9/R0_Up	R20/R0_Up	R3/R0_Down	R9/R0_Down	R20/R0_Down	S3/S0_Up	S9/S0_Up	S20/S0_Up	S3/S0_Down	S9/S0_Down	S20/S0_Down
1	Gene1	Bra000214	Bra000064	Bra000064	Bra000510	Bra002828	Bra002828	Bra000937	Bra000684	Bra001892	Bra000889	Bra000889	Bra000214
2	Gene2	Bra000937	Bra000214	Bra000214	Bra002828	Bra013187	Bra012835	Bra001254	Bra000937	Bra003567	Bra008699	Bra001818	Bra000299
3	Gene3	Bra001254	Bra000937	Bra000299	Bra012835	Bra015009	Bra015009	Bra001662	Bra001254	Bra004166	Bra013575	Bra002828	Bra000647
4	Gene4	Bra001662	Bra001254	Bra000937	Bra015009	Bra015979	Bra015979	Bra003373	Bra001662	Bra008472	Bra029194	Bra004165	Bra000985
5	Gene5	Bra002305	Bra001662	Bra001254	Bra015979	Bra027599	Bra019554	Bra003712	Bra003712	Bra012889	Bra031070	Bra005073	Bra001818
6	Gene6	Bra003251	Bra001892	Bra001662	Bra017927	Bra028939	Bra027599	Bra004166	Bra004166	Bra013470	Bra031658	Bra010500	Bra003373
7	Gene7	Bra003287	Bra002305	Bra001892	Bra019554	Bra029821	Bra028939	Bra005104	Bra004620	Bra014671	Bra033483	Bra013123	Bra003376
8	Gene8	Bra003373	Bra003251	Bra002237	Bra028939	Bra033483	Bra029821	Bra005824	Bra005824	Bra015521	Bra039037	Bra022235	Bra005073
9	Gene9	Bra003712	Bra003287	Bra002305	Bra028948	Bra035593	Bra033483	Bra007444	Bra008268	Bra018147		Bra022632	Bra005104
10	Gene10	Bra004166	Bra003373	Bra003251	Bra029677	Bra035599	Bra035593	Bra008268	Bra008269	Bra019297		Bra029194	Bra006142
11	Gene11	Bra004479	Bra003712	Bra003287	Bra029821	Bra039037	Bra035599	Bra008269	Bra009266	Bra019453		Bra029821	Bra007334
12	Gene12	Bra005824	Bra004166	Bra003373	Bra033483		Bra039037	Bra012889	Bra012889	Bra020814		Bra031070	Bra007450
13	Gene13	Bra007444	Bra004479	Bra003712	Bra033745		Bra039221	Bra013470	Bra013470	Bra025142		Bra033483	Bra008269
14	Gene14	Bra008269	Bra005104	Bra004166	Bra035593		Brassica_rapa_newGene_5236	Bra013947	Bra013708	Bra025238		Bra035599	Bra009266
15	Gene15	Bra008851	Bra005824	Bra004479	Bra035599			Bra014671	Bra013947	Bra028939		Bra039037	Bra009653
16	Gene16	Bra009266	Bra007444	Bra005824	Bra035972			Bra016936	Bra014671	Bra028952			Bra010500
17	Gene17	Bra009420	Bra008268	Bra007444	Bra037722			Bra017117	Bra015728	Bra029677			Bra012058
18	Gene18	Bra009653	Bra008269	Bra008269	Bra039037			Bra017355	Bra017117	Bra033898			Bra013708
19	Gene19	Bra009697	Bra008851	Bra008851	Bra039221			Bra017572	Bra018143	Bra036987			Bra014295
20	Gene20	Bra011465	Bra008879	Bra008879	Brassica_rapa_newGene_3984			Bra018243	Bra018243	Bra039693			Bra014542
21	Gene21	Bra011605	Bra009266	Bra009266	Brassica_rapa_newGene_5236			Bra020814	Bra019297	Bra039845			Bra015727
22	Gene22	Bra011963	Bra009420	Bra009420				Bra022786	Bra020724	Bra040027			Bra015728
23	Gene23	Bra013470	Bra011464	Bra011464				Bra025149	Bra020814				Bra015979
24	Gene24	Bra014295	Bra013136	Bra013136				Bra027981	Bra021242				Bra016564
25	Gene25	Bra014542	Bra013470	Bra013470				Bra029513	Bra021623				Bra016909
26	Gene26	Bra014671	Bra013947	Bra013708				Bra033775	Bra022786				Bra016936
27	Gene27	Bra015728	Bra014542	Bra013947				Bra034317	Bra025149				Bra017563
28	Gene28	Bra016785	Bra014671	Bra014295				Bra036140	Bra026432				Bra018085
29	Gene29	Bra017117	Bra015728	Bra014542				Bra036984	Bra027981				Bra018143
30	Gene30	Bra017563	Bra016785	Bra014671				Bra036986	Bra029376				Bra018243
31	Gene31	Bra017572	Bra017117	Bra015728				Bra037368	Bra031293				Bra019102
32	Gene32	Bra018085	Bra017355	Bra016785				Bra037520	Bra032081				Bra019191
33	Gene33	Bra018143	Bra017563	Bra017117				Bra040027	Bra033151				Bra019554
34	Gene34	Bra019191	Bra017572	Bra017355					Bra033467				Bra020724
35	Gene35	Bra019297	Bra018085	Bra017563					Bra033775				Bra021242
36	Gene36	Bra020814	Bra018143	Bra017572					Bra033898				Bra021379
37	Gene37	Bra021242	Bra018243	Bra018085					Bra034317				Bra022232
38	Gene38	Bra021265	Bra018504	Bra018143					Bra034407				Bra022632
39	Gene39	Bra021379	Bra019189	Bra018243					Bra036140				Bra025721
40	Gene40	Bra021623	Bra019191	Bra018325					Bra036984				Bra025924
41	Gene41	Bra022213	Bra019282	Bra018504					Bra036986				Bra027764
42	Gene42	Bra022786	Bra019284	Bra019189					Bra037368				Bra027981
43	Gene43	Bra023393	Bra019297	Bra019191					Bra037520				Bra029194
44	Gene44	Bra024487	Bra020724	Bra019281					Bra040027				Bra031070
45	Gene45	Bra025149	Bra020814	Bra019282									Bra031658
46	Gene46	Bra025438	Bra021242	Bra019284									Bra033077
47	Gene47	Bra025696	Bra021265	Bra019297									Bra033483
48	Gene48	Bra026489	Bra021379	Bra020724									Bra033774
49	Gene49	Bra029376	Bra021623	Bra020814									Bra034103
50	Gene50	Bra029378	Bra022213	Bra021242									Bra034562
51	Gene51	Bra031055	Bra022232	Bra021265									Bra035972
52	Gene52	Bra031293	Bra022233	Bra021266									Bra037181
53	Gene53	Bra034407	Bra022786	Bra021379									Bra037722
54	Gene54	Bra034562	Bra023393	Bra021623									Bra039037
55	Gene55	Bra036140	Bra023786	Bra022213									Bra039511
56	Gene56	Bra036984	Bra025149	Bra022786
57	Gene57	Bra037277	Bra025438	Bra023393
58	Gene58	Bra037368	Bra025696	Bra023786
59	Gene59	Bra037520	Bra026489	Bra024487
60	Gene60	Bra037860	Bra027981	Bra025149
61	Gene61	Bra041056	Bra029376	Bra025438
62	Gene62		Bra029378	Bra025696
63	Gene63		Bra031055	Bra026489
64	Gene64		Bra031293	Bra027764
65	Gene65		Bra033151	Bra027981
66	Gene66		Bra033467	Bra029376
67	Gene67		Bra034562	Bra029378
68	Gene68		Bra036140	Bra031055
69	Gene69		Bra036981	Bra031293
70	Gene70		Bra036984	Bra033151
71	Gene71		Bra036986	Bra033467
72	Gene72		Bra036988	Bra034407
73	Gene73		Bra037181	Bra034562
74	Gene74		Bra037277	Bra035181
75	Gene75		Bra037368	Bra036140
76	Gene76		Bra037520	Bra036984
77	Gene77		Bra037860	Bra036986
78	Gene78		Bra039511	Bra036988
79	Gene79			Bra037277
80	Gene80			Bra037368
81	Gene81			Bra037520
82	Gene82			Bra037860
83	Gene83			Bra041056
84	Gene84
List of Genes invovled in Glutathione metabolism
	DEGs	R3/R0_Up	R9/R0_Up	R20/R0_Up	R3/R0_Down	R9/R0_Down	R20/R0_Down	S3/S0_Up	S9/S0_Up	S20/S0_Up	S3/S0_Down	S9/S0_Down	S20/S0_Down
1	Gene1	Bra038195	Bra016252	Bra016252	Bra030706	Bra003082	Bra008157	Bra016252	Bra016252	Bra038195	Bra022631	Bra003082	Bra032010
2	Gene2	Bra016252	Bra016250	Bra016250	Bra022815	Bra030775	Bra030775	Bra016250	Bra016250	Bra016252	Bra015668	Bra000460	Bra000460
3	Gene3	Bra016250	Bra025994	Bra025994	Bra034977	Bra000474	Bra000474	Bra025994	Bra025994	Bra016250	Bra031708	Bra022631	Bra012389
4	Gene4	Bra012389	Bra008855	Bra008855	Bra000474	Bra007819	Bra007819	Bra034061	Bra037204	Bra003644	Bra024155	Bra015668	Brassica_rapa_newGene_17780
5	Gene5	Bra027685	Bra027685	Bra012389	Bra016615			Bra039982	Bra027685	Bra022853	Bra027840	Bra031708	Bra018677
6	Gene6	Bra034061	Bra034061	Bra027685	Bra007819			Bra026684	Bra034061	Bra027685	Bra011088	Bra024155	Bra031708
7	Gene7	Bra026684	Bra036260	Bra034061				Bra039172	Bra036260	Bra008157	Bra026679	Bra027840	Bra024155
8	Gene8	Bra039172	Bra039982	Bra036260				Bra000876	Bra039982	Bra034061	Bra007819	Bra000876	Bra033358
9	Gene9	Bra007130	Bra026684	Bra039982				Bra025480	Bra026684	Bra036260		Bra030775	Bra030706
10	Gene10	Bra007890	Bra039172	Bra026684				Bra007890	Bra039172	Bra039982		Bra026679	Bra023978
11	Gene11	Bra003970	Bra007889	Bra039172				Bra035211	Bra022816	Bra026684		Bra007819	Bra025530
12	Gene12	Bra019940	Bra022816	Bra000876				Bra011844	Bra033358	Bra000876			Bra024517
13	Gene13	Bra035211	Bra033358	Bra007889				Bra012422	Bra010958	Bra015901			Bra012422
14	Gene14	Bra031598	Bra010958	Bra022816				Bra024659	Bra025480	Bra010958			Bra034977
15	Gene15	Bra030515	Bra007130	Bra007130				Bra003647	Bra007890	Bra025480			Bra016615
16	Gene16	Bra036101	Bra025480	Bra025480				Bra018386	Bra003970	Bra007890			Bra012409
17	Gene17	Bra018543	Bra007890	Bra007890				Bra039983	Bra019940	Bra003970			Bra035031
18	Gene18	Bra011844	Bra003970	Bra003970				Bra000875	Bra035211	Bra035211			Bra026679
19	Gene19	Bra012422	Bra019940	Bra019940				Bra016253	Bra036259	Bra036259			Bra039084
20	Gene20	Bra024659	Bra035211	Bra035211				Bra039980	Bra025055	Bra018232
21	Gene21	Bra026681	Bra028863	Bra028863					Bra028112	Bra035525
22	Gene22	Bra018386	Bra023978	Bra023978					Bra030031	Bra030031
23	Gene23	Bra011846	Bra031598	Bra031598					Bra030515	Bra018543
24	Gene24	Bra012409	Bra030031	Bra030515					Bra010689	Bra021673
25	Gene25	Bra039983	Bra030515	Bra036101					Bra018543	Bra026681
26	Gene26	Bra039984	Bra036101	Bra018543					Bra011844	Bra026680
27	Gene27	Bra039084	Bra010689	Bra011844					Bra021673	Bra018386
28	Gene28	Bra016253	Bra018543	Bra012422					Bra024659	Bra006181
29	Gene29	Bra021465	Bra011844	Bra024659					Bra038140	Bra039983
30	Gene30	Bra009967	Bra012422	Bra026681					Bra025993	Bra000875
31	Gene31		Bra024659	Bra025993					Bra039983	Bra004134
32	Gene32		Bra026681	Bra018386					Bra039984	Bra016253
33	Gene33		Bra025993	Bra011846					Bra013675	Bra039980
34	Gene34		Bra018386	Bra012409					Bra016253	Bra000663
35	Gene35		Bra011846	Bra039983					Bra039980
36	Gene36		Bra012409	Bra025995
37	Gene37		Bra039983	Bra000875
38	Gene38		Bra025995	Bra039984
39	Gene39		Bra000875	Bra013675
40	Gene40		Bra039984	Bra039084
41	Gene41		Bra013675	Bra016253
42	Gene42		Bra016253	Bra021465
43	Gene43		Bra021465	Bra009967
44	Gene44		Bra009967	Bra039980
45	Gene45		Bra039980
List of Genes invovled in Phenylpropanoid biosynthesis
	DEGs	R3/R0_Up	R9/R0_Up	R20/R0_Up	R3/R0_Down	R9/R0_Down	R20/R0_Down	S3/S0_Up	S9/S0_Up	S20/S0_Up	S3/S0_Down	S9/S0_Down	S20/S0_Down
1	Gene1	Bra000211	Bra000211	Bra000211	Bra000228	Bra002978	Bra000058	Bra001084	Bra000113	Bra002269	Bra000058	Bra000058	Bra000058
2	Gene2	Bra001084	Bra001084	Bra001084	Bra002978	Bra003682	Bra002978	Bra002269	Bra001084	Bra002270	Bra000228	Bra003682	Bra000228
3	Gene3	Bra001820	Bra001820	Bra002269	Bra003682	Bra004343	Bra003682	Bra003009	Bra002269	Bra004833	Bra007508	Bra004343	Bra000461
4	Gene4	Bra003126	Bra002269	Bra002271	Bra004343	Bra005346	Bra004343	Bra004833	Bra002270	Bra004834	Bra008775	Bra005346	Bra001819
5	Gene5	Bra004833	Bra002271	Bra003126	Bra005346	Bra005551	Bra005346	Bra004835	Bra002271	Bra004837	Bra009394	Bra006217	Bra001820
6	Gene6	Bra004835	Bra003126	Bra004833	Bra006756	Bra006756	Bra006756	Bra004838	Bra003126	Bra006587	Bra010625	Bra006756	Bra001952
7	Gene7	Bra004838	Bra004833	Bra004834	Bra011438	Bra011438	Bra011438	Bra004839	Bra004833	Bra007507	Bra010626	Bra007698	Bra001986
8	Gene8	Bra004839	Bra004835	Bra004835	Bra011798	Bra011798	Bra011798	Bra007507	Bra004838	Bra009105	Bra010627	Bra008775	Bra002271
9	Gene9	Bra005221	Bra004838	Bra004838	Bra012092	Bra015404	Bra015404	Bra009221	Bra004839	Bra011771	Bra011292	Bra009220	Bra003007
10	Gene10	Bra006985	Bra004839	Bra004839	Bra013234	Bra018177	Bra016964	Bra012268	Bra006423	Bra012268	Bra011438	Bra010627	Bra003009
11	Gene11	Bra007507	Bra005221	Bra005221	Bra014200	Bra022700	Bra017121	Bra012269	Bra006985	Bra012269	Bra011798	Bra011292	Bra003126
12	Gene12	Bra008438	Bra006985	Bra006985	Bra015404	Bra023449	Bra018171	Bra012270	Bra007507	Bra012270	Bra015404	Bra011438	Bra003682
13	Gene13	Bra009221	Bra007507	Bra007507	Bra017121	Bra023862	Bra018177	Bra014511	Bra008438	Bra013234	Bra020072	Bra011798	Bra004343
14	Gene14	Bra011475	Bra008438	Bra008438	Bra018171	Bra029831	Bra022700	Bra016432	Bra009221	Bra014395	Bra021292	Bra014510	Bra005346
15	Gene15	Bra011510	Bra009221	Bra009221	Bra018177	Bra031265	Bra023449	Bra017206	Bra009728	Bra014510	Bra029831	Bra015404	Bra005551
16	Gene16	Bra011671	Bra009728	Bra011475	Bra020072	Bra031290	Bra023862	Bra019131	Bra012268	Bra014511	Bra030322	Bra017121	Bra006217
17	Gene17	Bra012268	Bra011475	Bra011510	Bra026737	Bra038345	Bra026737	Bra019132	Bra012269	Bra016432	Bra031290	Bra018171	Bra006796
18	Gene18	Bra012269	Bra011510	Bra011671	Bra027815	Bra038755	Bra029831	Bra021488	Bra012270	Bra016433	Bra032474	Bra022802	Bra007508
19	Gene19	Bra012270	Bra011671	Bra011681	Bra029831	Bra039059	Bra031265	Bra024267	Bra012893	Bra017206	Bra033733	Bra023449	Bra007509
20	Gene20	Bra013369	Bra012061	Bra012268	Bra030241	Bra039853	Bra031290	Bra024709	Bra013943	Bra018006	Bra035235	Bra029831	Bra007698
21	Gene21	Bra014511	Bra012268	Bra012269	Bra031265		Bra038345	Bra025875	Bra014200	Bra018172	Bra039059	Bra029933	Bra007699
22	Gene22	Bra016433	Bra012269	Bra012270	Bra031290		Bra039853	Bra026207	Bra014511	Bra020370	Bra039853	Bra030322	Bra008313
23	Gene23	Bra016930	Bra012270	Bra012893	Bra032474			Bra026470	Bra016432	Bra024267		Bra031263	Bra008438
24	Gene24	Bra017120	Bra013369	Bra013369	Bra037007			Bra026822	Bra016433	Bra025875		Bra031265	Bra008715
25	Gene25	Bra017210	Bra014511	Bra013943	Bra039853			Bra028436	Bra017206	Bra026207		Bra033733	Bra008775
26	Gene26	Bra019131	Bra016432	Bra014511				Bra029560	Bra019031	Bra026453		Bra038345	Bra009220
27	Gene27	Bra021636	Bra016433	Bra016276				Bra030241	Bra019131	Bra030241		Bra039059	Bra009394
28	Gene28	Bra021637	Bra016930	Bra016432				Bra031933	Bra019132	Bra031933		Bra039853	Bra010626
29	Gene29	Bra022803	Bra017120	Bra016433				Bra031934	Bra021488	Bra033968			Bra010627
30	Gene30	Bra024267	Bra017210	Bra016930				Bra035150	Bra022567	Bra035481			Bra011292
31	Gene31	Bra024709	Bra018311	Bra017120				Bra037647	Bra022803	Bra037647			Bra011438
32	Gene32	Bra025875	Bra019031	Bra017206				Bra037648	Bra023509	Bra037648			Bra011510
33	Gene33	Bra026207	Bra019131	Bra017210				Bra037877	Bra023639	Bra037877			Bra011671
34	Gene34	Bra028383	Bra019132	Bra018311				Bra038862	Bra024102				Bra011683
35	Gene35	Bra028436	Bra021488	Bra019131				Bra039137	Bra024267				Bra011798
36	Gene36	Bra029041	Bra021636	Bra019132				Bra039777	Bra025875				Bra012061
37	Gene37	Bra030429	Bra021637	Bra021488					Bra026207				Bra012092
38	Gene38	Bra031263	Bra022802	Bra021636					Bra026453				Bra013576
39	Gene39	Bra031392	Bra022803	Bra021637					Bra026470				Bra014200
40	Gene40	Bra031933	Bra023509	Bra022802					Bra026822				Bra015096
41	Gene41	Bra031934	Bra024102	Bra022803					Bra028383				Bra015404
42	Gene42	Bra035150	Bra024267	Bra023149					Bra028436				Bra015719
43	Gene43	Bra035508	Bra024479	Bra023509					Bra029560				Bra016127
44	Gene44	Bra037648	Bra025875	Bra024267					Bra029755				Bra016276
45	Gene45	Bra037651	Bra026207	Bra025875					Bra029756				Bra016930
46	Gene46	Bra037877	Bra026470	Bra026207					Bra030241				Bra017121
47	Gene47	Bra039501	Bra026822	Bra026822					Bra030607				Bra017210
48	Gene48	Bra039777	Bra028383	Bra028383					Bra031392				Bra017624
49	Gene49	Bra039920	Bra028436	Bra028436					Bra031933				Bra017752
50	Gene50		Bra029041	Bra029041					Bra031934				Bra018171
51	Gene51		Bra029755	Bra029755					Bra032477				Bra018177
52	Gene52		Bra029756	Bra030429					Bra035150				Bra018311
53	Gene53		Bra030429	Bra030606					Bra037176				Bra019031
54	Gene54		Bra030606	Bra031263					Bra037647				Bra020072
55	Gene55		Bra031392	Bra031392					Bra037648				Bra021636
56	Gene56		Bra031933	Bra031933					Bra037849				Bra021637
57	Gene57		Bra031934	Bra031934					Bra037877				Bra021815
58	Gene58		Bra032477	Bra032477					Bra038862				Bra022802
59	Gene59		Bra033352	Bra035150					Bra039137				Bra022803
60	Gene60		Bra035150	Bra035508					Bra039501				Bra023449
61	Gene61		Bra035235	Bra037176					Bra039777				Bra023509
62	Gene62		Bra035508	Bra037648					Bra039872				Bra023639
63	Gene63		Bra037176	Bra037651					Brassica_rapa_newGene_30066				Bra023862
64	Gene64		Bra037648	Bra037849					Brassica_rapa_newGene_30504				Bra024102
65	Gene65		Bra037651	Bra037877									Bra026090
66	Gene66		Bra037849	Bra039137									Bra027815
67	Gene67		Bra037877	Bra039501									Bra028383
68	Gene68		Bra039137	Bra039777									Bra029041
69	Gene69		Bra039501	Bra039920									Bra029755
70	Gene70		Bra039777	Brassica_rapa_newGene_30504									Bra029831
71	Gene71		Bra039920										Bra030322
72	Gene72		Brassica_rapa_newGene_30066										Bra030429
73	Gene73		Brassica_rapa_newGene_30504										Bra031265
74	Gene74												Bra031290
75	Gene75												Bra031309
76	Gene76												Bra032474
77	Gene77												Bra033040
78	Gene78												Bra033733
79	Gene79												Bra034060
80	Gene80												Bra035235
81	Gene81												Bra036330
82	Gene82												Bra036447
83	Gene83												Bra036480
84	Gene84												Bra037007
85	Gene85												Bra037176
86	Gene86												Bra037651
87	Gene87												Bra037849
88	Gene88												Bra038345
89	Gene89												Bra038755
90	Gene90												Bra038756
91	Gene91												Bra039059
92	Gene92												Bra039137
93	Gene93												Bra039777
94	Gene94												Bra039816
95	Gene95												Bra039853
96	Gene96												Bra039920
97	Gene97												Brassica_rapa_newGene_30504
List of Genes invovled in Phenylalanine metabolism
	DEGs	R3/R0_Up	R9/R0_Up	R20/R0_Up	R3/R0_Down	R9/R0_Down	R20/R0_Down	S3/S0_Up	S9/S0_Up	S20/S0_Up	S3/S0_Down	S9/S0_Down	S20/S0_Down
1	Gene1	Bra013369	Bra013369	Bra013369	Bra029831	Bra029831	Bra029831	Bra019291	Bra006985	Bra033968	Bra029831	Bra029831	Bra029831
2	Gene2	Bra006985	Bra006985	Bra006985	Bra039853	Bra027263	Bra027263	Bra034523	Bra019291	Bra002753	Bra038432	Bra038432	Bra030322
3	Gene3	Bra019291	Bra019291	Bra019291	Bra031265	Bra039853	Bra039853	Bra002753	Bra000548	Bra039489	Bra030322	Bra030322	Bra017624
4	Gene4	Bra000548	Bra000548	Bra000548	Bra032415	Bra031265	Bra031265	Bra039489	Bra022128	Bra016871	Bra039853	Bra031263	Bra039853
5	Gene5	Bra022128	Bra022128	Bra022128	Bra018469	Bra016871	Bra023969	Bra020813	Bra002753	Bra016099	Bra016871	Bra039853	Bra021637
6	Gene6	Bra038432	Bra002753	Bra002753	Bra022686	Bra007610	Bra000260	Bra029560	Bra011026	Bra023969	Bra000260	Bra031265	Bra001819
7	Gene7	Bra031263	Bra011026	Bra038432		Bra032415	Bra022686	Bra019293	Bra019294	Bra018286		Bra016871	Bra031265
8	Gene8	Bra011026	Bra019294	Bra031263		Bra020813		Bra039777	Bra002245	Bra018469		Bra000260	Bra022803
9	Gene9	Bra021637	Bra021637	Bra011026		Bra023969		Bra020047	Bra022803	Bra026453		Bra022802	Bra027015
10	Gene10	Bra022803	Bra022803	Bra019294		Bra035214			Bra027015	Bra020047		Bra022686	Bra021636
11	Gene11	Bra021636	Bra027015	Bra021637		Bra000260			Bra030251				Bra007610
12	Gene12	Bra001820	Bra036916	Bra022803		Bra018469			Bra029560				Bra018311
13	Gene13	Bra005221	Bra021636	Bra021636		Bra022686			Bra019293				Bra020813
14	Gene14	Bra017210	Bra018311	Bra018311					Bra039777				Bra001820
15	Gene15	Bra019293	Bra001820	Bra005221					Bra003126				Bra035214
16	Gene16	Bra031132	Bra030251	Bra017210					Bra013712				Bra017210
17	Gene17	Bra030429	Bra005221	Bra019293					Bra026453				Bra031132
18	Gene18	Bra039777	Bra017210	Bra030429					Bra020047				Bra030429
19	Gene19	Bra038537	Bra019293	Bra039777									Bra039777
20	Gene20	Bra003126	Bra031132	Bra038537									Bra003126
21	Gene21	Bra013712	Bra030429	Bra003126									Bra013712
22	Gene22		Bra039777	Bra013712									Bra022802
23	Gene23		Bra038537	Bra022802									Bra011569
24	Gene24		Bra003126										Bra022686
25	Gene25		Bra013712
26	Gene26		Bra022802
List of Genes invovled in Phenylalanine, tyrosine and tryptophan biosynthesis
	DEGs	R3/R0_Up	R9/R0_Up	R20/R0_Up	R3/R0_Down	R9/R0_Down	R20/R0_Down	S3/S0_Up	S9/S0_Up	S20/S0_Up	S3/S0_Down	S9/S0_Down	S20/S0_Down
1	Gene1	Bra019830	Bra019830	Bra033090	Bra025430	Bra007610	Bra025430	Bra019291	Bra019291	Bra039489	Bra025430	Bra025430	Bra002119
2	Gene2	Bra002119	Bra033090	Bra002119	Bra022686	Bra020813	Bra023969	Bra039489	Bra000548	Bra016099		Bra022686	Bra031619
3	Gene3	Bra031619	Bra002119	Bra019291		Bra025430	Bra022686	Bra020813	Bra013209	Bra023969			Bra031389
4	Gene4	Bra019291	Bra031619	Bra000548		Bra023969		Bra020203	Bra011026	Bra018286			Bra027015
5	Gene5	Bra000548	Bra019291	Bra011026		Bra035214		Bra019293	Bra036217	Bra010980			Bra007610
6	Gene6	Bra000336	Bra000548	Bra036217		Bra022686		Bra037502	Bra019294	Bra037502			Bra020813
7	Gene7	Bra011026	Bra013209	Bra019294				Bra011449	Bra002245	Bra035024			Bra025430
8	Gene8	Bra036217	Bra011026	Bra031389				Bra020047	Bra027015	Bra011449			Bra002423
9	Gene9	Bra031389	Bra036217	Bra001195					Bra030251	Bra028413			Bra035214
10	Gene10	Bra019075	Bra019294	Bra037185					Bra019075	Bra007085			Bra020203
11	Gene11	Bra020203	Bra031389	Bra019075					Bra010980	Bra020047			Bra031132
12	Gene12	Bra040319	Bra001195	Bra020203					Bra020203				Bra013712
13	Gene13	Bra019293	Bra037185	Bra040319					Bra019293				Bra016813
14	Gene14	Bra005864	Bra027015	Bra019293					Bra005864				Bra016381
15	Gene15	Bra000384	Bra030251	Bra005864					Bra037502				Bra022686
16	Gene16	Bra031132	Bra019075	Bra000384					Bra035024
17	Gene17	Bra037502	Bra010980	Bra037502					Bra011449
18	Gene18	Bra032783	Bra020203	Bra032783					Bra014158
19	Gene19	Bra011819	Bra040319	Bra011819					Bra028413
20	Gene20	Bra014158	Bra019293	Bra035024					Bra002954
21	Gene21	Bra038537	Bra005864	Bra014158					Bra013712
22	Gene22	Bra013712	Bra000384	Bra038537					Bra007085
23	Gene23	Bra016381	Bra031132	Bra002954					Bra020047
24	Gene24	Bra030270	Bra037502	Bra013712
25	Gene25	Bra032268	Bra032783	Bra007085
26	Gene26		Bra011819	Bra016381
27	Gene27		Bra035024	Bra030270
28	Gene28		Bra014158	Bra032268
29	Gene29		Bra038537
30	Gene30		Bra002954
31	Gene31		Bra013712
32	Gene32		Bra007085
33	Gene33		Bra016381
34	Gene34		Bra030270
35	Gene35		Bra032268
List of Genes invovled in Carbon metabolism
	DEGs	R3/R0_Up	R9/R0_Up	R20/R0_Up	R3/R0_Down	R9/R0_Down	R20/R0_Down	S3/S0_Up	S9/S0_Up	S20/S0_Up	S3/S0_Down	S9/S0_Down	S20/S0_Down
1	Gene1	Bra003564	Bra028665	Bra028665	Bra026893	Bra026893	Bra026893	Bra014328	Bra028665	Bra037750	Bra026893	Bra026893	Bra026893
2	Gene2	Bra027685	Bra003564	Bra003564	Bra024580	Bra024580	Bra029606	Bra040213	Bra027685	Bra028181	Bra024580	Bra024580	Bra011405
3	Gene3	Bra020200	Bra008855	Bra008855	Bra012371	Bra012371	Bra024580	Bra038031	Bra027293	Bra036448	Bra028181	Bra028181	Bra016202
4	Gene4	Bra006107	Bra027685	Bra027685	Bra017469	Bra017469	Bra017469	Bra006107	Bra040213	Bra014841	Bra011405	Bra017469	Bra003564
5	Gene5	Bra031848	Bra020200	Bra028803	Bra016202	Bra002660	Bra002660	Bra040120	Bra028803	Bra040080	Bra026948	Bra026948	Bra021556
6	Gene6	Bra039172	Bra006107	Bra020200	Bra029700	Bra016202	Bra016202	Bra039172	Bra020200	Bra027685	Bra021556	Bra021556	Bra011584
7	Gene7	Bra012177	Bra031848	Bra006107	Bra027293	Bra021556	Bra021556	Bra025480	Bra038031	Bra019748	Bra017856	Bra021533	Bra037207
8	Gene8	Bra035821	Bra039172	Bra031848	Bra003605	Bra029700	Bra029700	Bra037264	Bra006965	Bra012239	Bra020374	Bra017856	Bra027015
9	Gene9	Bra009263	Bra023410	Bra039172	Bra017856	Bra028803	Bra006772	Bra026068	Bra040120	Bra027293	Bra006772	Bra011774	Bra039029
10	Gene10	Bra032749	Bra010958	Bra023410	Bra011584	Bra002317	Bra011584	Bra017637	Bra039172	Bra040213	Bra023235	Bra013148	Bra007416
11	Gene11	Bra015637	Bra016238	Bra025480	Bra020605	Bra017856	Bra030775	Bra016607	Bra002245	Bra017856	Bra034927	Bra020374	Bra036774
12	Gene12	Bra010508	Bra025480	Bra012418	Bra039029	Bra011584	Bra004627	Bra007961	Bra009517	Bra010219	Bra039342	Bra011584	Bra013586
13	Gene13	Bra025984	Bra012418	Bra010419	Bra016589	Bra030775	Bra039342	Bra003606	Bra010958	Bra013148	Bra039029	Bra030775	Bra037094
14	Gene14	Bra014311	Bra010419	Bra012177	Bra033747	Bra039342	Bra039029	Bra011387	Bra016238	Bra038031	Bra019797	Bra023235	Bra036114
15	Gene15	Bra017637	Bra037264	Bra005935	Bra011796	Bra039029	Bra007416	Bra002822	Bra025480	Bra006772	Bra010622	Bra034927	Bra011796
16	Gene16	Bra037094	Bra027015	Bra009263	Bra009959	Bra007416	Bra030303	Bra011506	Bra012418	Bra025431	Bra005793	Bra039342	Bra006352
17	Gene17	Bra016607	Bra012177	Bra015637	Bra030821	Bra031301	Bra031301	Bra028697	Bra010419	Bra023072	Bra011796	Bra039029	Bra030821
18	Gene18	Bra007961	Bra022204	Bra009818	Bra024914	Bra008737	Bra008737	Bra010528	Bra027015	Bra040120	Bra006352	Bra030303	Bra031390
19	Gene19	Bra016147	Bra009263	Bra009985	Bra016866	Bra010622	Bra038400	Bra015599	Bra027661	Bra009517	Bra030821	Bra019797	Bra027370
20	Gene20	Bra011387	Bra015637	Bra039540	Bra035349	Bra016548	Bra016589	Bra024410	Bra018137	Bra010958	Bra032361	Bra008737	Bra030488
21	Gene21	Bra002822	Bra029791	Bra029791	Bra030656	Bra016589	Bra033747	Bra020047	Bra035821	Bra028057	Bra031390	Bra010622	Bra030656
22	Gene22	Bra011506	Bra025984	Bra010508	Bra004055	Bra004710	Bra009959		Bra009263	Bra016238	Bra035349	Bra011796	Bra001289
23	Gene23	Bra010164	Bra014311	Bra025984	Bra002139	Bra009959	Bra011773		Bra015637	Bra017693	Bra007192	Bra006352	Bra004055
24	Gene24	Bra028697	Bra017637	Bra014311	Bra016353	Bra030821	Bra030821		Bra030945	Bra007041	Bra028174	Bra030821	Bra024730
25	Gene25	Bra023336	Bra027582	Bra017637	Bra001575	Bra024914	Bra024914		Bra009352	Bra025480	Bra012781	Bra031390	Bra009759
26	Gene26	Bra008476	Bra037094	Bra027582	Bra024500	Bra016866	Bra016866		Bra040146	Bra040933	Bra004055	Bra024914	Bra018850
27	Gene27	Bra026452	Bra030031	Bra037094	Bra024291	Bra035349	Bra035349		Bra017637	Bra001470	Bra024730	Bra035349	Bra014254
28	Gene28	Bra015599	Bra016607	Bra016607	Bra004275	Bra027370	Bra028174		Bra027582	Bra007555	Bra002139	Bra007192	Bra039084
29	Gene29	Bra009759	Bra007961	Bra007961	Bra008342	Bra009484	Bra016809		Bra039975	Bra026068	Bra001550	Bra028174	Bra001550
30	Gene30	Bra024410	Bra030799	Bra030799	Bra002801	Bra016809	Bra030656		Bra030031	Bra015637	Bra016353	Bra012963	Bra001575
31	Gene31	Bra018850	Bra016147	Bra016147	Bra004720	Bra030656	Bra004055		Bra016607	Bra039540	Bra001575	Bra012781	Bra030490
32	Gene32	Bra014254	Bra036428	Bra036428		Bra012781	Bra024730		Bra007961	Bra009352	Bra024291	Bra004055	Bra004275
33	Gene33	Bra039084	Bra002822	Bra002822		Bra004055	Bra024500		Bra036114	Bra035525	Bra025832	Bra024730	Bra001131
34	Gene34	Bra023263	Bra000351	Bra000351		Bra024730	Bra024291		Bra003606	Bra039975	Bra015314	Bra002139
35	Gene35	Bra030490	Bra011506	Bra011506		Bra024500	Bra025219		Bra036428	Bra030031	Bra004275	Bra001550
36	Gene36	Bra021465	Bra028697	Bra028697		Bra024291	Bra004275		Bra002822	Bra016607		Bra024291
37	Gene37	Bra034705	Bra028992	Bra028992		Bra025219	Bra001843		Bra000351	Bra007961		Bra025832
38	Gene38	Bra015565	Bra023336	Bra023336		Bra004275			Bra017231	Bra018286		Bra004275
39	Gene39	Bra028934	Bra010528	Bra008476		Bra001843			Bra011506	Bra037288
40	Gene40		Bra019639	Bra010528					Bra026904	Bra038519
41	Gene41		Bra015599	Bra019639					Bra003355	Bra003606
42	Gene42		Bra002934	Bra026452					Bra028697	Bra011773
43	Gene43		Bra009759	Bra015599					Bra006864	Bra017231
44	Gene44		Bra024410	Bra002934					Bra028992	Bra011506
45	Gene45		Bra018850	Bra009759					Bra023336	Bra025958
46	Gene46		Bra014254	Bra024410					Bra029949	Bra006197
47	Gene47		Bra023263	Bra018850					Bra015942	Bra031705
48	Gene48		Bra001531	Bra014254					Bra010528	Bra016729
49	Gene49		Bra014473	Bra039084					Bra027386	Bra016866
50	Gene50		Bra019214	Bra023263					Bra019639	Bra036182
51	Gene51		Bra030490	Bra030490					Bra015599	Bra013819
52	Gene52		Bra021465	Bra009537					Bra024410	Bra028174
53	Gene53		Bra015565	Bra021465					Bra037501	Bra008476
54	Gene54		Bra002023	Bra034705					Bra023263	Bra015942
55	Gene55			Bra002023					Bra028469	Bra011792
56	Gene56			Bra028934					Bra037976	Bra010528
57	Gene57			Bra037657					Bra008416	Bra019953
58	Gene58								Bra001531	Bra006305
59	Gene59								Bra014473	Bra022618
60	Gene60								Bra002023	Bra006181
61	Gene61								Bra008342	Bra026452
62	Gene62								Bra002801	Bra015599
63	Gene63								Bra020047	Bra024410
64	Gene64								Bra037657	Bra037501
65	Gene65									Bra004134
66	Gene66									Bra033286
67	Gene67									Bra008694
68	Gene68									Bra019722
69	Gene69									Bra014473
70	Gene70									Bra014436
71	Gene71									Bra005261
72	Gene72									Bra025219
73	Gene73									Bra008342
74	Gene74									Bra020047
List of Genes invovled in Flavonoid biosynthesis
	DEGs	R3/R0_Up	R9/R0_Up	R20/R0_Up	R3/R0_Down	R9/R0_Down	R20/R0_Down	S3/S0_Up	S9/S0_Up	S20/S0_Up	S3/S0_Down	S9/S0_Down	S20/S0_Down
1	Gene1	Bra000211	Bra007145	Bra007145	Bra039853	Bra003209	Bra003209		Bra007145	Bra033968	Bra039853	Bra039853	Bra036480
2	Gene2	Bra018076	Bra000211	Bra000211	Bra029211	Bra039853	Bra039853		Bra018076	Bra038647	Bra037747	Bra022802	Bra006796
3	Gene3	Bra021637	Bra018076	Bra018076	Bra007142	Bra029211	Bra029211		Bra022803	Bra026453			Bra017624
4	Gene4	Bra022803	Bra021637	Bra021637	Bra038648	Bra029212	Bra016964		Bra038647				Bra039853
5	Gene5	Bra021636	Bra022803	Bra022803	Bra029212		Bra038648		Bra026453				Bra018076
6	Gene6		Bra021636	Bra021636			Bra029212						Bra021637
7	Gene7		Bra018311	Bra018311									Bra022803
8	Gene8		Bra022802	Bra022802									Bra037747
9	Gene9												Bra021636
10	Gene10												Bra018311
11	Gene11												Bra008792
12	Gene12												Bra027457
13	Gene13												Bra038648
14	Gene14												Bra029212
15	Gene15												Bra022802
List of Genes invovled in Isoquinoline alkaloid biosynthesis
	DEGs	R3/R0_Up	R9/R0_Up	R20/R0_Up	R3/R0_Down	R9/R0_Down	R20/R0_Down	S3/S0_Up	S9/S0_Up	S20/S0_Up	S3/S0_Down	S9/S0_Down	S20/S0_Down
1	Gene1	Bra019291	Bra019291	Bra019291	Bra018469	Bra016871	Bra023969		Bra019291	Bra036466	Bra038432	Bra038432	Bra027015
2	Gene2	Bra036466	Bra000548	Bra036466	Bra022686	Bra007610	Bra000260		Bra000548	Bra039489	Bra016871	Bra016871	Bra007610
3	Gene3	Bra000548	Bra011026	Bra000548		Bra020813	Bra022686		Bra011026	Bra016871	Bra000260	Bra000260	Bra020813
4	Gene4	Bra038432	Bra019294	Bra036465		Bra023969			Bra019294	Bra023969		Bra022686	Bra035214
5	Gene5	Bra011026	Bra027015	Bra038432		Bra035214			Bra002245	Bra018286			Bra031132
6	Gene6	Bra019293	Bra036916	Bra011026		Bra000260			Bra027015	Bra018469			Bra013712
7	Gene7	Bra031132	Bra030251	Bra019294		Bra018469			Bra030251	Bra020047			Bra022686
8	Gene8	Bra038537	Bra019293	Bra019293		Bra022686			Bra019293
9	Gene9	Bra013712	Bra031132	Bra038537					Bra013712
10	Gene10		Bra038537	Bra013712					Bra020047
11	Gene11		Bra013712
List of Genes invovled in Brassinosteroid biosynthesis
	DEGs	R3/R0_Up	R9/R0_Up	R20/R0_Up	R3/R0_Down	R9/R0_Down	R20/R0_Down	S3/S0_Up	S9/S0_Up	S20/S0_Up	S3/S0_Down	S9/S0_Down	S20/S0_Down
1	Gene1		Bra017757	Bra017757	Bra030023	Bra030023	Bra030023				Bra020747	Bra020747	Bra011678
2	Gene2				Bra009126	Bra009126	Bra025427				Bra025409	Bra009126	Bra017757
3	Gene3				Bra012046	Bra012046	Bra020747				Bra027405	Bra021505
4	Gene4				Bra021505	Bra021505	Bra009126					Bra027405
5	Gene5				Bra025409	Bra025409	Bra012046
6	Gene6				Bra027405	Bra027405	Bra021505
7	Gene7				Bra028751	Bra028751	Bra025409
8	Gene8						Bra027405
9	Gene9						Bra028751
10	Gene10
11	Gene11
12	Gene12
13	Gene13
14	Gene14
15	Gene15
16	Gene16
17	Gene17
18	Gene18
List of Genes invovled in Carotenoid biosynthesis
	DEGs	R3/R0_Up	R9/R0_Up	R20/R0_Up	R3/R0_Down	R9/R0_Down	R20/R0_Down	S3/S0_Up	S9/S0_Up	S20/S0_Up	S3/S0_Down	S9/S0_Down	S20/S0_Down
1	Gene1	Bra012551	Bra035033	Bra035033	Bra013912	Bra013912	Bra013912	Bra018964	Bra025083	Bra006391	Bra013912	Bra013912	Bra013912
2	Gene2				Bra006391	Bra006391	Bra006391	Bra012551		Bra002769	Bra023603	Bra023603	Bra027602
3	Gene3				Bra023603	Bra023603	Bra023603			Brassica_rapa_newGene_16315	Bra012127	Bra012127	Bra011384
4	Gene4				Bra012127	Bra015330	Bra015330			Bra018616	Bra019145	Bra019145	Bra012127
5	Gene5				Bra019145	Bra012127	Bra012127				Bra029825	Bra029825	Bra019145
6	Gene6				Bra029825	Bra019145	Bra019145				Bra021558	Bra032770	Bra021558
7	Gene7				Bra021558	Bra029825	Bra029825				Bra027336	Bra021558	Bra035033
8	Gene8				Bra027336	Bra021558	Bra021558				Bra013378	Bra027336	Bra032560
9	Gene9				Bra013386	Bra027336	Bra038437				Bra013386	Bra018969	Bra012551
10	Gene10				Bra037130	Bra013378	Bra027336				Bra037130	Bra013378	Bra027336
11	Gene11				Bra021965	Bra013386	Bra013386				Bra032359	Bra037130	Bra013386
12	Gene12				Bra040411	Bra037130	Bra037130				Bra008569	Bra032359	Bra021965
13	Gene13				Bra031539	Bra040411	Bra040411				Bra022407	Bra008569	Bra032359
14	Gene14				Bra026914	Bra031539	Bra031539					Bra034325	Bra022407
15	Gene15				Bra008569	Bra026914	Bra026914					Bra022407
16	Gene16				Bra034325	Bra008569	Bra008569
17	Gene17				Bra022407	Bra034325	Bra034325
18	Gene18				Bra012603	Bra022407	Bra022407
19	Gene19					Bra012603	Bra012603
List of Genes invovled in Zeatin biosynthesis
	DEGs	R3/R0_Up	R9/R0_Up	R20/R0_Up	R3/R0_Down	R9/R0_Down	R20/R0_Down	S3/S0_Up	S9/S0_Up	S20/S0_Up	S3/S0_Down	S9/S0_Down	S20/S0_Down
1	Gene1	Bra015842	Bra015842	Bra015842	Bra002204	Bra002204	Bra002204	Bra006535	Bra035640	Bra035640	Bra028182	Bra028182	Bra007743
2	Gene2	Bra034022	Bra024135	Bra034022	Bra020157	Bra020157	Bra020157			Bra020081	Bra034021	Bra014968	Bra028182
3	Gene3		Bra035640	Bra024135	Bra028182	Bra028182	Bra028182				Bra007728		Bra007728
4	Gene4		Bra009142	Bra035640	Bra007728	Bra007728	Bra007728				Bra009143		Bra009143
5	Gene5				Bra009143	Bra009143	Bra009143						Bra014968
6	Gene6				Bra014968	Bra014968	Bra014968						Bra023701
7	Gene7				Bra023701	Bra023701	Bra040431						Bra040431
8	Gene8				Bra040431	Bra040431	Bra016928						Bra000229
9	Gene9				Bra000229	Bra000229
10	Gene10				Bra016928	Bra016928
List of Genes invovled in Glyoxylate and dicarboxylate metabolism
	DEGs	R3/R0_Up	R9/R0_Up	R20/R0_Up	R3/R0_Down	R9/R0_Down	R20/R0_Down	S3/S0_Up	S9/S0_Up	S20/S0_Up	S3/S0_Down	S9/S0_Down	S20/S0_Down
1	Gene1	Bra003564	Bra039756	Bra039756	Bra024580	Bra024580	Bra024580	Bra021276	Bra021276	Bra021276	Bra024580	Bra024580	Bra039756
2	Gene2	Bra032749	Bra003564	Bra003564	Bra012371	Bra012371	Bra017469	Bra001686	Bra039756	Bra028181	Bra028181	Bra028181	Bra011405
3	Gene3	Bra010508	Bra010419	Bra010419	Bra017469	Bra017469	Bra016202		Bra035392	Bra040080	Bra011405	Bra017469	Bra016202
4	Gene4	Bra016147	Bra022204	Bra010508	Bra016202	Bra016202	Bra021556		Bra010419	Bra012239	Bra021556	Bra021556	Bra003564
5	Gene5	Bra008612	Bra016147	Bra016147	Bra023270	Bra021556	Bra023270		Bra018137	Bra013148	Bra023270	Bra023270	Bra021556
6	Gene6	Bra008476	Bra000351	Bra000351	Bra011584	Bra023270	Bra011584		Bra000351	Bra025431	Bra010622	Bra021533	Bra023270
7	Gene7		Bra008612	Bra008612	Bra010167	Bra011584	Bra010167		Bra028132	Bra022247	Bra005793	Bra011774	Bra011584
8	Gene8		Bra023573	Bra023573	Bra011796	Bra010167	Bra007416		Bra008612	Bra017693	Bra011796	Bra013148	Bra037207
9	Gene9		Bra035529	Bra008476	Bra009959	Bra007416	Bra031301		Bra003355	Bra024945	Bra035349	Bra011584	Bra010167
10	Gene10			Bra035529	Bra035349	Bra031301	Bra008737		Bra023573	Bra018729	Bra028174	Bra008737	Bra007416
11	Gene11			Bra037657	Bra004055	Bra008737	Bra024945		Bra035529	Bra026247	Bra004055	Bra010622	Bra036774
12	Gene12				Bra016353	Bra010622	Bra009959		Bra037501	Bra011773	Bra001550	Bra011796	Bra011796
13	Gene13				Bra004275	Bra024945	Bra011773		Bra037657	Bra028132	Bra016353	Bra035349	Bra009483
14	Gene14				Bra004720	Bra009959	Bra035349			Bra008612	Bra025832	Bra028174	Bra027370
15	Gene15					Bra035349	Bra028174			Bra025958	Bra015314	Bra004055	Bra016948
16	Gene16					Bra027370	Bra004055			Bra036182	Bra004275	Bra001550	Bra004055
17	Gene17					Bra004055	Bra004275			Bra001686		Bra025832	Bra001550
18	Gene18					Bra004275	Bra001843			Bra023573		Bra004275	Bra004275
19	Gene19					Bra001843				Bra028174
20	Gene20									Bra008476
21	Gene21									Bra037501
List of Genes invovled in Photosynthesis
	DEGs	R3/R0_Up	R9/R0_Up	R20/R0_Up	R3/R0_Down	R9/R0_Down	R20/R0_Down	S3/S0_Up	S9/S0_Up	S20/S0_Up	S3/S0_Down	S9/S0_Down	S20/S0_Down
1	Gene1	Bra032749	Bra035233	Bra035233	Bra011796	Bra024014	Bra040448	Bra014692	Bra030915	Bra001489	Bra013018	Bra013018	Bra014692
2	Gene2	Bra010508	Bra032535	Bra013732		Bra006997	Bra006997	Bra030915	Bra017201	Bra013018	Bra006997	Bra006997	Bra006997
3	Gene3		Bra018658	Bra033158		Bra036911	Bra036911	Bra017201	Bra013732	Bra017201	Bra030660	Bra030660	Bra009925
4	Gene4		Bra033158	Bra037954		Bra037182	Bra037182	Bra013732	Bra021826	Bra038418	Bra037182	Bra010483	Bra022436
5	Gene5		Bra035508	Bra035508		Bra004417	Bra010483	Bra018658	Bra018658	Bra002999	Bra020403	Bra020403	Bra037182
6	Gene6		Bra008855	Bra008855		Bra020403	Bra020403	Bra033158	Bra033158	Bra036911	Bra021556	Bra021556	Bra007230
7	Gene7		Bra007578	Bra007578		Bra021556	Bra021556	Bra007578	Bra007578	Bra018658	Bra024046	Bra021533	Bra021556
8	Gene8		Bra011014	Bra031597		Bra031813	Bra029732	Bra008841	Bra027293	Bra003196	Bra031813	Bra031813	Bra014702
9	Gene9		Bra031597	Bra008841		Bra028651	Bra024046	Bra001001	Bra031597	Bra033158	Bra022745	Bra027359	Bra002569
10	Gene10		Bra008841	Bra016975		Bra023619	Bra028651	Bra007002	Bra008841	Bra029692	Bra037389	Bra037389	Bra027359
11	Gene11		Bra007002	Bra006418		Bra027358	Bra039485	Bra002030	Bra040120	Bra007109	Bra014433	Bra016889	Bra023619
12	Gene12		Bra016975	Bra027473		Bra000915	Bra023619	Bra040120	Bra035083	Bra036448	Bra027358	Bra014433	Bra001752
13	Gene13		Bra002030	Bra031090		Bra013517	Bra000915	Bra035083	Bra033071	Bra007578	Bra013517	Bra027358	Bra027358
14	Gene14		Bra002202	Bra010419		Bra022000	Bra013517	Bra033627	Bra033627	Bra036258	Bra029372	Bra000915	Bra000326
15	Gene15		Bra011588	Bra031986		Bra029372	Bra022000	Bra012877	Bra012877	Bra040080	Bra002468	Bra013517	Bra009578
16	Gene16		Bra033627	Bra031393		Bra004075	Bra004075	Bra024777	Bra010958	Bra029732	Bra018305	Bra022000	Bra034060
17	Gene17		Bra010958	Bra010296		Bra002468	Bra002468	Bra039976	Bra032396	Bra027293	Bra004340	Bra029372	Bra006650
18	Gene18		Bra006418	Bra039540		Bra004340	Bra004340	Bra025803	Bra031090	Bra022369	Bra016470	Bra002468	Bra005021
19	Gene19		Bra027473	Bra010508		Bra013976	Bra018617	Bra037647	Bra010419	Bra039113	Bra025694	Bra018305	Bra011528
20	Gene20		Bra032396	Bra017637		Bra016470	Bra013976	Bra031986	Bra014374	Bra004837	Bra038538	Bra009578	Bra025694
21	Gene21		Bra031090	Bra012013		Bra012595	Bra012595	Bra031393	Bra024777	Bra008841	Bra013314	Bra004340	Bra038538
22	Gene22		Bra010419	Bra025367		Bra025694	Bra025694	Bra010296	Bra022029	Bra001001	Bra023108	Bra008265	Bra005677
23	Gene23		Bra025803	Bra031984		Bra027599	Bra027599	Bra007214	Bra037647	Bra001306	Bra012083	Bra016470	Bra027473
24	Gene24		Bra031986	Bra007315		Bra038538	Bra038538	Bra017637	Bra031393	Bra018617	Bra027473	Bra038538	Bra020564
25	Gene25		Bra031393	Bra007280		Bra013314	Bra013314	Bra011212	Bra010296	Bra007002	Bra000708	Bra013314	Bra014372
26	Gene26		Bra010296	Bra003789		Bra010728	Bra010728	Bra025367	Bra030945	Bra006525	Bra039342	Bra010728	Bra021074
27	Gene27		Bra011137	Bra030157		Bra033071	Bra033071	Bra030291	Bra011137	Bra032657	Bra031427	Bra012083	Bra014374
28	Gene28		Bra017637	Bra011506		Bra014372	Bra012083	Bra021936	Bra007214	Bra002030	Bra015908	Bra022976	Bra005551
29	Gene29		Bra012013	Bra013947		Bra005175	Bra014372	Bra031984	Bra023413	Bra012595	Bra038667	Bra000708	Bra015908
30	Gene30		Bra011212	Bra005864		Bra039342	Bra039342	Bra007315	Bra017637	Bra040120	Bra034675	Bra030182	Bra036774
31	Gene31		Bra030031	Bra004839		Bra005551	Bra008737	Bra007215	Bra012013	Bra009396	Bra037761	Bra039342	Bra010296
32	Gene32		Bra025367	Bra004838		Bra008737	Bra038667	Bra011506	Bra004722	Bra035083	Bra010622	Bra039976	Bra034675
33	Gene33		Bra031984	Bra023635		Bra034675	Bra038400	Bra013947	Bra030031	Bra020279	Bra022148	Bra031427	Bra024926
34	Gene34		Bra007280	Bra030159		Bra039370	Bra034675	Bra004839	Bra025367	Bra008392	Bra038863	Bra015908	Bra033070
35	Gene35		Bra003789	Bra024095		Bra037761	Bra039370	Bra003239	Bra023430	Bra040103	Bra023103	Bra008737	Bra012746
36	Gene36		Bra030157	Bra039118		Bra010622	Bra037761	Bra004838	Bra026335	Bra010958	Bra005793	Bra038667	Bra023103
37	Gene37		Bra011506	Bra007507		Bra022148	Bra009604	Bra023635	Bra036114	Bra012083	Bra038939	Bra003273	Bra036114
38	Gene38		Bra013947	Bra027525		Bra033070	Bra033070	Bra003226	Bra022908	Bra035490	Bra029563	Bra034675	Bra007280
39	Gene39		Bra005864	Bra011174		Bra016589	Bra016589	Bra007507	Bra007215	Bra032396	Bra011796	Bra037761	Bra011796
40	Gene40		Bra004839	Bra025960		Bra004710	Bra038863	Bra025960	Bra003789	Bra031090	Bra027109	Bra010622	Bra030157
41	Gene41		Bra004838	Bra038055		Bra038863	Bra023103	Bra038055	Bra011506	Bra034070	Bra037913	Bra022148	Bra020580
42	Gene42		Bra023635	Bra034355		Bra013286	Bra005980	Bra026125	Bra013947	Bra024777	Bra040977	Bra038863	Bra009483
43	Gene43		Bra030159	Bra039006		Bra023103	Bra027109	Bra039006	Bra005864	Bra039976	Bra015520	Bra023103	Bra005216
44	Gene44		Bra024095	Bra010819		Bra030291	Bra021002	Bra008587	Bra004839	Bra007750	Bra005216	Bra038939	Bra021555
45	Gene45		Bra039118	Bra024952		Bra027109	Bra020580	Bra030832	Bra029574	Bra022029	Bra021555	Bra029563	Bra036447
46	Gene46		Bra007507	Bra031772		Bra020580	Bra015520	Bra036010	Bra007243	Bra025803	Bra030253	Bra011796	Bra003234
47	Gene47		Bra027525	Bra000955		Bra040977	Bra005216	Bra004833	Bra004838	Bra037647	Bra002596	Bra027109	Bra021542
48	Gene48		Bra011174	Bra008587		Bra005216	Bra030253	Bra039170	Bra023635	Bra031393	Bra003624	Bra020580	Bra003239
49	Gene49		Bra025960	Bra006198		Bra030253	Bra003624		Bra007507	Bra034667	Bra022019	Bra037913	Bra005215
50	Gene50		Bra038055	Bra030832		Bra002596	Bra021542		Bra025960	Bra039540	Bra000144	Bra040977	Bra027370
51	Gene51		Bra034355	Bra019040		Bra017321	Bra000144		Bra038055	Bra002877	Bra018955	Bra015520	Bra010922
52	Gene52		Bra039006	Bra027526		Bra003624	Bra000567		Bra030912	Bra024261	Bra003198	Bra005216	Bra014693
53	Gene53		Bra010819	Bra036010		Bra021542	Bra031223		Bra039006	Bra007214	Bra005215	Bra030253	Bra025366
54	Gene54		Bra031772	Bra004833		Bra022019	Bra005215		Bra006200	Bra033412	Bra031624	Bra002596	Bra030159
55	Gene55		Bra008587	Bra020114		Bra000144	Bra026006		Bra031772	Bra035525	Bra025366	Bra003624	Bra038281
56	Gene56		Bra019040	Bra021411		Bra000567	Bra011585		Bra008587	Bra016652	Bra036950	Bra022019	Bra024095
57	Gene57		Bra027526			Bra031223	Bra023176		Bra030832	Bra012013	Bra008152	Bra021909	Bra011585
58	Gene58		Bra008845			Bra005215	Bra002103		Bra027526	Bra034200	Bra011585	Bra000144	Bra013893
59	Gene59		Bra028237			Bra027370	Bra039530		Bra000507	Bra004722	Bra023176	Bra018955	Bra016948
60	Gene60		Bra036010			Bra011585	Bra024730		Bra036010	Bra015788	Bra037462	Bra037164	Bra037462
61	Gene61		Bra004833			Bra023176	Bra011918		Bra004833	Bra030031	Bra012781	Bra003198	Bra029891
62	Gene62		Bra020114			Bra002103	Bra012054		Bra020114	Bra010807	Bra029891	Bra031624	Bra036599
63	Gene63		Bra021411			Bra012781	Bra040469			Bra002769	Bra024730	Bra014693	Bra021815
64	Gene64					Bra039530	Bra007100			Bra034704	Bra018144	Bra025366	Bra024730
65	Gene65					Bra024730	Bra037845			Bra025367	Bra011830	Bra036950	Bra011174
66	Gene66					Bra011830	Bra033574			Bra023430	Bra001550	Bra011585	Bra037845
67	Gene67					Bra011918	Bra035087			Bra023277	Bra032672	Bra023176	Bra001550
68	Gene68					Bra040469	Bra026914			Bra003777	Bra001575	Bra037462	Bra024952
69	Gene69					Bra007100	Bra024291			Bra030291	Bra035087	Bra012781	Bra033574
70	Gene70					Bra037845	Bra023102			Bra021936	Bra024291	Bra024730	Bra001575
71	Gene71					Bra033574	Bra026031			Bra031984	Bra023102	Bra018144	Bra023102
72	Gene72					Bra035087	Bra035681			Bra007655	Bra006208	Bra011830	Bra006208
73	Gene73					Bra026914				Bra005189	Bra011329	Bra011918	Bra032845
74	Gene74					Bra024291				Bra011506	Bra021163	Bra017213	Bra010203
75	Gene75					Bra023102				Bra037495	Bra027083	Bra001550	Bra020114
76	Gene76					Bra004989				Bra019049		Bra032672	Bra002726
77	Gene77					Bra025365				Bra028657		Bra003451	Bra001131
78	Gene78					Bra035681				Bra022019		Bra035087
79	Gene79									Bra029574		Bra024291
80	Gene80									Bra028313		Bra006208
81	Gene81									Bra026427		Bra011329
82	Gene82									Bra026006		Bra027657
83	Gene83									Bra023635		Bra027083
84	Gene84									Bra003159
85	Gene85									Bra035689
86	Gene86									Bra002276
87	Gene87									Bra007507
88	Gene88									Bra009965
89	Gene89									Bra002103
90	Gene90									Bra006181
91	Gene91									Bra026745
92	Gene92									Bra027525
93	Gene93									Bra025960
94	Gene94									Bra011918
95	Gene95									Bra013183
96	Gene96									Bra017196
97	Gene97									Bra034355
98	Gene98									Bra026125
99	Gene99									Bra039006
100	Gene100									Bra000111
101	Gene101									Bra038629
102	Gene102									Bra031772
103	Gene103									Bra008587
104	Gene104									Bra005425
105	Gene105									Bra019040
106	Gene106									Bra003136
107	Gene107									Bra000507
108	Gene108									Bra029005
109	Gene109									Bra004833
110	Gene110									Bra032842
111	Gene111									Bra039170
112	Gene112									Bra000663
List of Genes invovled in Glucosinolate biosynthesis
	DEGs	R3/R0_Up	R9/R0_Up	R20/R0_Up	R3/R0_Down	R9/R0_Down	R20/R0_Down	S3/S0_Up	S9/S0_Up	S20/S0_Up	S3/S0_Down	S9/S0_Down	S20/S0_Down
1	Gene1	Bra008132	Bra008132	Bra008132	Bra017871	Bra016908	Bra030246	Bra008132	Bra008132		Bra017871		Bra017871
2	Gene2	Bra015935	Bra024634	Bra015935	Bra030246	Bra032734	Bra032734	Bra024634	Bra024634		Bra030246		Bra016908
3	Gene3		Bra015935		Bra032734			Bra026058	Bra015935		Bra018524		Bra030246
4	Gene4				Bra029355			Bra029355	Bra026058				Bra013011
5	Gene5												Bra026058
6	Gene6												Bra018524
7	Gene7												Bra032734
8	Gene8												Bra029355
List of Genes invovled in Glycosphingolipid biosynthesis
	DEGs	R3/R0_Up	R9/R0_Up	R20/R0_Up	R3/R0_Down	R9/R0_Down	R20/R0_Down	S3/S0_Up	S9/S0_Up	S20/S0_Up	S3/S0_Down	S9/S0_Down	S20/S0_Down
1	Gene1	Bra019644	Bra029740	Bra034048	Bra007235	Bra009637	Bra007235		Bra028660	Bra032460	Bra009637	Bra004121	Bra009637
2	Gene2	Bra034048		Bra029740	Bra028660	Bra003861	Bra028660		Bra034048	Bra005988	Bra004121		Bra004121
3	Gene3	Bra029740				Bra028661			Bra029740	Bra028660
4	Gene4					Bra007235				Bra034048
5	Gene5					Bra028660
