# Supplementary material for: Root Transcriptome and Metabolome Profiling Reveal Key Phytohormone-Related Genes and Pathways Involved Clubroot Resistance in Brassica rapa L
Source: Front Plant Sci. 2021 Dec 15;12:759623. doi: 10.3389/fpls.2021.759623 (PMC8715091; doi:10.3389/fpls.2021.759623)
Supplement: Supplementary file 4 [file Table_7.XLSX]

## Sheet: 1板
A1	28.57				Bra019409				Bra021926				Bra023671				Bra025251
A2	28.34		A	原始浓度	28.57	28.34	28.45	28.4533	33.61	33.99	34.68	34.0933	24.77	24.9	24.87	24.8467	20	20.47	20.56	20.3433
A3	28.45		B	10	29.15	29.21	29.3	29.22	34.67	34.6	34.1	34.4567	27.76	28.19	28.06	28.0033	25.51	25.31	25.59	25.47
A4	33.61		C	100	30.25	30.43	29.94	30.2067	35.17	35.24	35	35.1367	30.78	30.46	30.67	30.6367	27.17	27.16	27.19	27.1733
A5	33.99		D	1000	30.82	30.78	31.09	30.8967	35.68	35.96	35.33	35.6567	32.51	32.86	32.78	32.7167	31.44	31.79	31.32	31.5167
A6	34.68		E	10000	31.23	31.44	31.65	31.44	36.94	36.73	36.77	36.8133	35.26	35.4	35.84	35.5	32.76	32.3	32.96	32.6733
A7	24.77		F	100000	32.45	32.13	32.93	32.5033	37.01	37.41	37.06	37.16	36.74	36.1	36.01	36.2833	35.09	35.14	35.77	35.3333
A8	24.9
A9	24.87
A10	20
A11	20.47
A12	20.56
B1	29.15
B2	29.21
B3	29.3
B4	34.67
B5	34.6
B6	34.1
B7	27.76
B8	28.19
B9	28.06
B10	25.51
B11	25.31
B12	25.59
C1	30.25
C2	30.43
C3	29.94
C4	35.17
C5	35.24
C6	35
C7	30.78
C8	30.46
C9	30.67
C10	27.17
C11	27.16
C12	27.19
D1	30.82
D2	30.78
D3	31.09
D4	35.68
D5	35.96
D6	35.33
D7	32.51
D8	32.86
D9	32.78
D10	31.44
D11	31.79
D12	31.32
E1	31.23
E2	31.44
E3	31.65
E4	36.94
E5	36.73
E6	36.77
E7	35.26
E8	35.4
E9	35.84
E10	32.76
E11	32.3
E12	32.96
F1	32.45
F2	32.13
F3	32.93
F4	37.01
F5	37.41
F6	37.06
F7	36.74
F8	36.1
F9	36.01
F10	35.09
F11	35.14
F12	35.77
G1
G2
G3
G4
G5
G6
G7
G8
G9
G10
G11
G12
H1
H2
H3
H4
H5
H6
H7
H8
H9
H10
H11
H12

## Sheet: 2板
A1	30.53				Bra028685				Bra029142				Bra006556				Bra037319
A2	30.21		原始浓度	30.53	30.21	30.78	30.5067	26.66	26.91	26.86	26.81	27.79	27.61	28.22	27.8733	26.74	26.6	26.84	26.7267
A3	30.78		10	33.12	33.7	33.44	33.42	30.55	30.25	30.77	30.5233	33.59	33.8	34.1	33.83	32.88	32.29	32.05	32.4067
A4	26.66		100	36.29	36.67		36.48	35.2	35.78	34.97	35.3167	36.26	36.77	36.26	36.43	34.49	34.41	34.22	34.3733
A5	26.91		1000	38.6	38.75	38.19	38.5133	37.34	37.47	37.13	37.3133	38.45	38.71	38.3	38.4867	36.31	36.78	36.59	36.56
A6	26.86		10000					38.81	38.55	38.94	38.7667					39.16	39.32	39.94	39.4733
A7	27.79		100000
A8	27.61
A9	28.22
A10	26.74
A11	26.6
A12	26.84
B1	33.12
B2	33.7
B3	33.44
B4	30.55
B5	30.25
B6	30.77
B7	33.59
B8	33.8
B9	34.1
B10	32.88
B11	32.29
B12	32.05
C1	36.29
C2	36.67
C3
C4	35.2
C5	35.78
C6	34.97
C7	36.26
C8	36.77
C9	36.26
C10	34.49
C11	34.41
C12	34.22
D1	38.6
D2	38.75
D3	38.19
D4	37.34
D5	37.47
D6	37.13
D7	38.45
D8	38.71
D9	38.3
D10	36.31
D11	36.78
D12	36.59
E1
E2
E3
E4	38.81
E5	38.55
E6	38.94
E7
E8
E9
E10	39.16
E11	39.32
E12	39.94
F1
F2
F3
F4
F5
F6
F7
F8
F9
F10
F11
F12
G1
G2
G3
G4
G5
G6
G7
G8
G9
G10
G11
G12
H1
H2
H3
H4
H5
H6
H7
H8
H9
H10
H11
H12

## Sheet: 3板
A1	28.32				Bra007123				Bra003311				Bra002153				Bra000375
A2	28.42		原始浓度	28.32	28.42	28.19	28.31	25.07		25.07	25.07	30.43	30.51	30.14	30.36	26.52	26.22	26.32	26.3533
A3	28.19		10	29.25	29.13	29.23	29.2033	27.21	27.69	27.56	27.4867	32.8	32.83	32.46	32.6967	28.77	28.13	28.83	28.5767
A4	25.07		100	30.89	30.66	30.01	30.52	29.67	29.46	29.18	29.4367	33.14	33.52	33.04	33.2333	29.16	29.9	30.04	29.7
A5			1000	31.02	31.03	30.94	30.9967	30.06	30.59	30.03	30.2267	36.32	36.61	36.56	36.4967	30.83	30.86	30.04	30.5767
A6	25.07		10000	31.98	31.04	31.58	31.5333
A7	30.43
A8	30.51
A9	30.14
A10	26.52
A11	26.22
A12	26.32
B1	29.25
B2	29.13
B3	29.23
B4	27.21
B5	27.69
B6	27.56
B7	32.8
B8	32.83
B9	32.46
B10	28.77
B11	28.13
B12	28.83
C1	30.89
C2	30.66
C3	30.01
C4	29.67
C5	29.46
C6	29.18
C7	33.14
C8	33.52
C9	33.04
C10	29.16
C11	29.9
C12	30.04
D1	31.02
D2	31.03
D3	30.94
D4	30.06
D5	30.59
D6	30.03
D7	36.32
D8	36.61
D9	36.56
D10	30.83
D11	30.86
D12	30.04
E1	31.98
E2	31.04
E3	31.58
E4
E5
E6
E7
E8
E9
E10
E11
E12
F1
F2
F3
F4
F5
F6
F7
F8
F9
F10
F11
F12
G1
G2
G3
G4
G5
G6
G7
G8
G9
G10
G11
G12
H1
H2
H3
H4
H5
H6
H7
H8
H9
H10
H11
H12
